# Supplementary material for: A glyoxal-specific aldehyde signaling axis in Pseudomonas aeruginosa that influences quorum sensing and infection
Source: Nat Commun. 2025 Jul 18;16:6616. doi: 10.1038/s41467-025-61469-8 (PMC12274486; doi:10.1038/s41467-025-61469-8)
Supplement: Supplementary file 3 — Supplementary Dataset 1 [file 41467_2025_61469_MOESM3_ESM.xls]

## Sheet: String Cluster Networks_orginal
NT versus 15 min. glyoxal - DOWN (5-fold cut-off)
#term ID	term description	observed gene count	background gene count	strength	false discovery rate	matching proteins in your network (IDs)	matching proteins in your network (labels)
CL:2700	Mixed, incl. UspA, and Alcohol dehydrogenase, zinc-type, conserved site	9	25	1.43	4.21e-07	208964.PA1414,208964.PA1673,208964.PA2119,208964.PA2501,208964.PA3309,208964.PA3572,208964.PA4328,208964.PA4348,208964.PA4577	PA1414,PA1673,PA2119,PA2501,PA3309,PA3572,PA4328,PA4348,PA4577
CL:2702	Mixed, incl. UspA, and Alcohol dehydrogenase, zinc-type, conserved site	8	18	1.52	5.68e-07	208964.PA1414,208964.PA1673,208964.PA2119,208964.PA3309,208964.PA3572,208964.PA4328,208964.PA4348,208964.PA4577	PA1414,PA1673,PA2119,PA3309,PA3572,PA4328,PA4348,PA4577
CL:2537	Mixed, incl. Nitrogen metabolism, and Molybdenum cofactor biosynthesis	13	124	0.89	6.65e-06	208964.PA0519,208964.PA0527,208964.PA1414,208964.PA1673,208964.PA2119,208964.PA2501,208964.PA3309,208964.PA3572,208964.PA3880,208964.PA3913,208964.PA4328,208964.PA4348,208964.PA4577	nirS,dnr,PA1414,PA1673,PA2119,PA2501,PA3309,PA3572,anvM,PA3913,PA4328,PA4348,PA4577
CL:10179	Cyclophilin-like domain superfamily, and LamB/YcsF family	5	5	1.87	1.92e-05	208964.PA2110,208964.PA2111,208964.PA2112,208964.PA2113,208964.PA2114	PA2110,PA2111,pxpA2,opdO,PA2114
CL:2704	Mixed, incl. UspA, and Macro domain	6	13	1.54	2.02e-05	208964.PA1414,208964.PA1673,208964.PA3309,208964.PA3572,208964.PA4328,208964.PA4348	PA1414,PA1673,PA3309,PA3572,PA4328,PA4348
CL:8401	L-glutamate import, and Asparaginase activity	5	6	1.79	2.61e-05	208964.PA1337,208964.PA1338,208964.PA1340,208964.PA1341,208964.PA1342	ansB,ggt,PA1340,PA1341,PA1342
CL:8678	PotA, ATP-binding domain, and Bacterial extracellular solute-binding protein	4	5	1.77	0.00051	208964.PA0603,208964.PA0604,208964.PA0605,208964.PA0606	potA-3,PA0604,PA0605,PA0606
CL:8953	D-alanine transport	4	5	1.77	0.00051	208964.PA1071,208964.PA1072,208964.PA1073,208964.PA1074	braF,braE,braD,braC
CL:8331	Mixed, incl. Peptide transport, and Amino acid ABC transporter, permease protein, 3-TM domain	8	66	0.95	0.0006	208964.PA1337,208964.PA1338,208964.PA1340,208964.PA1341,208964.PA1342,208964.PA4500,208964.PA4501,208964.PA4502	ansB,ggt,PA1340,PA1341,PA1342,PA4500,opdP,PA4502
CL:2705	Mixed, incl. Macro domain, and Gas transport	4	7	1.63	0.00098	208964.PA1414,208964.PA1673,208964.PA3572,208964.PA4348	PA1414,PA1673,PA3572,PA4348
CL:2346	Mixed, incl. Carbohydrate transport, and LacI-type HTH domain	6	43	1.02	0.0031	208964.PA2321,208964.PA2322,208964.PA3187,208964.PA3188,208964.PA3189,208964.PA3190	PA2321,gnuT,PA3187,PA3188,PA3189,PA3190
CL:2349	Mixed, incl. ABC transporter, maltose/maltodextrin import, MalK-like, and Sugar transport	4	12	1.39	0.0034	208964.PA3187,208964.PA3188,208964.PA3189,208964.PA3190	PA3187,PA3188,PA3189,PA3190
CL:1783	Lactate dehydrogenase activity, and Organic hydroxy compound transport	3	5	1.65	0.0076	208964.PA4770,208964.PA4771,208964.PA4772	lldP,lldD,PA4772
CL:9238	C4-dicarboxylate transport	3	7	1.5	0.0153	208964.PA5167,208964.PA5168,208964.PA5169	dctP,dctQ,dctM
CL:8638	Mixed, incl. Polyamine transport, and MetI-like superfamily	7	90	0.76	0.0157	208964.PA0603,208964.PA0604,208964.PA0605,208964.PA0606,208964.PA4370,208964.PA4371,208964.PA4687	potA-3,PA0604,PA0605,PA0606,icmP,PA4371,hitA
CL:8767	Mixed, incl. Imelysin, and Ferric binding protein	3	12	1.27	0.0434	208964.PA4370,208964.PA4371,208964.PA4687	icmP,PA4371,hitA
NT versus 15 min. glyoxal UP (5-fold cut-off)
#term ID	term description	observed gene count	background gene count	strength	false discovery rate	matching proteins in your network (IDs)	matching proteins in your network (labels)
CL:4108	Mixed, incl. Sulfur metabolism, and Acyl-CoA dehydrogenase, C-terminal domain	43	87	1.21	4.88e-32	208964.PA0183,208964.PA0184,208964.PA0185,208964.PA0186,208964.PA0192,208964.PA0193,208964.PA0194,208964.PA0201,208964.PA0280,208964.PA0281,208964.PA0282,208964.PA0283,208964.PA0284,208964.PA2288,208964.PA2307,208964.PA2308,208964.PA2309,208964.PA2310,208964.PA2327,208964.PA2328,208964.PA2330,208964.PA2359,208964.PA2594,208964.PA2596,208964.PA2597,208964.PA2598,208964.PA2599,208964.PA2600,208964.…	atsA,PA0184,PA0185,PA0186,PA0192,PA0193,PA0194,PA0201,cysA,cysW,cysT,sbp,PA0284,PA2288,PA2307,PA2308,PA2309,PA2310,PA2327,PA2328,PA2330,PA2359,PA2594,PA2596,PA2597,PA2598,PA2599,PA2600,ssuB1,PA3443,ssuD,PA3445,PA3446,ssuB2,PA3448,PA3449,PA3450,PA3932,tauD,PA3936,tauB,PA3938,PA3939
CL:4107	Mixed, incl. Sulfur metabolism, and Acyl-CoA dehydrogenase, C-terminal domain	44	99	1.17	1.29e-31	208964.PA0183,208964.PA0184,208964.PA0185,208964.PA0186,208964.PA0192,208964.PA0193,208964.PA0194,208964.PA0201,208964.PA0280,208964.PA0281,208964.PA0282,208964.PA0283,208964.PA0284,208964.PA2288,208964.PA2307,208964.PA2308,208964.PA2309,208964.PA2310,208964.PA2327,208964.PA2328,208964.PA2330,208964.PA2359,208964.PA2594,208964.PA2596,208964.PA2597,208964.PA2598,208964.PA2599,208964.PA2600,208964.…	atsA,PA0184,PA0185,PA0186,PA0192,PA0193,PA0194,PA0201,cysA,cysW,cysT,sbp,PA0284,PA2288,PA2307,PA2308,PA2309,PA2310,PA2327,PA2328,PA2330,PA2359,PA2594,PA2596,PA2597,PA2598,PA2599,PA2600,ssuB1,PA3443,ssuD,PA3445,PA3446,ssuB2,PA3448,PA3449,PA3450,PA3931,PA3932,tauD,PA3936,tauB,PA3938,PA3939
CL:4109	Mixed, incl. Sulfur metabolism, and Acyl-CoA dehydrogenase, C-terminal domain	34	58	1.29	5.64e-27	208964.PA0183,208964.PA0184,208964.PA0185,208964.PA0186,208964.PA0192,208964.PA0193,208964.PA0194,208964.PA2288,208964.PA2307,208964.PA2308,208964.PA2309,208964.PA2310,208964.PA2327,208964.PA2328,208964.PA2330,208964.PA2594,208964.PA2596,208964.PA2597,208964.PA2598,208964.PA2599,208964.PA2600,208964.PA3442,208964.PA3443,208964.PA3444,208964.PA3445,208964.PA3446,208964.PA3447,208964.PA3448,208964.…	atsA,PA0184,PA0185,PA0186,PA0192,PA0193,PA0194,PA2288,PA2307,PA2308,PA2309,PA2310,PA2327,PA2328,PA2330,PA2594,PA2596,PA2597,PA2598,PA2599,PA2600,ssuB1,PA3443,ssuD,PA3445,PA3446,ssuB2,PA3448,PA3449,tauD,PA3936,tauB,PA3938,PA3939
CL:4110	Sulfur metabolism, and Acyl-CoA dehydrogenase, C-terminal domain	29	42	1.36	2.77e-24	208964.PA0184,208964.PA0185,208964.PA0186,208964.PA2307,208964.PA2308,208964.PA2309,208964.PA2310,208964.PA2327,208964.PA2328,208964.PA2330,208964.PA2594,208964.PA2596,208964.PA2597,208964.PA2598,208964.PA2599,208964.PA2600,208964.PA3442,208964.PA3443,208964.PA3444,208964.PA3445,208964.PA3446,208964.PA3447,208964.PA3448,208964.PA3449,208964.PA3935,208964.PA3936,208964.PA3937,208964.PA3938,208964.…	PA0184,PA0185,PA0186,PA2307,PA2308,PA2309,PA2310,PA2327,PA2328,PA2330,PA2594,PA2596,PA2597,PA2598,PA2599,PA2600,ssuB1,PA3443,ssuD,PA3445,PA3446,ssuB2,PA3448,PA3449,tauD,PA3936,tauB,PA3938,PA3939
CL:4112	Sulfur metabolism	25	26	1.5	3.00e-23	208964.PA0184,208964.PA0185,208964.PA0186,208964.PA2307,208964.PA2308,208964.PA2309,208964.PA2310,208964.PA2594,208964.PA2596,208964.PA2597,208964.PA2598,208964.PA2599,208964.PA2600,208964.PA3442,208964.PA3443,208964.PA3444,208964.PA3445,208964.PA3446,208964.PA3447,208964.PA3448,208964.PA3449,208964.PA3935,208964.PA3936,208964.PA3937,208964.PA3938	PA0184,PA0185,PA0186,PA2307,PA2308,PA2309,PA2310,PA2594,PA2596,PA2597,PA2598,PA2599,PA2600,ssuB1,PA3443,ssuD,PA3445,PA3446,ssuB2,PA3448,PA3449,tauD,PA3936,tauB,PA3938
CL:4111	Sulfur metabolism, and Acyl-CoA dehydrogenase, C-terminal domain	26	37	1.36	6.96e-22	208964.PA0184,208964.PA0185,208964.PA0186,208964.PA2307,208964.PA2308,208964.PA2309,208964.PA2310,208964.PA2594,208964.PA2596,208964.PA2597,208964.PA2598,208964.PA2599,208964.PA2600,208964.PA3442,208964.PA3443,208964.PA3444,208964.PA3445,208964.PA3446,208964.PA3447,208964.PA3448,208964.PA3449,208964.PA3935,208964.PA3936,208964.PA3937,208964.PA3938,208964.PA3939	PA0184,PA0185,PA0186,PA2307,PA2308,PA2309,PA2310,PA2594,PA2596,PA2597,PA2598,PA2599,PA2600,ssuB1,PA3443,ssuD,PA3445,PA3446,ssuB2,PA3448,PA3449,tauD,PA3936,tauB,PA3938,PA3939
CL:4113	Mixed, incl. Aliphatic sulfonates-binding protein, and Alkanesulfonate metabolic process	17	18	1.49	2.28e-15	208964.PA0184,208964.PA0185,208964.PA0186,208964.PA2594,208964.PA2596,208964.PA2597,208964.PA2598,208964.PA2599,208964.PA2600,208964.PA3442,208964.PA3443,208964.PA3444,208964.PA3445,208964.PA3446,208964.PA3447,208964.PA3448,208964.PA3449	PA0184,PA0185,PA0186,PA2594,PA2596,PA2597,PA2598,PA2599,PA2600,ssuB1,PA3443,ssuD,PA3445,PA3446,ssuB2,PA3448,PA3449
CL:4115	Alkanesulfonate transport, and ABC transporter, phosphonate, periplasmic substrate-binding protein	11	11	1.52	9.23e-10	208964.PA0184,208964.PA0185,208964.PA0186,208964.PA3442,208964.PA3443,208964.PA3444,208964.PA3445,208964.PA3446,208964.PA3447,208964.PA3448,208964.PA3449	PA0184,PA0185,PA0186,ssuB1,PA3443,ssuD,PA3445,PA3446,ssuB2,PA3448,PA3449
CL:4148	Mixed, incl. Taurine dioxygenase activity, and Alkanesulfonate transport	8	8	1.52	7.45e-07	208964.PA2307,208964.PA2308,208964.PA2309,208964.PA2310,208964.PA3935,208964.PA3936,208964.PA3937,208964.PA3938	PA2307,PA2308,PA2309,PA2310,tauD,PA3936,tauB,PA3938
CL:8335	Amino acid ABC transporter, permease protein, 3-TM domain, and ABC-type amino acid transport system, ATPase component, HisP-type	9	26	1.06	6.53e-05	208964.PA2202,208964.PA2203,208964.PA2204,208964.PA4191,208964.PA4192,208964.PA4193,208964.PA4194,208964.PA4195,208964.PA5103	PA2202,PA2203,PA2204,PA4191,PA4192,PA4193,PA4194,PA4195,PA5103
CL:3982	Mixed, incl. Xylene degradation, and Chlorocyclohexane and chlorobenzene degradation	7	14	1.22	0.00017	208964.PA2083,208964.PA2085,208964.PA2086,208964.PA2087,208964.PA2088,208964.PA2090,208964.PA2091	PA2083,PA2085,PA2086,PA2087,PA2088,PA2090,PA2091
CL:4117	Alkanesulfonate transport, and Alkanesulphonate monooxygenase, FMN-dependent	5	5	1.52	0.00048	208964.PA3442,208964.PA3443,208964.PA3444,208964.PA3445,208964.PA3446	ssuB1,PA3443,ssuD,PA3445,PA3446
CL:4138	Aliphatic sulfonates-binding protein, and Alkanesulfonate monooxygenase activity	5	5	1.52	0.00048	208964.PA2596,208964.PA2597,208964.PA2598,208964.PA2599,208964.PA2600	PA2596,PA2597,PA2598,PA2599,PA2600
CL:4255	Sulfate transport, and Hydrogen sulfide biosynthetic process	6	11	1.25	0.00048	208964.PA0280,208964.PA0281,208964.PA0282,208964.PA0283,208964.PA0284,208964.PA3450	cysA,cysW,cysT,sbp,PA0284,PA3450
CL:8370	Olefin metabolic process, and ABC transporter membrane protein permease protein ArtM/GltK/GlnP/TcyL/YhdX-like	5	5	1.52	0.00048	208964.PA4191,208964.PA4192,208964.PA4193,208964.PA4194,208964.PA4195	PA4191,PA4192,PA4193,PA4194,PA4195
CL:1945	Mixed, incl. Response to reactive oxygen species, and Peroxiredoxin, C-terminal	6	18	1.04	0.0036	208964.PA0140,208964.PA0848,208964.PA0849,208964.PA2850,208964.PA3287,208964.PA4613	ahpF,PA0848,trxB2,ohr,PA3287,katB
CL:10034	Mostly uncharacterized, incl. RarD protein, and Protein of unknown function DUF2845	5	11	1.18	0.0047	208964.PA0273,208964.PA0711,208964.PA0712,208964.PA0713,208964.PA5446	PA0273,PA0711,PA0712,PA0713,PA5446
CL:2433	Mixed, incl. Type I phosphodiesterase / nucleotide pyrophosphatase, and Quinoprotein alcohol dehydrogenase-like superfamily	4	5	1.42	0.0052	208964.PA2333,208964.PA2334,208964.PA2335,208964.PA2336	PA2333,PA2334,PA2335,PA2336
CL:4215	Taurine catabolism dioxygenase TauD, TfdA family, and Sulfatase, conserved site	4	5	1.42	0.0052	208964.PA0183,208964.PA0192,208964.PA0193,208964.PA0194	atsA,PA0192,PA0193,PA0194
CL:10035	Mixed, incl. RarD protein, and Protein of unknown function DUF2845	4	6	1.34	0.0077	208964.PA0711,208964.PA0712,208964.PA0713,208964.PA5446	PA0711,PA0712,PA0713,PA5446
CL:2558	Mixed, incl. Copper centre Cu(A), and Parallel beta-helix repeat	4	6	1.34	0.0077	208964.PA3393,208964.PA3394,208964.PA3395,208964.PA3396	nosD,nosF,nosY,nosL
CL:4257	ABC-type sulfate transporter activity, and Thiosulphate/Sulfate-binding protein	4	6	1.34	0.0077	208964.PA0280,208964.PA0281,208964.PA0282,208964.PA0283	cysA,cysW,cysT,sbp
CL:4193	Mixed, incl. Taurine catabolism dioxygenase TauD, TfdA family, and Sulfuric ester hydrolase activity	5	16	1.01	0.0141	208964.PA0183,208964.PA0192,208964.PA0193,208964.PA0194,208964.PA2288	atsA,PA0192,PA0193,PA0194,PA2288
CL:9136	[2Fe-2S]-binding, and Aldehyde oxidase/xanthine dehydrogenase, first molybdopterin binding domain	4	8	1.22	0.0141	208964.PA1880,208964.PA1881,208964.PA2378,208964.PA2379	PA1880,PA1881,PA2378,PA2379
CL:1941	Mixed, incl. Glutathione metabolism, and Response to oxidative stress	8	59	0.65	0.0304	208964.PA0140,208964.PA0710,208964.PA0848,208964.PA0849,208964.PA2850,208964.PA3287,208964.PA4613,208964.PA5111	ahpF,gloA2,PA0848,trxB2,ohr,PA3287,katB,gloA3
CL:1947	Reactive oxygen species metabolic process, and Peroxiredoxin, C-terminal	4	12	1.04	0.0403	208964.PA0140,208964.PA0848,208964.PA0849,208964.PA4613	ahpF,PA0848,trxB2,katB
CL:4184	Mixed, incl. Nitrate/bicarbonate ABC transporter substrate-binding domain, and Alkylhydroperoxidase AhpD core	3	5	1.3	0.0478	208964.PA2327,208964.PA2328,208964.PA2330	PA2327,PA2328,PA2330
CL:664	DNA recombination and repair protein RecA-like, ATP-binding domain, and Regulation of DNA repair	3	5	1.3	0.0478	208964.PA3007,208964.PA3617,208964.PA4763	lexA,recA,recN
CL:7445	Mostly uncharacterized, incl. RNA splicing, and Citrate transport	4	13	1.01	0.0478	208964.PA2326,208964.PA5469,208964.PA5470,208964.PA5471	PA2326,PA5469,PA5470,PA5471
NT versus 1hr glyoxal DOWN (3-fold cut-off)
#term ID	term description	observed gene count	background gene count	strength	false discovery rate	matching proteins in your network (IDs)	matching proteins in your network (labels)
CL:6727	Pyoverdine metabolic process, and Cellular response to iron ion starvation	18	33	1.72	2.73e-21	208964.PA2385,208964.PA2386,208964.PA2392,208964.PA2393,208964.PA2394,208964.PA2395,208964.PA2396,208964.PA2397,208964.PA2398,208964.PA2399,208964.PA2402,208964.PA2411,208964.PA2412,208964.PA2413,208964.PA2424,208964.PA2425,208964.PA2426,208964.PA2427	pvdQ,pvdA,pvdP,PA2393,pvdN,pvdO,pvdF,pvdE,fpvA,pvdD,PA2402,PA2411,PA2412,pvdH,pvdL,pvdG,pvdS,PA2427
CL:6729	Pyoverdine metabolic process	16	22	1.84	2.13e-20	208964.PA2385,208964.PA2386,208964.PA2392,208964.PA2393,208964.PA2394,208964.PA2395,208964.PA2396,208964.PA2397,208964.PA2398,208964.PA2399,208964.PA2402,208964.PA2411,208964.PA2412,208964.PA2413,208964.PA2424,208964.PA2425	pvdQ,pvdA,pvdP,PA2393,pvdN,pvdO,pvdF,pvdE,fpvA,pvdD,PA2402,PA2411,PA2412,pvdH,pvdL,pvdG
CL:6609	Mixed, incl. Iron ion transport, and Secondary metabolite biosynthetic process	23	134	1.22	4.39e-19	208964.PA0672,208964.PA2385,208964.PA2386,208964.PA2392,208964.PA2393,208964.PA2394,208964.PA2395,208964.PA2396,208964.PA2397,208964.PA2398,208964.PA2399,208964.PA2402,208964.PA2411,208964.PA2412,208964.PA2413,208964.PA2424,208964.PA2425,208964.PA2426,208964.PA2427,208964.PA3901,208964.PA4514,208964.PA4709,208964.PA4710	hemO,pvdQ,pvdA,pvdP,PA2393,pvdN,pvdO,pvdF,pvdE,fpvA,pvdD,PA2402,PA2411,PA2412,pvdH,pvdL,pvdG,pvdS,PA2427,fecA,PA4514,PA4709,phuR
CL:6611	Mixed, incl. Secondary metabolite biosynthetic process, and Iron ion transport	21	113	1.25	4.99e-18	208964.PA2385,208964.PA2386,208964.PA2392,208964.PA2393,208964.PA2394,208964.PA2395,208964.PA2396,208964.PA2397,208964.PA2398,208964.PA2399,208964.PA2402,208964.PA2411,208964.PA2412,208964.PA2413,208964.PA2424,208964.PA2425,208964.PA2426,208964.PA2427,208964.PA3901,208964.PA4514,208964.PA4709	pvdQ,pvdA,pvdP,PA2393,pvdN,pvdO,pvdF,pvdE,fpvA,pvdD,PA2402,PA2411,PA2412,pvdH,pvdL,pvdG,pvdS,PA2427,fecA,PA4514,PA4709
CL:6731	Pyoverdine metabolic process	13	14	1.95	1.05e-17	208964.PA2385,208964.PA2392,208964.PA2393,208964.PA2394,208964.PA2395,208964.PA2397,208964.PA2399,208964.PA2402,208964.PA2411,208964.PA2412,208964.PA2413,208964.PA2424,208964.PA2425	pvdQ,pvdP,PA2393,pvdN,pvdO,pvdE,pvdD,PA2402,PA2411,PA2412,pvdH,pvdL,pvdG
CL:4255	Sulfate transport, and Hydrogen sulfide biosynthetic process	8	11	1.84	6.45e-10	208964.PA0280,208964.PA0281,208964.PA0282,208964.PA0283,208964.PA0284,208964.PA3450,208964.PA4442,208964.PA4443	cysA,cysW,cysT,sbp,PA0284,PA3450,cysN,cysD
CL:4225	Sulfur metabolism	9	26	1.52	4.37e-09	208964.PA0280,208964.PA0281,208964.PA0282,208964.PA0283,208964.PA0284,208964.PA1838,208964.PA3450,208964.PA4442,208964.PA4443	cysA,cysW,cysT,sbp,PA0284,cysI,PA3450,cysN,cysD
CL:6749	Pyoverdine metabolic process	5	5	1.98	2.41e-06	208964.PA2385,208964.PA2392,208964.PA2393,208964.PA2394,208964.PA2395	pvdQ,pvdP,PA2393,pvdN,pvdO
CL:4108	Mixed, incl. Sulfur metabolism, and Acyl-CoA dehydrogenase, C-terminal domain	10	87	1.04	3.61e-06	208964.PA0280,208964.PA0281,208964.PA0282,208964.PA0283,208964.PA0284,208964.PA1838,208964.PA3446,208964.PA3450,208964.PA4442,208964.PA4443	cysA,cysW,cysT,sbp,PA0284,cysI,PA3446,PA3450,cysN,cysD
CL:4257	ABC-type sulfate transporter activity, and Thiosulphate/Sulfate-binding protein	5	6	1.9	3.81e-06	208964.PA0280,208964.PA0281,208964.PA0282,208964.PA0283,208964.PA4442	cysA,cysW,cysT,sbp,cysN
CL:2899	Mixed, incl. 4Fe-4S dicluster domain, and Uncharacterised conserved protein UCP030820	4	5	1.89	9.62e-05	208964.PA4129,208964.PA4130,208964.PA4131,208964.PA4133	PA4129,PA4130,PA4131,PA4133
CL:6734	Non-ribosomal peptide synthase, and 2,3-dihydroxybenzoate-serine ligase activity	4	5	1.89	9.62e-05	208964.PA2397,208964.PA2399,208964.PA2402,208964.PA2424	pvdE,pvdD,PA2402,pvdL
CL:5443	Phosphate ion transport	3	5	1.76	0.0039	208964.PA5367,208964.PA5368,208964.PA5369	pstA,pstC,pstS
CL:8221	P-type potassium transmembrane transporter activity, and UspA	3	6	1.68	0.0055	208964.PA1632,208964.PA1633,208964.PA1634	kdpF,kdpA,kdpB
NT versus 1hr glyoxal UP (3-fold cut-off)
#term ID	term description	observed gene count	background gene count	strength	false discovery rate	matching proteins in your network (IDs)	matching proteins in your network (labels)
CL:8678	PotA, ATP-binding domain, and Bacterial extracellular solute-binding protein	4	5	2.01	0.00053	208964.PA0603,208964.PA0604,208964.PA0605,208964.PA0606	potA-3,PA0604,PA0605,PA0606
CL:9136	[2Fe-2S]-binding, and Aldehyde oxidase/xanthine dehydrogenase, first molybdopterin binding domain	4	8	1.8	0.001	208964.PA1880,208964.PA1881,208964.PA2378,208964.PA2379	PA1880,PA1881,PA2378,PA2379
CL:2451	Glycerolipid metabolism, and Glycerol metabolism	4	14	1.56	0.0041	208964.PA3580,208964.PA3581,208964.PA3582,208964.PA3584	PA3580,glpF,glpK,glpD
CL:10035	Mixed, incl. RarD protein, and Protein of unknown function DUF2845	3	6	1.8	0.0081	208964.PA0711,208964.PA0712,208964.PA0713	PA0711,PA0712,PA0713
CL:2455	Glycerol kinase activity, and Glycerol metabolism	3	5	1.88	0.0081	208964.PA3581,208964.PA3582,208964.PA3584	glpF,glpK,glpD
CL:4295	Mixed, incl. N-formylglutamate amidohydrolase, and RpiR-like, SIS domain	3	5	1.88	0.0081	208964.PA5506,208964.PA5507,208964.PA5508	PA5506,PA5507,PA5508
CL:9771	Helix_turn_helix, arabinose operon control protein, and MalT-like TPR region	3	17	1.35	0.0477	208964.PA2047,208964.PA2048,208964.PA2276	PA2047,PA2048,PA2276

## Sheet: S1A_RNAseq GO_15 min.
ID	log2FoldChange*	pvalue	padj
PA0709	9.26549	0	0
gloA2	9.18414	0	0
PA0711	8.69864	0	0
PA3444	8.10186	0	0
PA3443	8.04616	0	0
PA3445	7.25242	0	0
PA2308	7.22735	4.71985e-288	6.35944e-286
PA3937	7.09437	0	0
tauD	6.92614	0	0
PA2310	6.92177	0	0
PA3938	6.7523	0	0
PA2309	6.61688	7.25638e-282	9.33269e-280
PA3936	6.32444	0	0
PA3932	6.17412	0	0
PA3442	6.1197	0	0
PA3931	5.87159	0	0
exbB1	5.80607	6.89507e-257	8.30195e-255
PA3441	5.80343	0	0
PA3448	5.7437	1.73455e-162	1.05547e-160
PA0202	5.73718	5.13052e-73	1.43023e-71
PA3449	5.72016	4.49705e-211	3.85588e-209
PA0714	5.47698	1.62565e-194	1.24318e-192
PA1127	5.38134	0	0
PA0193	5.31329	0	0
PA4191	5.29041	0	0
tonB2	5.28884	1.48518e-230	1.42452e-228
PA3447	5.13239	1.25878e-149	7.19541e-148
aguB	5.07617	0	0
PA4195	5.06467	0	0
PA4193	5.04695	2.33816e-229	2.20528e-227
PA2307	5.02693	5.20205e-198	4.08867e-196
PA0713	5.01392	6.25709e-291	8.85221e-289
PA4192	4.99303	3.89227e-251	4.40527e-249
PA0194	4.95128	3.55756e-293	5.16212e-291
PA3446	4.94103	0	0
PA0192	4.83516	5.80327e-240	6.19635e-238
PA4194	4.81947	1.04706e-273	1.31673e-271
PA2334	4.79615	0	0
PA2048	4.75468	6.79107e-105	2.56205e-103
PA2050	4.73017	2.75934e-173	1.85894e-171
PA3450	4.72116	0	0
PA1880	4.60386	0	0
PA2275	4.5173	1.08757e-99	3.92012e-98
PA0201	4.47008	2.48183e-43	4.10664e-42
PA1881	4.45128	7.47175e-236	7.68775e-234
PA0203	4.33054	1.68016e-32	2.17078e-31
PA2051	4.28659	6.61409e-130	3.11909e-128
PA2311	4.24104	1.20892e-147	6.57816e-146
PA4336	4.22447	6.47635e-174	4.46947e-172
PA2359	4.21553	1.1407e-247	1.26573e-245
PA4335	4.20485	4.34035e-137	2.2128e-135
PA2312	4.18069	3.83851e-221	3.50357e-219
PA0191	4.15276	6.62015e-245	7.20451e-243
PA2047	4.14627	2.3871e-170	1.57076e-168
katB	4.10187	1.82217e-199	1.47309e-197
PA2378	4.01574	0	0
glmS	3.98591	2.47196e-284	3.25321e-282
PA0712	3.96015	2.33543e-304	3.57195e-302
PA5102	3.94373	1.40276e-147	7.48886e-146
aguA	3.93137	0	0
PA2379	3.90814	0	0
PA2377	3.86988	8.19199e-145	4.33257e-143
PA5103	3.84568	2.74234e-203	2.24911e-201
PA2204	3.80721	0	0
PA0184	3.7997	3.0728e-163	1.91088e-161
trxB2	3.77496	2.25671e-148	1.25203e-146
PA4883	3.74513	6.43569e-23	5.89313e-22
PA2203	3.71895	0	0
PA0848	3.71627	1.70295e-177	1.18975e-175
PA4623	3.70424	8.15924e-300	1.21508e-297
atsA	3.69808	2.24958e-221	2.08695e-219
PA0204	3.64102	1.11309e-49	2.13525e-48
glmR	3.60291	1.17509e-121	5.19519e-120
sbp	3.57905	0	0
PA5548	3.50022	1.40843e-92	4.80138e-91
PA0986	3.46432	1.08484e-16	7.17189e-16
gloA3	3.42984	2.466e-100	9.06176e-99
qteE	3.41565	4.32789e-97	1.53072e-95
PA2288	3.3896	2.53388e-84	7.92224e-83
PA0671	3.38949	1.21442e-53	2.5548e-52
PA0284	3.38624	1.34012e-233	1.35424e-231
cysA	3.38593	0	0
PA2286	3.35573	8.08141e-62	1.93783e-60
PA3416	3.34053	1.52426e-18	1.10445e-17
PA0669	3.33275	1.85445e-106	7.09075e-105
PA4612	3.33215	6.14192e-65	1.53115e-63
czcC	3.3306	3.6895e-27	3.99214e-26
PA2287	3.31117	6.97997e-75	1.99493e-73
PA2597	3.28678	7.3499e-129	3.38155e-127
PA2598	3.28296	2.53331e-149	1.4336e-147
cupC2	3.27699	4.36767e-10	1.92948e-09
PA5030	3.2736	3.97522e-233	3.94663e-231
snr1	3.26379	3.52776e-105	1.33984e-103
PA0670	3.25576	2.84526e-95	9.93909e-94
exbD1	3.24982	2.44823e-78	7.17852e-77
ahpF	3.24317	2.46882e-110	9.56921e-109
PA1126	3.22804	4.63354e-233	4.5209e-231
nosY	3.21548	5.08814e-28	5.64584e-27
cysT	3.18709	9.32424e-291	1.28697e-288
PA2062	3.18203	1.49761e-160	9.01593e-159
PA2086	3.17925	4.81711e-57	1.05659e-55
PA5101	3.17141	1.52507e-91	5.1146e-90
nosF	3.13646	8.17082e-20	6.29954e-19
PA3413	3.117	4.87627e-207	4.05806e-205
PA2596	3.09803	6.03868e-88	1.93067e-86
PA2202	3.08648	5.38363e-171	3.58423e-169
PA3415	3.05086	5.09167e-53	1.06324e-51
PA0185	3.04182	1.97204e-72	5.41736e-71
PA0205	3.0283	4.51326e-43	7.44622e-42
cysW	3.01998	1.68878e-173	1.15142e-171
PA2594	3.01826	3.89612e-110	1.49987e-108
PA2088	2.97433	1.26344e-37	1.85709e-36
PA2087	2.95692	1.13826e-19	8.70464e-19
PA0805	2.94611	7.03267e-72	1.9226e-70
PA2599	2.93675	1.22249e-134	6.12217e-133
PA0678	2.90773	8.39339e-10	3.62859e-09
ibpA	2.88341	1.24296e-81	3.8021e-80
PA3414	2.8763	1.00305e-48	1.89209e-47
PA2085	2.87411	1.21241e-28	1.39451e-27
PA3287	2.87402	1.13545e-60	2.66619e-59
PA5446	2.86395	6.26867e-208	5.29468e-206
PA2326	2.85619	1.33983e-44	2.27691e-43
PA0978	2.82528	2.85208e-66	7.27022e-65
PA2091	2.81566	1.15998e-23	1.09588e-22
PA2335	2.78138	4.54782e-44	7.63683e-43
PA2600	2.75241	4.59031e-123	2.0454e-121
PA3939	2.74657	3.15311e-117	1.31202e-115
vreI	2.74551	5.69019e-14	3.24932e-13
recN	2.74492	2.489e-213	2.20082e-211
PA0186	2.70521	1.44454e-133	7.10837e-132
nosL	2.70416	9.25161e-34	1.24952e-32
PA2327	2.69237	2.4097e-88	7.83707e-87
PA4882	2.68486	7.93942e-47	1.41732e-45
PA4334	2.66514	7.99166e-133	3.89869e-131
PA0922.1	2.63275	2.67245e-19	2.00045e-18
PA5469	2.62485	7.19974e-46	1.26532e-44
lexA	2.61976	6.4147e-252	7.40832e-250
PA1125	2.59979	5.26578e-90	1.7325e-88
PA2523	2.59502	1.74723e-77	5.07056e-76
PA3140	2.5725	4.28783e-51	8.63517e-50
PA0683	2.56745	3.16536e-08	1.17153e-07
PA5470	2.56454	1.22628e-51	2.48727e-50
PA0506	2.56234	2.82835e-09	1.17e-08
PA5471	2.54858	9.81472e-119	4.14489e-117
PA4540	2.54801	5.09849e-34	7.003e-33
PA2333	2.54663	1.37073e-68	3.62475e-67
PA5031	2.5308	4.43921e-27	4.78505e-26
mdcD	2.50626	1.08222e-33	1.45126e-32
PA2083	2.50533	3.12515e-95	1.08498e-93
PA2090	2.50089	6.62759e-23	6.05905e-22
PA0189	2.49712	1.04706e-42	1.6978e-41
PA0188	2.49018	1.15436e-23	1.0924e-22
PA2336	2.47788	5.18877e-32	6.61334e-31
PA2328	2.4741	5.10303e-102	1.88745e-100
nosD	2.4626	1.17096e-18	8.56129e-18
ohr	2.45667	3.4828e-140	1.80818e-138
PA4154	2.45095	6.90426e-68	1.80052e-66
PA4582	2.44827	8.92248e-75	2.5373e-73
PA0776	2.42941	1.12534e-20	8.9821e-20
recA	2.41465	9.39123e-254	1.10719e-251
PA4622	2.40015	2.49768e-47	4.50138e-46
PA0677	2.39956	7.09483e-08	2.5379e-07
PA4384	2.39821	2.36802e-80	7.16611e-79
PA0273	2.39791	3.28399e-18	2.32883e-17
PA5539	2.38655	1.76008e-19	1.33337e-18
PA0981	2.36215	7.89846e-60	1.83186e-58
lecA	2.34947	4.53556e-12	2.32068e-11
mdcE	2.34174	3.2232e-22	2.81049e-21
PA2330	2.32881	9.06606e-68	2.35343e-66
PA1331	2.31102	6.57602e-70	1.77208e-68
PA4823	2.29754	4.13532e-05	0.000106082
PA3031.1	2.28125	3.0335e-07	1.00625e-06
nosR	2.27948	1.08893e-32	1.42644e-31
PA5032	2.27188	1.5479e-22	1.36868e-21
PA1111	2.26985	1.70039e-12	8.90149e-12
bfrB	2.2631	6.91704e-91	2.2891e-89
PA3125	2.23596	3.65077e-59	8.26388e-58
PA1598	2.23428	1.52742e-91	5.1146e-90
PA0529	2.22519	3.82502e-41	6.01272e-40
PA0399	2.21872	1.92268e-142	1.00745e-140
PA4583	2.21267	2.97337e-69	7.97455e-68
PA4819	2.20958	4.10855e-18	2.89903e-17
PA2807	2.19819	1.65754e-15	1.02964e-14
nosZ	2.19483	3.14528e-31	3.93786e-30
PA1865	2.18397	7.74978e-112	3.04556e-110
PA2084	2.16058	3.58954e-69	9.5817e-68
PA0922	2.13856	1.05308e-125	4.76748e-124
amiA	2.12664	5.98333e-16	3.81303e-15
PA5328	2.12642	8.99791e-08	3.16465e-07
PA4153	2.12549	3.03951e-27	3.30145e-26
PA5540	2.11388	1.32819e-15	8.29603e-15
PA0725	2.11237	5.50437e-12	2.78865e-11
PA3219	2.11038	5.11699e-08	1.85622e-07
clpB	2.10714	2.25822e-79	6.72594e-78
PA2331	2.10583	1.84945e-129	8.64964e-128
PA0187	2.1019	7.887e-17	5.26241e-16
PA1597	2.10114	5.70274e-115	2.32171e-113
PA2375	2.09371	4.49202e-13	2.4349e-12
PA1848	2.0876	5.79149e-21	4.6887e-20
PA1797a	2.08214	2.90556e-26	3.02809e-25
mdcC	2.06684	4.26533e-08	1.55225e-07
PA0779	2.06536	7.058e-66	1.77517e-64
PA2685	2.05922	8.21181e-121	3.60238e-119
PA3592	2.05777	1.6081e-12	8.42615e-12
PA0206	2.05736	5.39553e-34	7.39305e-33
PA5468	2.05624	1.21478e-35	1.71006e-34
msuE	2.04443	2.44609e-13	1.34781e-12
PA5546	2.02729	1.23387e-78	3.63672e-77
PA3132	2.02477	8.16964e-25	7.9848e-24
PA4471	2.01897	3.65126e-11	1.74662e-10
PA1221	2.01142	1.39769e-11	6.86589e-11
PA3008	2.0094	3.58176e-93	1.22844e-91
PA4881	2.00834	3.61766e-117	1.49433e-115
PA3591	2.00784	1.75667e-08	6.73966e-08
PA1952	2.00418	6.16606e-05	0.000153312
PA4189	2.00296	6.7473e-34	9.15658e-33
msuD	2.0022	8.65026e-08	3.05567e-07
PA0530	2.00184	9.83453e-29	1.13579e-27
PA0279	1.99737	7.14508e-05	0.000175267
PA4884	1.99134	2.87784e-09	1.1896e-08
PA2274	1.99091	2.73616e-12	1.41924e-11
PA3519	1.98281	1.18999e-11	5.88138e-11
PA1892	1.98134	1.02273e-12	5.4344e-12
ambA	1.97688	2.01674e-64	4.98373e-63
PA1781.1	1.97662	0.00066335	0.00140859
PA2329	1.97364	1.16061e-26	1.23225e-25
PA3616	1.97117	7.5241e-96	2.64465e-94
PA2490	1.96744	1.56858e-30	1.90485e-29
PA1882	1.96293	3.22084e-48	5.97598e-47
PA2786	1.96082	5.00415e-25	4.9164e-24
PA0531	1.95728	4.38719e-19	3.26243e-18
PA2358	1.94764	1.73226e-19	1.31406e-18
PA3420	1.94009	2.57932e-16	1.67198e-15
PA0209	1.94004	3.3443e-09	1.3724e-08
plcH	1.93692	5.24738e-18	3.68881e-17
PA4541	1.93523	1.02001e-57	2.25477e-56
PA2569	1.92872	4.12703e-17	2.79364e-16
PA2602	1.9277	3.22867e-32	4.14309e-31
PA0686	1.91409	7.60839e-12	3.82379e-11
PA4714	1.90708	1.73455e-66	4.44154e-65
vreA	1.89146	2.16869e-14	1.27309e-13
PA1330	1.88711	5.55964e-45	9.50514e-44
PA0681	1.88073	1.17939e-07	4.07957e-07
cysN	1.87654	1.62755e-113	6.57878e-112
PA0216	1.87329	3.1754e-11	1.52284e-10
PA1154	1.8659	1.31427e-33	1.75412e-32
htpX	1.86115	6.77398e-92	2.29545e-90
PA2595	1.86014	1.61172e-36	2.31491e-35
PA4581.1	1.85724	7.73942e-48	1.43129e-46
PA3532	1.84841	3.02768e-42	4.86752e-41
PA4107	1.84786	2.72474e-08	1.01912e-07
PA4584	1.84684	8.7698e-43	1.43021e-41
PA2314	1.84451	2.03918e-14	1.19956e-13
PA5106	1.83547	7.85698e-19	5.79695e-18
PA1108	1.82239	4.81741e-11	2.28514e-10
PA0575	1.81245	3.04253e-45	5.26535e-44
PA5326	1.80963	3.80377e-15	2.32206e-14
PA2276	1.80568	1.9403e-25	1.95377e-24
PA1212	1.80484	6.47846e-08	2.3292e-07
PA3404	1.80254	1.41294e-12	7.43799e-12
PA2089	1.80167	8.96809e-43	1.45834e-41
PA1220	1.79999	3.92043e-07	1.28167e-06
PA2092	1.79826	2.00483e-06	6.0931e-06
PA3133	1.79688	5.99868e-15	3.61518e-14
PA0135	1.79463	3.16152e-05	8.24092e-05
rsmY	1.79363	6.23612e-05	0.000154918
PA4173	1.78586	7.9922e-05	0.0001952
hslV	1.78363	7.42225e-41	1.15709e-39
PA2093	1.78232	1.73822e-12	9.09111e-12
PA0736a	1.77281	4.32808e-14	2.49162e-13
PA3417	1.76939	3.47296e-08	1.27862e-07
cynT	1.765	2.43263e-15	1.49633e-14
PA4673.1	1.765	1.19185e-08	4.65791e-08
PA5024	1.76436	1.7949e-53	3.76198e-52
PA0190	1.76155	1.82269e-14	1.07556e-13
PA1891	1.7582	0.0191996	0.0309545
PA2294	1.75763	4.95608e-17	3.33887e-16
PA0278	1.7543	5.30773e-15	3.20902e-14
plcR	1.75342	2.08291e-06	6.31343e-06
PA1485	1.75116	4.67163e-11	2.21785e-10
PA5026	1.7498	1.30391e-26	1.37922e-25
PA2684	1.74912	1.61373e-63	3.93625e-62
PA2524	1.74181	3.04314e-54	6.49854e-53
PA3497	1.74049	1.82162e-43	3.03192e-42
PA4870	1.73622	3.45201e-31	4.31234e-30
hasD	1.7348	5.46794e-06	1.58845e-05
PA0182	1.72751	3.1058e-37	4.52982e-36
PA0679	1.72731	3.09178e-07	1.02438e-06
PA1883	1.72353	1.3302e-10	6.14998e-10
PA2767	1.71844	2.18738e-21	1.81501e-20
PA3328	1.71726	1.71448e-06	5.24445e-06
phnW	1.71466	6.43271e-22	5.4906e-21
PA2197	1.71291	6.41097e-68	1.67962e-66
PA0682	1.71183	2.36641e-06	7.13074e-06
osmC	1.71174	2.00526e-15	1.24155e-14
copS	1.71142	2.30869e-36	3.29921e-35
PA3589	1.7114	4.05907e-10	1.79877e-09
PA1435	1.71057	7.51688e-11	3.51264e-10
PA2285	1.70813	7.12009e-13	3.8192e-12
hslU	1.70694	1.97818e-50	3.87353e-49
PA1346	1.70669	3.3748e-09	1.38391e-08
PA0528	1.70271	9.81396e-39	1.48495e-37
PA1491	1.68873	2.52203e-25	2.52159e-24
ahpC	1.68408	2.63365e-127	1.20192e-125
pchB	1.67913	2.83175e-05	7.42925e-05
PA1349	1.67712	0.000508974	0.00110061
PA2758	1.66777	9.42626e-40	1.44562e-38
PA0726	1.65067	2.37369e-33	3.16064e-32
phnX	1.65025	6.19376e-20	4.80802e-19
PA0737	1.64939	4.75387e-12	2.42572e-11
pchC	1.64881	0.003306	0.00616633
pmtA	1.64865	6.32907e-16	4.01977e-15
fadH2	1.64772	1.46612e-10	6.74533e-10
PA0691	1.6425	0.0003079	0.000687339
PA0400	1.63689	4.04439e-54	8.60421e-53
PA1211	1.63657	2.85022e-08	1.06114e-07
PA1345	1.63351	6.72211e-15	4.03398e-14
PA3231	1.63224	4.76293e-23	4.38981e-22
mexH	1.63099	1.00616e-23	9.55348e-23
PA2094	1.63007	2.63454e-08	9.87997e-08
PA2282	1.62334	1.64843e-06	5.05334e-06
PA4824	1.6224	1.34094e-07	4.59623e-07
PA0695	1.62189	9.16211e-06	2.58595e-05
PA0213	1.61939	4.64929e-06	1.35793e-05
cpg2	1.61716	6.59552e-10	2.87377e-09
PA4387	1.61123	1.33651e-52	2.78063e-51
PA3952	1.61099	1.75357e-28	1.99266e-27
PA5149.1	1.60864	0.000118991	0.000282928
PA3334	1.60771	0.00427963	0.00781723
PA2198	1.60562	1.88104e-41	2.97341e-40
PA4382	1.60478	8.85013e-14	4.98337e-13
PA0062	1.60021	3.24666e-29	3.78822e-28
PA1492	1.59772	4.06143e-21	3.33579e-20
hasE	1.58824	2.54011e-05	6.71706e-05
PA3934	1.5862	5.83188e-79	1.72789e-77
PA3403a	1.58501	2.84081e-12	1.47083e-11
PA1956	1.58422	0.00143553	0.00286044
PA5526	1.58217	4.1696e-27	4.503e-26
PA0680	1.58074	8.37707e-06	2.37862e-05
PA1866	1.57038	9.34185e-60	2.15778e-58
PA0979	1.56604	8.58059e-18	5.97999e-17
PA3521	1.56234	2.14423e-08	8.14375e-08
glcE	1.55194	5.74839e-05	0.000143494
PA3871	1.5507	1.3157e-07	4.51793e-07
PA2354	1.54791	4.85625e-07	1.57759e-06
PA2838	1.54406	7.12567e-07	2.26286e-06
PA3179	1.54138	1.44692e-50	2.8431e-49
PA4713	1.54069	5.33752e-17	3.59156e-16
PA5150	1.53132	2.76397e-46	4.87267e-45
PA0274	1.52927	1.01744e-08	4.00953e-08
PA2560	1.52551	3.94193e-31	4.89197e-30
blc	1.52472	3.10556e-20	2.45109e-19
PA1213	1.5216	1.17132e-07	4.0566e-07
PA2559a	1.5209	1.57038e-23	1.47866e-22
PA4994	1.51551	6.49681e-17	4.35094e-16
mexG	1.5155	4.14462e-23	3.83869e-22
PA4573	1.51314	5.61282e-17	3.76785e-16
vreR	1.51258	1.07817e-09	4.62223e-09
amgS	1.51168	1.98065e-67	5.09477e-66
PA0804	1.50859	7.50376e-31	9.21123e-30
grpE	1.50609	1.89721e-39	2.89389e-38
PA0684	1.50315	1.2659e-05	3.50303e-05
PA1265	1.50168	0.000578717	0.00123911
dnaK	1.50024	1.99461e-47	3.61779e-46
PA3412	1.49882	0.00162209	0.00319173
pchD	1.49733	4.5399e-11	2.16075e-10
PA2603	1.4891	1.07139e-29	1.27107e-28
PA2487	1.48759	1.26407e-26	1.33959e-25
metY	1.48247	1.05233e-46	1.87268e-45
PA2199	1.48175	9.25292e-30	1.10005e-28
foaB	1.47855	9.09491e-05	0.000220043
PA3272	1.46837	1.81256e-58	4.05425e-57
PA2284	1.46174	1.71439e-06	5.24445e-06
PA1166	1.4601	2.28777e-07	7.66518e-07
hutH	1.46002	1.74673e-17	1.1996e-16
PA0141	1.45613	0.000171564	0.000397677
PA1324	1.45499	9.7936e-29	1.13337e-27
PA1114	1.45402	2.01004e-15	1.24315e-14
PA4877	1.45392	1.73229e-05	4.69945e-05
PA1955	1.45301	0.0212109	0.033765
PA5327	1.45156	1.58477e-18	1.14536e-17
PA2370	1.44937	0.00116447	0.00237383
PA2483	1.4468	5.66938e-54	1.20161e-52
PA0698	1.4448	2.4251e-05	6.43397e-05
cdhC	1.44361	2.34785e-06	7.07858e-06
PA3069	1.44301	5.06044e-12	2.57296e-11
PA4152	1.4379	2.12132e-08	8.06699e-08
PA2935	1.43628	1.65717e-06	5.07737e-06
PA4354	1.43077	1.29658e-50	2.55657e-49
PA1931	1.4295	3.28461e-08	1.21408e-07
PA3712	1.42797	2.1965e-22	1.93313e-21
PA0522	1.42766	0.0207579	0.0332209
fimT	1.42471	0.000423054	0.000924349
PA4187	1.42433	5.91916e-11	2.79604e-10
PA3520	1.42365	1.11149e-05	3.08936e-05
PA2180	1.42347	0.000165712	0.000384961
narJ	1.42274	0.000113601	0.000271253
PA3674	1.42222	1.89999e-30	2.29255e-29
PA2283	1.41852	3.9978e-08	1.46147e-07
PA2840	1.41813	3.11763e-14	1.8095e-13
PA1214	1.41728	6.58073e-05	0.000162485
PA1238	1.4138	2.14027e-05	5.72661e-05
PA4785	1.4133	5.19667e-19	3.85931e-18
rtcA	1.41329	6.70419e-26	6.87301e-25
PA2134	1.41209	0.00387589	0.00714219
PA1970	1.40981	3.50322e-25	3.47802e-24
PA4357	1.40405	4.51365e-25	4.44996e-24
PA4860	1.40327	2.26051e-05	6.01703e-05
PA3891	1.40179	3.74296e-21	3.07869e-20
ptrA	1.40009	2.91859e-05	7.6429e-05
PA3588	1.39996	4.12677e-14	2.38057e-13
PA3825	1.39886	2.04622e-19	1.546e-18
PA4859	1.39823	1.21929e-07	4.20731e-07
gshA	1.39584	1.42427e-46	2.51874e-45
PA2486	1.39575	3.29656e-45	5.68758e-44
PA1797	1.3947	1.19649e-19	9.13758e-19
PA3258	1.39421	7.40335e-23	6.7248e-22
PA0724	1.39184	1.14603e-13	6.42118e-13
PA5432	1.39162	1.42453e-11	6.9917e-11
PA1301	1.38905	3.6837e-10	1.63627e-09
PA2683	1.38893	9.11724e-38	1.34361e-36
PA1844	1.38889	2.9139e-11	1.39981e-10
PA1932	1.38594	3.62314e-13	1.98064e-12
phzD1	1.38568	6.9257e-06	1.98443e-05
pchG	1.38505	0.00750245	0.0130675
PA2030	1.38109	5.87072e-21	4.73929e-20
xenB	1.37822	3.86658e-80	1.15772e-78
PA4311	1.3763	1.05632e-22	9.41966e-22
PA5325	1.37088	5.19967e-09	2.0943e-08
PA0276	1.36821	1.81673e-08	6.96537e-08
cysP	1.36667	1.11275e-48	2.09205e-47
cysD	1.36635	9.40509e-58	2.08719e-56
stp1	1.36615	1.05163e-07	3.65881e-07
PA2196	1.36388	9.53291e-34	1.2814e-32
PA2773	1.36233	1.90407e-20	1.50912e-19
PA1744	1.36196	4.1814e-20	3.26831e-19
PA1855	1.36173	0.000864383	0.00179638
PA1923	1.36005	1.11076e-05	3.08884e-05
PA0727	1.35792	9.39851e-25	9.17003e-24
PA2095	1.35638	1.98908e-08	7.59528e-08
PA3230	1.35601	1.07761e-54	2.30992e-53
PA0215	1.34817	1.56345e-09	6.63483e-09
PA1930	1.34756	6.99106e-11	3.28591e-10
PA2200	1.34433	3.58127e-31	4.45416e-30
PA5504	1.34278	1.01345e-40	1.57126e-39
nasA	1.34059	0.000147507	0.000346221
htpG	1.33708	4.24894e-25	4.19629e-24
hutU	1.3369	9.15364e-27	9.77367e-26
PA2485	1.33526	1.19331e-47	2.18542e-46
PA2355	1.3337	0.000115687	0.000275999
PA4840	1.3327	1.43335e-27	1.56203e-26
napD	1.33121	0.00201406	0.0038873
PA5525	1.33121	9.56405e-16	6.02035e-15
PA4712	1.33117	9.86081e-11	4.60036e-10
gltS	1.32634	1.08398e-09	4.64364e-09
PA5536	1.32593	0.000383691	0.000846513
PA2835	1.32482	2.02543e-10	9.19896e-10
PA4817	1.32447	4.89604e-17	3.30235e-16
glcF	1.32276	1.61318e-06	4.95334e-06
PA1743	1.32275	7.23801e-20	5.60327e-19
PA4469	1.32231	2.10296e-09	8.80224e-09
PA0270	1.32196	2.56921e-08	9.64776e-08
PA0069	1.31703	5.44066e-22	4.67914e-21
phzH	1.31677	2.65208e-12	1.37689e-11
amgR	1.31646	4.90066e-66	1.23807e-64
PA3289	1.3147	9.40842e-09	3.71755e-08
PA2562	1.31435	2.24073e-16	1.46086e-15
PA1194	1.31315	3.80817e-10	1.68891e-09
PA2295	1.30963	0.000342543	0.000760176
PA5383	1.3085	1.1912e-09	5.09524e-09
PA1352	1.30691	0.0503956	0.0734455
PA0490	1.30447	3.78804e-07	1.24054e-06
PA2421	1.3024	3.93266e-08	1.43952e-07
PA4818	1.30181	2.84232e-07	9.46157e-07
PA0050	1.30079	0.00084223	0.00175292
PA4635	1.29869	6.59663e-10	2.87377e-09
PA3320	1.29837	0.000763272	0.00160154
PA5055	1.29224	2.27945e-28	2.56961e-27
PA1195	1.28963	2.31625e-10	1.04277e-09
PA2315	1.28613	0.000385328	0.000849637
PA0685	1.28272	1.30263e-08	5.05594e-08
PA5503	1.28049	2.21426e-48	4.14918e-47
pmbA	1.27839	1.36353e-44	2.31025e-43
PA0721	1.27459	0.0180388	0.0293084
inaA	1.27306	1.54345e-16	1.01445e-15
lptF	1.27034	2.60887e-22	2.27834e-21
PA5352	1.26867	0.00185917	0.00361673
PA1471	1.26836	3.74052e-26	3.88396e-25
PA0207	1.26671	7.16578e-23	6.52997e-22
PA3261	1.26566	3.10554e-24	2.99391e-23
PA1877	1.26482	1.51587e-05	4.14011e-05
PA5266	1.26394	2.10933e-14	1.23953e-13
PA5566	1.25981	8.34767e-09	3.31738e-08
PA1296	1.25951	9.25732e-15	5.53191e-14
PA2070	1.25862	3.88758e-13	2.1174e-12
PA5212	1.25855	1.2878e-34	1.78183e-33
nirN	1.25815	2.17185e-11	1.05408e-10
PA0311	1.25802	2.27663e-08	8.60044e-08
PA4475	1.25312	1.25239e-27	1.37084e-26
PA1356	1.2529	9.96939e-06	2.79984e-05
PA0987	1.25284	2.59905e-09	1.0783e-08
PA0687	1.2521	0.000133427	0.000315795
PA5178	1.24986	1.12663e-25	1.14669e-24
PA3381	1.24923	0.00392823	0.00722922
PA5547	1.24657	5.8617e-21	4.73876e-20
lipC	1.24529	1.37319e-07	4.70108e-07
PA1323	1.24515	2.19035e-16	1.43131e-15
cupB2	1.23931	5.31711e-05	0.000133292
exbB2	1.23797	6.46193e-05	0.000159686
pelB	1.23608	2.0894e-08	7.95153e-08
PA3994	1.23334	1.07695e-09	4.62052e-09
PA5059	1.23086	1.05193e-07	3.65881e-07
PA3012	1.22591	9.51322e-07	2.97926e-06
PA4474	1.2257	2.29903e-47	4.15661e-46
PA1739	1.22527	4.06091e-08	1.48262e-07
PA1347	1.22239	1.3643e-06	4.21428e-06
fabH2	1.22034	0.000763244	0.00160154
PA0982	1.22033	2.93344e-25	2.9226e-24
PA2566	1.21975	8.23405e-09	3.27683e-08
PA2374	1.21947	4.72223e-05	0.000119566
PA3411	1.21943	4.37177e-06	1.27987e-05
PA3672	1.21761	1.92484e-26	2.02465e-25
PA4096	1.2162	0.001375	0.0027534
PA2312a	1.21493	1.58518e-07	5.39094e-07
PA2815	1.21473	3.47192e-26	3.61169e-25
mexI	1.2135	9.00518e-18	6.25592e-17
PA4219	1.21284	0.0023692	0.00452185
PA0173	1.21173	8.49048e-05	0.000206036
aceF	1.2092	5.62604e-51	1.129e-49
PA1954	1.20908	2.5594e-06	7.68771e-06
PA1168	1.20774	0.0252167	0.0394312
PA3741	1.20682	7.95639e-25	7.78982e-24
ligT	1.20633	4.85559e-05	0.000122723
PA4822	1.20548	5.28038e-12	2.67757e-11
PA0883	1.2043	0.00404011	0.00742064
cpo	1.19891	6.20023e-07	1.99019e-06
PA2368	1.19746	0.0511795	0.0744728
PA2158	1.19559	0.00107426	0.00220183
moaA1	1.19426	3.03118e-16	1.96039e-15
PA3933	1.19336	6.65552e-37	9.63264e-36
PA2504	1.19326	9.97764e-12	4.95729e-11
PA1436	1.19227	6.29109e-11	2.96677e-10
PA2759	1.192	5.778e-24	5.50466e-23
pasP	1.19189	2.86853e-23	2.6743e-22
PA0983	1.18979	8.72625e-10	3.76961e-09
PA1917	1.18926	0.0334023	0.0507718
algD	1.18883	1.83415e-09	7.72855e-09
PA3892	1.1888	2.03719e-23	1.90868e-22
PA5282	1.18864	1.59006e-11	7.77043e-11
PA2670	1.18478	2.25718e-07	7.56717e-07
PA3181	1.18438	7.6012e-20	5.86837e-19
folP	1.18228	2.19026e-28	2.47894e-27
PA1893	1.18127	1.03568e-07	3.60895e-07
PA0543	1.17956	1.89165e-09	7.95308e-09
PA4343	1.17849	6.78347e-06	1.94861e-05
PA3023	1.17708	2.7603e-11	1.32941e-10
PA4105	1.17675	0.000590875	0.00126323
PA1112	1.1758	1.42803e-18	1.04005e-17
hcpC	1.17413	1.19771e-08	4.67759e-08
arsR	1.17286	4.17789e-09	1.69847e-08
oprP	1.172	0.000285055	0.000641401
PA3691	1.17188	2.3538e-16	1.53105e-15
PA0084	1.17157	4.38328e-38	6.52763e-37
gpuP	1.17019	1.72645e-07	5.84679e-07
pcoA	1.16945	6.17342e-07	1.98271e-06
PA4820	1.1688	1.43778e-06	4.43643e-06
PA0975	1.16605	2.78437e-33	3.69877e-32
PA2124	1.16233	0.000388878	0.000856289
PA5527	1.1592	1.42849e-15	8.90287e-15
opdK	1.15765	1.912e-06	5.82035e-06
PA2845	1.15675	0.0294953	0.0454064
PA2296	1.15564	1.99156e-09	8.36691e-09
PA0082	1.15529	1.05642e-41	1.68878e-40
eddB	1.15272	8.66789e-12	4.33318e-11
PA3819	1.15139	5.92096e-28	6.55708e-27
PA4041	1.15108	2.48064e-11	1.19982e-10
metE	1.1509	4.63233e-16	2.96542e-15
PA2167	1.14979	0.00157318	0.00310845
PA0146	1.14899	2.61483e-13	1.43663e-12
pvdJ	1.1488	1.11342e-17	7.70272e-17
PA1254	1.14749	0.00126411	0.00255761
PA4106	1.14334	2.0505e-05	5.49421e-05
alg8	1.14236	6.55297e-07	2.0951e-06
PA2142	1.14223	0.0159608	0.0261955
PA4061	1.14074	5.13571e-23	4.71801e-22
PA0151	1.13847	4.10377e-08	1.49731e-07
PA4345	1.13749	4.01134e-14	2.32108e-13
PA1845	1.13603	3.39334e-15	2.07375e-14
PA4379	1.1357	4.97547e-14	2.8527e-13
PA0349	1.13568	3.98802e-08	1.45884e-07
potA	1.13439	9.27248e-23	8.34228e-22
rsmZ	1.132	2.48253e-07	8.30299e-07
rbfA	1.131	1.07935e-18	7.92224e-18
PA4355	1.1306	1.17061e-21	9.79952e-21
mdcA	1.12821	1.47004e-17	1.01327e-16
PA1837	1.12776	5.95754e-37	8.66677e-36
PA0083	1.12708	8.19489e-38	1.214e-36
guaA	1.12594	1.32262e-38	1.99104e-37
PA4088	1.12407	0.000618802	0.00131944
PA3890	1.12148	1.50207e-09	6.38634e-09
eco	1.1214	2.27566e-12	1.18472e-11
algE	1.1212	1.28133e-05	3.53709e-05
PA3522	1.12045	1.08902e-11	5.39645e-11
PA4188	1.12014	1.12294e-05	3.11812e-05
nrdB	1.11897	4.86243e-45	8.33834e-44
PA4564	1.11856	1.26595e-18	9.23199e-18
PA4344	1.11825	1.10744e-10	5.14953e-10
PA4467	1.11767	3.62598e-13	1.98064e-12
alg44	1.11728	6.46195e-05	0.000159686
PA1329	1.11724	0.00559516	0.00999475
PA2488	1.11572	3.70553e-08	1.36065e-07
PA1299	1.11508	6.51882e-26	6.6951e-25
poxB	1.11368	8.41916e-20	6.47337e-19
PA0057	1.11001	6.25942e-06	1.80633e-05
PA4862	1.10976	0.000272696	0.00061555
PA1847	1.10906	7.47442e-34	1.01191e-32
glcD	1.10851	7.55121e-10	3.2745e-09
hisM	1.10618	0.00465564	0.00845244
PA0137	1.1048	6.93875e-07	2.20846e-06
PA2671	1.10391	7.32394e-06	2.09113e-05
hisJ	1.10275	0.000265997	0.000601629
PA1605	1.10068	1.73e-10	7.9016e-10
PA1300	1.09867	2.50031e-11	1.2083e-10
pgl	1.09742	7.52357e-14	4.25759e-13
dinB	1.09694	8.60966e-21	6.89138e-20
PA0692	1.0957	0.000134624	0.000317962
PA0825	1.09526	3.39474e-05	8.80021e-05
PA0166	1.09394	8.10666e-06	2.30531e-05
PA1854	1.0935	1.44031e-07	4.92194e-07
pelC	1.09329	0.0391971	0.0586816
PA1069	1.0913	1.1654e-23	1.09917e-22
PA1313	1.08966	4.84727e-07	1.57604e-06
PA0136	1.08894	1.30893e-07	4.4974e-07
PA2192	1.08837	0.0214755	0.0341472
PA2763a	1.08722	0.00383261	0.00707164
PA0924	1.08591	1.42469e-09	6.07102e-09
PA0112	1.08422	0.00013866	0.000326949
PA0882	1.08243	5.98431e-06	1.73224e-05
nrdJb	1.08213	4.57423e-12	2.33835e-11
PA1827	1.08105	2.23538e-05	5.95296e-05
PA2813	1.07987	1.35867e-47	2.48023e-46
PA2072	1.07862	2.03273e-06	6.17126e-06
PA0850	1.07849	1.74557e-06	5.33381e-06
PA0452	1.07774	3.31761e-05	8.60814e-05
PA2159	1.0772	0.0688107	0.0976673
PA1472	1.07718	7.13973e-11	3.353e-10
PA0459	1.07686	2.5672e-13	1.41183e-12
PA4858	1.07432	9.00611e-09	3.56902e-08
PA3517	1.0726	2.64434e-07	8.8181e-07
PA0853	1.07112	4.77216e-15	2.90384e-14
algX	1.07108	3.06563e-05	8.00203e-05
PA3971	1.06925	4.74629e-05	0.000120068
PA0080	1.06795	6.51742e-26	6.6951e-25
PA4341	1.06777	0.0023423	0.00447353
PA2143	1.06691	0.0239529	0.0376736
PA1599	1.06489	6.05345e-15	3.6443e-14
PA2604	1.06476	4.94138e-25	4.86318e-24
pyrQ	1.06436	2.36085e-08	8.90075e-08
PA2882	1.06395	0.000396788	0.000872009
PA5108	1.06364	3.70474e-13	2.02171e-12
PA0976	1.06247	3.13073e-29	3.66807e-28
PA0462	1.06227	1.00663e-15	6.32944e-15
PA3586	1.06134	5.16306e-09	2.08104e-08
PA0697	1.05975	0.00332424	0.00619219
algA	1.05868	5.25326e-12	2.6662e-11
PA3229	1.05682	1.0895e-18	7.97607e-18
ohrR	1.05649	6.74466e-13	3.62469e-12
pvdH	1.05578	1.74712e-05	4.73512e-05
PA1782	1.05559	6.26326e-05	0.000155523
PA0422	1.05523	4.34891e-26	4.49918e-25
PA2402	1.05419	7.27979e-14	4.12376e-13
PA1428	1.05407	3.65776e-12	1.88346e-11
osmE	1.05182	1.48932e-12	7.82549e-12
PA0812	1.05146	1.77126e-05	4.79826e-05
PA2701	1.05143	1.91567e-05	5.15551e-05
nirB	1.05034	3.1159e-07	1.03176e-06
PA3249	1.04948	3.38769e-07	1.11719e-06
PA1332	1.04829	1.6207e-23	1.52352e-22
PA5160.1	1.04453	0.00157229	0.00310779
PA1107	1.0436	2.75733e-10	1.23252e-09
PA1351	1.04302	0.000599307	0.00128029
PA4218	1.04241	0.00136469	0.00273469
PA0097	1.04207	2.2408e-10	1.01041e-09
zwf	1.0419	7.80688e-22	6.62356e-21
PA2491	1.04164	3.84031e-45	6.60556e-44
PA4800	1.04072	8.16335e-12	4.08456e-11
ftsH	1.03905	1.00542e-43	1.68334e-42
PA4375	1.0386	1.32197e-26	1.39571e-25
PA2751	1.03733	7.93124e-08	2.82282e-07
PA1412	1.03684	6.75404e-05	0.000166323
faoA	1.0367	0.00354637	0.00657781
PA3518	1.03554	0.00145487	0.00289592
PA2348	1.03488	0.00069219	0.00146379
PA0442	1.03453	0.138973	0.182708
PA0532	1.03292	4.43606e-05	0.000113131
PA5384	1.03221	0.0967889	0.132654
PA1953	1.03071	0.0201006	0.0322785
fpr	1.02882	2.96194e-21	2.45053e-20
PA2746	1.02781	6.44268e-06	1.85448e-05
arsB	1.02741	1.44447e-05	3.95657e-05
PA2811	1.02712	2.79365e-40	4.31947e-39
PA3787	1.02685	1.51336e-25	1.52931e-24
PA0098	1.0258	1.69505e-11	8.25497e-11
PA2033	1.02427	4.96936e-10	2.18335e-09
PA1218	1.0241	0.000261533	0.000592005
phnE	1.02219	0.0313597	0.0479505
PA3590	1.0215	1.06354e-06	3.31418e-06
PA2673	1.02051	0.0468814	0.068838
PA3335	1.02038	0.000135501	0.000319766
PA1400	1.0201	1.27396e-07	4.3879e-07
PA3598	1.01921	5.9864e-07	1.92702e-06
PA0222	1.01882	1.89809e-05	5.11979e-05
PA0110	1.01807	0.00102545	0.00210712
PA2489	1.01757	9.70732e-09	3.82813e-08
PA0673	1.01724	1.55007e-05	4.22333e-05
PA2564	1.01646	7.93072e-06	2.25868e-05
PA2703	1.01155	9.9157e-07	3.09674e-06
algR	1.01125	6.74577e-18	4.7187e-17
PA3669	1.01121	6.13933e-18	4.29981e-17
PA1921	1.00903	0.0216001	0.0342876
PA0803	1.00864	1.90774e-06	5.8105e-06
PA3428	1.00777	0.00445649	0.00811432
PA2774	1.00678	2.60513e-19	1.95264e-18
PA2297	1.00633	6.28295e-05	0.000155875
PA4929	1.00575	3.81097e-13	2.07768e-12
hemO	1.00459	1.90719e-07	6.44347e-07
rhlA	1.00457	1.62279e-06	4.98014e-06
stk1	1.00351	8.51595e-08	3.01764e-07
PA1123	1.00176	6.86579e-08	2.45753e-07
PA1381	1.00077	0.000340218	0.000755313
eddA	0.999375	8.88755e-06	2.51376e-05
cdhB	0.999053	0.0320444	0.0488522
PA0087	0.996929	1.36462e-19	1.03795e-18
phoA	0.996348	0.000186623	0.000429659
PA2066	0.99604	0.000498316	0.00108045
pvdL	0.99433	1.0309e-12	5.47268e-12
PA2107	0.99233	0.000238281	0.000541757
pqsL	0.99006	6.00275e-24	5.70917e-23
narG	0.986537	1.83131e-09	7.72234e-09
PA4099	0.985074	0.00690755	0.0121246
algL	0.984768	0.00158639	0.00313018
PA3379	0.984428	0.00285578	0.00538875
PA1216	0.983553	3.4858e-05	9.01149e-05
hflC	0.981757	1.80001e-29	2.11772e-28
PA1641	0.980448	3.74983e-07	1.23016e-06
PA3422	0.980334	8.14616e-07	2.57249e-06
PA4910	0.979801	5.32202e-05	0.000133321
alkB1	0.978904	8.54127e-08	3.02472e-07
PA2371	0.978626	1.72485e-06	5.27333e-06
PA2376	0.977941	1.24092e-08	4.82635e-08
pchA	0.976784	6.08229e-10	2.65584e-09
nirD	0.976546	0.0263457	0.041004
PA3485	0.976291	7.84588e-08	2.7942e-07
mucA	0.976169	1.67865e-19	1.2751e-18
cdhA	0.975802	0.00143201	0.00285543
PA3796	0.973468	3.98662e-11	1.90222e-10
PA4113	0.972356	3.49279e-18	2.4738e-17
PA0719	0.9722	1.76367e-06	5.38329e-06
nirJ	0.969981	5.45565e-06	1.5857e-05
PA3888	0.968611	1.38036e-10	6.35932e-10
PA2590	0.967073	3.01555e-08	1.11902e-07
PA0728	0.965951	2.07284e-06	6.28628e-06
PA4029	0.965567	2.58924e-26	2.70842e-25
PA1242	0.965106	6.60544e-08	2.37184e-07
phaC2	0.964426	5.02361e-09	2.02772e-08
PA1236	0.963123	0.00284832	0.00537646
PA4364	0.962634	0.0251345	0.0393135
phzA2	0.962288	0.149189	0.194217
dapB	0.96209	2.39445e-23	2.2397e-22
PA1663	0.961957	1.07408e-05	3.0001e-05
PA2164	0.961776	0.00123999	0.00251329
PA4045	0.955822	1.44006e-12	7.57371e-12
PA5505	0.954081	8.51643e-26	8.68369e-25
pvdD	0.953949	2.1715e-15	1.34008e-14
algK	0.95362	0.00766147	0.0132913
PA0777	0.952026	4.42657e-18	3.11955e-17
PA2506	0.951913	0.0426938	0.0633301
PA4781	0.949886	8.86596e-09	3.51594e-08
PA1925	0.949636	0.0073112	0.0127662
aspP	0.948515	6.73463e-30	8.02342e-29
PA4621	0.948304	1.24314e-14	7.4052e-14
PA0722	0.945253	1.24777e-06	3.85853e-06
PA4100	0.94404	1.2779e-05	3.53107e-05
rsmA	0.943892	8.42249e-23	7.63828e-22
arr	0.942344	1.22924e-13	6.87378e-13
PA4148	0.941617	0.000708894	0.00149576
icp	0.941386	8.8785e-17	5.90404e-16
PA3911	0.940056	0.00192453	0.0037285
PA2836	0.939179	0.000462525	0.00100554
PA3460	0.939149	5.64682e-12	2.85571e-11
fdhA	0.937416	6.67126e-07	2.13051e-06
PA5284	0.935179	1.27443e-11	6.2713e-11
PA1322	0.934405	1.29577e-07	4.45491e-07
tadC	0.933379	0.000294574	0.000659935
PA1652	0.931807	3.12648e-08	1.1579e-07
PA1887	0.929903	0.000291932	0.00065504
PA1061	0.929618	3.0851e-16	1.99299e-15
fusA2	0.929511	2.05623e-07	6.90985e-07
PA0481	0.928357	2.16643e-05	5.78568e-05
PA3377	0.927238	0.000768048	0.00161096
ribB	0.927162	2.06444e-32	2.65946e-31
PA5388	0.926273	0.000360027	0.000797103
PA3628	0.925519	3.5175e-25	3.48608e-24
treA	0.924898	0.000791352	0.00165616
PA0699	0.924827	0.00123509	0.00250426
PA1262	0.921885	0.000812016	0.00169565
PA2068	0.921472	0.00839621	0.0144552
PA3893	0.921117	6.10443e-20	4.74519e-19
phzF2	0.920078	0.00111457	0.00227784
PA3889	0.919701	2.75887e-11	1.32941e-10
PA3180	0.918815	9.55304e-10	4.11108e-09
nrdA	0.918717	2.03486e-39	3.0955e-38
lecB	0.918369	0.000308718	0.000688893
ampDh3	0.918357	1.7366e-13	9.64419e-13
PA1974	0.917561	0.00916198	0.0156734
cysQ	0.915821	1.00042e-20	7.99627e-20
PA2411	0.915641	4.47819e-05	0.000114102
PA2580	0.914466	6.63109e-08	2.37954e-07
PA0920	0.91249	4.06674e-22	3.53513e-21
PA4383	0.911375	5.53684e-15	3.34397e-14
PA3378	0.911145	0.000940975	0.00194484
PA1650	0.909894	2.05174e-08	7.82399e-08
PA2049	0.909475	1.37106e-22	1.21612e-21
hscA	0.908532	4.16949e-28	4.64471e-27
PA5023	0.907669	2.23333e-12	1.16483e-11
PA2031	0.90667	8.62699e-05	0.00020908
PA0718	0.906533	8.07467e-05	0.000196705
PA3429	0.906505	9.17284e-05	0.00022155
PA0919	0.905825	1.99276e-21	1.65595e-20
PA1791	0.904651	5.5117e-14	3.15058e-13
PA4981	0.904421	2.20229e-07	7.38753e-07
PA2351	0.904267	0.00981659	0.0166973
PA2138	0.902826	0.00227989	0.00436318
PA4172	0.902506	0.00188505	0.00365826
PA4073	0.90138	1.64539e-06	5.04675e-06
glmM	0.90137	1.29569e-33	1.73341e-32
fdxA	0.898701	3.26667e-34	4.49783e-33
PA0814	0.89831	0.00421477	0.00771889
PA2154	0.898224	0.0586723	0.0844422
opmD	0.89804	3.4712e-05	8.97963e-05
PA1873	0.897328	0.0103789	0.0176008
PA2837	0.896765	0.000100197	0.000240463
PA3273	0.896672	0.00279849	0.00528946
PA3498	0.896039	7.45926e-09	2.97267e-08
PA2576	0.895888	3.80648e-08	1.39513e-07
phzE1	0.895282	2.33568e-05	6.20545e-05
PA1027	0.895144	9.01051e-07	2.82966e-06
PA0909	0.894962	0.000226222	0.000515581
PA0788	0.89482	1.2884e-11	6.33455e-11
PA3773	0.894155	0.0466325	0.0685082
PA1875	0.892548	6.30131e-05	0.000156194
PA0851	0.891459	7.62956e-12	3.82763e-11
PA2898	0.891191	0.00133175	0.00267817
PA2216	0.890926	0.0022906	0.0043807
katA	0.890737	7.0535e-21	5.686e-20
speA	0.888082	1.67906e-36	2.40552e-35
PA0809	0.887447	1.11818e-05	3.10642e-05
plcN	0.887373	2.93615e-09	1.21282e-08
PA1344	0.887295	2.71725e-05	7.15871e-05
pprA	0.886623	1.64571e-09	6.97088e-09
PA1343	0.886298	8.81264e-08	3.10721e-07
pchE	0.886212	2.94519e-07	9.7925e-07
PA2155	0.88597	0.0729866	0.103103
PA1054	0.8857	3.77206e-23	3.49936e-22
PA0338	0.885424	1.90741e-13	1.05617e-12
PA0813	0.883386	5.36901e-05	0.000134439
hasR	0.883241	8.18666e-07	2.58384e-06
PA0200	0.883147	0.000955139	0.00197196
fumC1	0.883118	3.67209e-07	1.20606e-06
PA4880	0.882824	1.45007e-15	9.02741e-15
PA3677	0.882784	0.073148	0.103305
PA4925	0.882614	1.83302e-08	7.02308e-08
narI	0.882365	0.00493957	0.00891536
PA2349	0.88056	0.0107334	0.0181585
wbpZ	0.877697	2.33192e-20	1.84564e-19
gcvP1	0.877562	5.45214e-10	2.39361e-09
PA0214	0.877022	0.00161484	0.00318078
PA4620	0.875056	2.5398e-10	1.1416e-09
pelA	0.872182	3.0566e-05	7.9873e-05
PA1592	0.871312	2.40595e-20	1.90157e-19
PA0824	0.871202	6.89937e-05	0.000169533
PA2985	0.870889	1.40772e-08	5.44145e-08
PA2768	0.869821	1.17605e-06	3.65272e-06
PA0096	0.868727	2.12259e-08	8.06699e-08
PA2034	0.867819	0.0187469	0.0303198
pelD	0.864906	0.00147499	0.00293338
PA5187	0.864858	4.29041e-09	1.74171e-08
PA3329	0.86419	0.00682186	0.0119817
psrA	0.863625	0.00940367	0.0160239
PA3360	0.863224	6.39022e-06	1.84219e-05
PA4570	0.862242	0.00170014	0.00333486
PA0348	0.861774	2.72922e-05	7.1869e-05
cupB4	0.860999	0.01328	0.0220774
fdx2	0.859566	4.49695e-22	3.88523e-21
PA4220	0.858738	0.0940131	0.129218
PA2427	0.857792	0.127753	0.169987
algJ	0.856875	0.00215825	0.00414158
phzE2	0.856851	3.17382e-05	8.26156e-05
PA3740	0.855446	1.81781e-10	8.27594e-10
cupB6	0.85507	0.000147801	0.000346769
PA2781	0.854545	0.00238434	0.00454768
PA0578	0.852812	1.80539e-17	1.23839e-16
PA4861	0.852457	0.000514723	0.00111261
dnaJ	0.852452	9.47236e-13	5.04747e-12
PA5177	0.852007	5.79626e-10	2.53878e-09
PA0557	0.851221	1.097e-08	4.30208e-08
phzF1	0.850929	0.000329648	0.000732998
PA2550	0.850372	5.64156e-08	2.03997e-07
PA0738	0.849342	0.00930719	0.0159074
PA0845	0.847561	1.60433e-05	4.36695e-05
PA2499	0.846281	0.0280054	0.0433012
PA1060	0.846222	4.43893e-10	1.95943e-09
PA1785	0.845222	0.00272089	0.00514795
PA1113	0.84382	7.11157e-07	2.25965e-06
dnaG	0.843307	4.40041e-24	4.21352e-23
PA3021	0.842569	2.58548e-19	1.94048e-18
PA3523	0.842451	6.1396e-05	0.000152721
cioB	0.841507	7.82509e-12	3.91878e-11
PA3868	0.840959	6.35412e-05	0.000157296
PA1617	0.840379	1.16073e-08	4.54257e-08
PA2779	0.839957	4.33049e-07	1.41328e-06
coIII	0.838956	0.000387648	0.000853911
PA2549	0.838823	1.30168e-15	8.13945e-15
PA4911	0.837973	0.0147452	0.0243417
hscB	0.836505	2.98308e-25	2.96683e-24
PA1888	0.835745	1.84482e-05	4.98474e-05
PA3690	0.834994	1.04616e-10	4.87259e-10
PA1058	0.834952	9.77342e-07	3.05399e-06
PA2106	0.834491	1.51307e-07	5.14882e-07
PA3534	0.83443	1.67493e-08	6.43915e-08
PA1041	0.833449	0.000306629	0.000684773
PA2812	0.832868	6.16871e-19	4.56324e-18
PA1186	0.831785	0.000638225	0.00135779
PA1408	0.830689	7.70254e-08	2.74834e-07
PA0079	0.830521	4.46165e-21	3.64647e-20
PA0990	0.82955	1.50806e-08	5.81342e-08
ribC	0.828534	6.21881e-22	5.32409e-21
PA3720	0.82848	0.000855628	0.00177884
PA5484	0.827927	1.0629e-09	4.5637e-09
iscA	0.827687	5.22316e-26	5.39377e-25
soxG	0.827673	0.000716818	0.00151135
PA3969	0.826435	1.05013e-12	5.56955e-12
mgtA	0.825896	1.30922e-13	7.29937e-13
PA3283	0.82585	1.05907e-08	4.16781e-08
PA3424	0.823479	4.71107e-05	0.000119337
PA3175	0.822245	0.00113789	0.00232299
PA2778	0.821851	5.38357e-05	0.000134684
PA5181	0.821765	5.97999e-10	2.61723e-09
PA1219	0.81904	0.157729	0.203967
PA0052	0.817224	0.000413723	0.000905009
PA1302	0.816459	4.91092e-07	1.59352e-06
czcA	0.815739	1.71523e-05	4.6554e-05
PA1918	0.814051	0.000397181	0.000872518
PA0219	0.813729	0.000318913	0.000710243
PA1045	0.812994	6.56221e-20	5.08706e-19
PA4841	0.812447	1.09629e-16	7.23907e-16
phuR	0.811797	0.000294304	0.000659592
PA1253	0.810659	0.00188501	0.00365826
PA3332	0.810647	0.0532751	0.077264
mucB	0.810004	3.66277e-16	2.36078e-15
PA1569	0.809853	5.62303e-05	0.000140613
PA1131	0.808425	0.0180737	0.0293569
czcB	0.808209	0.00138744	0.00277635
PA4654	0.807757	0.000192289	0.000441983
PA3327	0.807207	9.48018e-07	2.97056e-06
tadB	0.80688	0.00480582	0.00870554
PA4908	0.806256	0.0215633	0.0342387
PA3615	0.805291	1.49204e-10	6.84879e-10
PA3902	0.802885	2.10794e-09	8.81658e-09
PA0101	0.80183	9.91487e-08	3.46347e-07
proB	0.801793	1.72475e-14	1.01989e-13
PA1046	0.800985	3.67768e-16	2.36769e-15
PA2635	0.800826	3.4494e-06	1.01827e-05
PA3739	0.799831	1.29598e-09	5.53089e-09
phzB1	0.799109	0.0136701	0.0226792
PA1779	0.798443	6.27416e-07	2.01164e-06
PA1395	0.797458	1.67598e-05	4.55103e-05
iscR	0.797125	4.35314e-23	4.02523e-22
PA2019	0.796361	1.81101e-12	9.45434e-12
PA4337	0.796317	4.95169e-07	1.60582e-06
PA5097	0.796034	5.96735e-05	0.000148698
PA5435	0.795995	3.13959e-23	2.92219e-22
adhC	0.795976	1.62767e-20	1.2955e-19
PA2160	0.794904	0.000906178	0.00187772
PA2176	0.794133	0.0074407	0.012968
PA0261	0.793906	1.19674e-07	4.13199e-07
PA2188	0.792958	0.0100903	0.0171371
pyoS5	0.792238	9.65159e-12	4.80373e-11
algU	0.792175	1.58796e-12	8.33607e-12
PA0041	0.791835	2.59676e-10	1.16351e-09
oprM	0.790193	2.56957e-26	2.69282e-25
PA5099	0.789671	3.67911e-05	9.48093e-05
PA2433	0.789465	0.000302195	0.000675937
PA0086	0.789053	1.08395e-07	3.76555e-07
PA4874	0.789007	5.12669e-09	2.06785e-08
hflK	0.788392	7.89096e-22	6.67488e-21
PA4873	0.78816	9.38395e-12	4.67463e-11
PA4377	0.787907	1.1806e-06	3.66485e-06
ffs	0.7873	1.00039e-10	4.66325e-10
PA4842	0.785839	3.32408e-11	1.5928e-10
PA4350	0.784539	0.000789725	0.00165337
PA1224	0.783983	1.11802e-13	6.28292e-13
exbD2	0.78381	0.167231	0.214886
PA0912	0.783175	0.00144895	0.00288516
PA3670	0.783077	6.43684e-13	3.46585e-12
narH	0.781839	2.82357e-06	8.4498e-06
PA0242	0.781237	0.000140265	0.000330596
PA3593	0.78099	0.000118351	0.000281644
PA1210	0.780819	0.000827578	0.00172432
nalC	0.780732	8.3304e-08	2.95745e-07
phzD2	0.780222	0.0059024	0.0104905
PA0277	0.779993	1.47713e-17	1.01692e-16
PA4788	0.779693	0.000289413	0.000649824
PA3733a	0.77963	0.00933858	0.0159418
PA0443	0.779592	0.00103636	0.00212799
PA1942	0.779365	1.36249e-21	1.13555e-20
PA3727	0.777683	3.67323e-12	1.88971e-11
PA2792	0.776977	9.20828e-08	3.23269e-07
PA0460	0.775698	4.97385e-15	3.02007e-14
PA0881	0.775345	0.00179702	0.00350909
PA2018	0.775195	1.29631e-15	8.11486e-15
PA1451	0.775029	1.35777e-07	4.65111e-07
PA2699	0.77394	0.000142283	0.000334794
PA4636a	0.773776	0.106402	0.14441
PA2142a	0.773283	0.216183	0.270062
PA3288	0.773201	2.34366e-08	8.84664e-08
PA3990	0.77303	0.00237329	0.00452813
PA0908	0.77058	0.000748211	0.00157285
PA1068	0.76971	1.14117e-13	6.40663e-13
PA0175	0.769578	0.000333299	0.000740534
PA5465	0.769507	2.08489e-10	9.45383e-10
PA0513	0.76945	0.0412952	0.0614973
PA3788	0.768733	1.52288e-05	4.15523e-05
PA1146	0.768631	0.000120972	0.000287398
PA0489	0.767468	0.0349898	0.0529007
PA2775.1	0.767256	0.158762	0.205076
PA1508	0.767146	8.15786e-05	0.000198475
PA4995	0.7671	1.57165e-10	7.20157e-10
PA2058	0.767074	0.00213731	0.00410558
PA2420	0.767041	0.00411914	0.00755598
PA5528	0.766884	1.63579e-10	7.47732e-10
PA0512	0.766711	0.0462092	0.0679745
PA1153	0.766636	7.04573e-06	2.01373e-05
PA0536	0.765741	1.10718e-19	8.4784e-19
edd	0.76518	3.12055e-17	2.12505e-16
PA1044	0.763852	7.28811e-09	2.90651e-08
PA2104	0.763686	6.97068e-07	2.21662e-06
PA1215	0.762695	0.00540524	0.00967676
PA2676	0.759428	0.0314345	0.0480518
PA3808	0.759243	8.4462e-16	5.32854e-15
acnA	0.758769	2.89775e-18	2.0601e-17
ndvB	0.757825	5.63187e-16	3.59309e-15
PA1379	0.757759	0.00186325	0.00362341
PA1143	0.757376	0.0194142	0.031265
iscU	0.757121	1.66215e-20	1.32108e-19
PA1874	0.75547	1.71365e-07	5.80691e-07
PA3251	0.753812	0.00307225	0.00576455
PA4103	0.750562	0.0438945	0.0649539
PA0134	0.750547	3.03863e-07	1.00736e-06
PA1217	0.750534	3.07242e-05	8.01605e-05
PA1257	0.74998	0.0133789	0.0222288
PA2214	0.749906	0.0870573	0.120672
PA1669	0.748624	9.22547e-10	3.97616e-09
PA3129	0.748037	6.01444e-13	3.24149e-12
cynR	0.747964	2.54927e-06	7.66136e-06
PA3928	0.74737	0.00175342	0.00342512
PA2752	0.747333	0.00014153	0.000333162
PA3461	0.747052	3.26063e-08	1.20601e-07
PA4652	0.746664	0.00268648	0.00508454
PA0450	0.746516	2.20679e-10	9.96668e-10
PA4308	0.745257	2.2931e-09	9.56276e-09
PA0268	0.744753	0.000117373	0.000279551
PA1836	0.74414	8.98391e-08	3.16169e-07
PA2954	0.743113	8.10825e-08	2.8822e-07
PA1026	0.742727	4.7306e-05	0.000119725
exaB	0.742431	0.115993	0.15597
pelE	0.742266	0.000710326	0.00149822
PA2360	0.74198	0.0123915	0.0207527
PA0126	0.741749	1.26837e-15	7.94873e-15
PA0439	0.741492	0.00304387	0.00571319
PA1665	0.741064	5.23318e-05	0.000131387
phzG2	0.7408	0.00122543	0.00248734
PA3718	0.739917	3.21768e-05	8.3642e-05
PA3336	0.739319	0.0202258	0.0324612
PA0700	0.73867	0.0630061	0.0900837
PA1745	0.738544	0.00434271	0.00792244
PA3795	0.737137	1.23268e-07	4.2509e-07
PA1286	0.736575	4.69262e-05	0.000118976
PA1668	0.735545	0.00198475	0.00383204
PA2803	0.735153	0.0249178	0.0389961
PA2603.1	0.734456	0.00102714	0.00210983
PA5238	0.73442	4.75065e-10	2.09376e-09
PA0262	0.734343	5.10629e-14	2.92474e-13
PA3869	0.7334	2.81071e-05	7.3809e-05
antC	0.733152	0.053539	0.0776069
PA2775	0.732126	1.23147e-15	7.72604e-15
PA1662	0.731452	5.92733e-06	1.71662e-05
PA3390	0.731256	0.0145871	0.0240947
PA0099	0.730974	1.60196e-09	6.79062e-09
PA2181	0.730709	0.0479868	0.0702061
PA1851	0.730193	1.10678e-05	3.08079e-05
cupB5	0.728962	7.60042e-07	2.40687e-06
PA1470	0.728502	9.89869e-06	2.78275e-05
obg	0.72783	6.02856e-16	3.83753e-15
PA4574	0.727027	5.33767e-13	2.88224e-12
PA4342	0.726794	5.31849e-05	0.000133292
PA3972	0.725096	1.28153e-07	4.40863e-07
iscS	0.724594	5.75637e-21	4.66695e-20
PA5514	0.724591	3.78553e-06	1.11343e-05
PA2412	0.724163	0.0100678	0.0171041
PA1578a	0.724058	0.000204908	0.000469274
PA4717	0.723785	6.82023e-09	2.72568e-08
PA3044	0.722622	7.84409e-06	2.23626e-05
PA0329	0.722557	2.50143e-12	1.30107e-11
cynS	0.722406	6.7691e-05	0.000166549
ldh	0.722274	0.000882642	0.00183029
PA1466	0.721199	2.80155e-08	1.04509e-07
PA0720	0.720671	2.65844e-09	1.10052e-08
cioA	0.719584	6.66364e-09	2.66498e-08
PA1057	0.719136	1.25432e-10	5.81817e-10
PA5534	0.71874	0.00114469	0.00233602
PA5473	0.718557	7.42513e-11	3.4755e-10
pfpI	0.717955	4.68354e-05	0.000118799
PA1266	0.717834	0.0341066	0.0516897
PA1055	0.717378	7.8432e-08	2.7942e-07
PA3306	0.717272	1.50069e-07	5.11125e-07
mexR	0.716996	1.2918e-12	6.82569e-12
PA3516	0.716827	0.000124824	0.000296175
PA1334	0.716401	0.00424169	0.00775815
PA1625	0.7162	3.42979e-06	1.01406e-05
PA1870	0.71599	0.0956202	0.131148
PA0829	0.715327	0.00307513	0.00576803
PA1056	0.714522	4.61709e-14	2.6526e-13
cysH	0.712677	3.04264e-12	1.57245e-11
PA1664	0.711611	0.160332	0.20682
PA0251	0.710719	0.000626202	0.00133321
PA1606	0.71063	0.000786918	0.0016481
PA2125	0.709435	0.0033055	0.00616633
PA2369	0.709003	0.0121192	0.0203148
PA0537	0.70886	1.90718e-19	1.44288e-18
fhp	0.708527	0.00172363	0.00337627
PA0879	0.708401	0.00127594	0.00257969
PA1907	0.70798	0.0242765	0.0381189
PA3253	0.706713	0.00798046	0.0137897
cysI	0.706245	2.02791e-10	9.20282e-10
PA2078	0.705359	0.00922707	0.01578
PA2201	0.70492	6.97224e-07	2.21662e-06
PA2293	0.704574	0.0177105	0.0288247
PA2366	0.703937	3.06629e-06	9.13271e-06
PA2414	0.703647	0.0130713	0.0217689
PA4703	0.703144	0.00546474	0.0097771
PA0256	0.702723	2.96741e-06	8.85684e-06
PA0290	0.701353	3.37376e-06	9.99586e-06
narK2	0.701196	0.00319837	0.00597741
PA0058	0.699682	0.000881937	0.0018295
coxB	0.698802	9.12255e-07	2.86167e-06
PA1386	0.69859	0.000116698	0.000278178
PA2150	0.696107	0.13976	0.183419
PA0588	0.69585	2.83174e-14	1.64864e-13
PA1327	0.695743	5.39194e-07	1.7426e-06
PA4030	0.694665	6.43131e-14	3.6541e-13
PA4970	0.694397	9.51403e-13	5.0649e-12
PA4912	0.694302	0.0154212	0.0253835
PA5518	0.693753	2.92649e-14	1.70031e-13
PA0701	0.693527	0.00337715	0.00627629
PA1437	0.692447	3.77793e-07	1.23795e-06
cupB3	0.691731	0.00149075	0.00296109
cysC	0.69136	0.00536364	0.00960533
PA0111	0.691194	0.0384222	0.0576434
PA0539	0.690326	0.00193241	0.00374248
PA2105	0.690072	3.02765e-07	1.00489e-06
PA3048	0.687445	4.36471e-10	1.92948e-09
oprN	0.686513	2.59609e-14	1.51926e-13
PA1438	0.685592	1.96e-07	6.60609e-07
potB	0.685321	1.14997e-10	5.34292e-10
PA3128	0.684612	2.29715e-07	7.69205e-07
cupA4	0.684577	0.146633	0.191374
catB	0.682592	0.0382595	0.0574603
aqpZ	0.681417	1.9026e-05	5.12948e-05
PA3362	0.681407	0.0442976	0.0654835
PA2568	0.68075	1.96262e-05	5.26873e-05
PA2165	0.680562	0.014211	0.0235352
PA0939	0.680344	0.000410023	0.000897608
PA1510	0.680247	3.02147e-06	9.0087e-06
PA4346	0.679873	0.0643342	0.0917739
PA4142	0.679283	0.00337435	0.00627314
algB	0.679168	2.8846e-08	1.07324e-07
creD	0.677975	1.03178e-05	2.89053e-05
PA1208	0.677436	5.4914e-07	1.77171e-06
PA4927	0.676676	2.79597e-08	1.0437e-07
rhlG	0.675926	8.77217e-05	0.000212416
PA4137	0.672411	0.00140712	0.00281076
PA1350	0.672381	0.00481207	0.00871409
PA4374	0.6722	2.40072e-08	9.03903e-08
PA0507	0.671609	4.56553e-06	1.33521e-05
PA2531	0.671494	0.0021026	0.00404576
PA1914	0.671072	0.0469888	0.0689778
PA3359	0.670642	2.46283e-05	6.53101e-05
PA0910	0.669776	9.05329e-06	2.55651e-05
PA3484	0.668254	4.10454e-12	2.10395e-11
PA0863	0.668193	3.88009e-05	9.98065e-05
PA3045	0.667787	0.0250235	0.0391507
PA4619	0.66717	7.65431e-07	2.42123e-06
cupA5	0.666295	0.296754	0.358067
PA5104	0.665203	4.39471e-06	1.28592e-05
PA0708	0.66515	8.54377e-07	2.69055e-06
PA1879	0.664983	6.71357e-05	0.000165471
napA	0.6641	1.46511e-05	4.01115e-05
PA3499	0.663837	0.0129413	0.021584
PA2565	0.663818	0.149527	0.194612
PA0257	0.663502	8.59568e-07	2.70539e-06
PA3065	0.662903	0.000694561	0.00146826
ppgL	0.6621	3.53304e-07	1.16241e-06
PA5535	0.661914	0.00131646	0.00265044
PA2563	0.661071	6.42681e-05	0.000158983
PA1226	0.66089	0.000198426	0.000455721
antA	0.659195	0.0164585	0.0269187
arsC	0.658941	0.00160832	0.00316904
PA0271	0.658753	0.000149053	0.000349556
PA0240	0.657699	0.00041662	0.000910995
PA2108	0.655802	0.00643966	0.0113633
PA2915	0.655428	1.47281e-05	4.02834e-05
PA2804	0.655094	0.140908	0.184711
hcp1	0.654789	1.51772e-14	9.00288e-14
cupC3	0.654715	8.23294e-09	3.27683e-08
PA0940	0.654449	0.00248939	0.00473687
PA5275	0.653839	1.48079e-08	5.71611e-08
PA3389	0.652963	0.00302476	0.00568297
PA4586	0.652918	6.18884e-05	0.00015381
phzG1	0.651514	0.022898	0.0361853
PA2772a	0.65136	0.00332739	0.00619603
PA2221	0.650066	0.000400729	0.000879303
PA3577	0.649985	0.00481633	0.008719
PA1666	0.649557	0.0499613	0.0728875
PA0942	0.649072	0.000564305	0.00121146
PA4618	0.648986	4.26222e-05	0.000109041
PA1876	0.648325	0.00147376	0.00293249
PA2675	0.647953	0.256911	0.314756
PA2791	0.647695	0.00655226	0.0115512
PA1385	0.645719	0.00597563	0.0106106
PA2350	0.645463	0.0447606	0.066084
bacA	0.645326	4.35217e-05	0.000111143
PA2697	0.64497	0.206501	0.259455
kdpB	0.644374	8.25027e-05	0.000200379
PA2187	0.644045	0.269664	0.328885
PA4223	0.643629	0.00559523	0.00999475
PA0220	0.64307	0.00118633	0.00241403
PA2498	0.642973	0.00937696	0.015988
PA0095	0.641444	6.53688e-13	3.51637e-12
PA4143	0.640738	0.000476902	0.00103481
PA4900	0.640721	0.0210764	0.0336259
PA1147	0.640655	5.11435e-06	1.48879e-05
pelF	0.640655	0.000870031	0.00180679
PA0178	0.64064	2.86137e-06	8.55387e-06
PA4836	0.640531	0.0156245	0.0256883
PA3066	0.640339	0.000211325	0.000483382
PA1144	0.640153	0.0127262	0.0212504
PA2447	0.639987	0.00354979	0.006582
PA0696	0.638488	0.00230209	0.0044012
PA0858	0.638263	3.06348e-10	1.36506e-09
infB	0.637392	3.26823e-10	1.454e-09
PA3430	0.636571	0.00094067	0.00194484
PA1624	0.635997	1.65255e-09	6.9946e-09
PA0100	0.635533	6.54391e-09	2.61895e-08
rpoC	0.634881	1.21363e-18	8.86186e-18
phzB2	0.634876	0.0429554	0.0636347
PA4491	0.63411	1.32812e-10	6.14538e-10
PA1951	0.634069	0.00107886	0.00220964
PA1139	0.633366	0.0031615	0.00591435
PA1362	0.632787	0.00202154	0.00389776
opdB	0.631838	0.00703883	0.0123321
PA1468	0.631578	0.00156149	0.00308967
PA0574.1	0.631393	0.000704841	0.00148776
PA4933	0.630671	2.33127e-09	9.71477e-09
PA3237	0.630164	0.0214911	0.0341624
PA2956	0.630114	5.64101e-12	2.85532e-11
PA0241	0.629478	0.0207741	0.033228
PA2573	0.628739	6.32204e-05	0.000156639
PA4799	0.627428	4.27893e-05	0.000109419
PA3275	0.627229	0.00190207	0.00368795
PA2772	0.626264	2.20453e-05	5.87632e-05
PA1788	0.625871	6.7054e-08	2.40468e-07
PA2572	0.625512	0.000825935	0.00172153
PA4879	0.625225	3.48409e-09	1.42769e-08
PA3676	0.623592	0.00018826	0.000433075
PA2429	0.623274	0.172108	0.220602
PA5517	0.621943	8.45079e-07	2.66275e-06
PA1109	0.621717	4.57125e-05	0.000116174
azoR2	0.62105	0.00180105	0.00351453
PA2814	0.620655	0.000994664	0.00204684
PA1059	0.620598	1.53412e-06	4.72082e-06
PA3106	0.62048	6.51291e-12	3.27905e-11
PA2589	0.62025	0.0212071	0.033765
PA3067	0.61964	9.99688e-05	0.000240018
fpvB	0.619463	0.000136387	0.000321724
PA3042	0.619062	0.000323486	0.000719861
PA4869	0.618898	1.38817e-07	4.7495e-07
PA0702	0.6188	0.0044533	0.00811173
PA0690	0.618613	4.83991e-12	2.46304e-11
PA3041	0.617975	2.53481e-07	8.46783e-07
PA4140	0.61757	0.000834952	0.00173905
PA5530	0.616913	3.32189e-05	8.61529e-05
wzz	0.616362	9.2085e-08	3.23269e-07
PA1849	0.61583	0.113315	0.152606
PA1241	0.61577	1.05188e-07	3.65881e-07
PA2929	0.614213	0.0023139	0.00442227
copR	0.61347	0.000106588	0.000255154
mexE	0.613366	1.77389e-15	1.0995e-14
PA1187	0.613354	0.00717056	0.0125512
PA5412	0.613204	2.70298e-08	1.01165e-07
PA1856	0.611198	9.69021e-06	2.7282e-05
PA3325	0.609383	0.00815985	0.0140654
PA3354	0.6089	5.76871e-06	1.67154e-05
PA2496	0.6077	1.77485e-05	4.80337e-05
PA2677	0.607614	0.000639303	0.00135957
PA0078	0.605788	2.17841e-10	9.85419e-10
gltD	0.604406	1.07951e-08	4.2394e-08
PA4167	0.603538	0.0132687	0.022065
secY	0.603332	4.62107e-18	3.25256e-17
aer2	0.603127	6.73676e-05	0.00016597
PA3239	0.603078	4.54016e-09	1.83914e-08
PA1755	0.603011	1.56335e-06	4.80555e-06
PA1394	0.602313	0.00151869	0.00301026
sahH	0.601448	4.78578e-10	2.10761e-09
PA2910	0.60126	0.00429552	0.00784066
PA2839	0.600955	0.00255445	0.00485088
PA2022	0.600843	0.000570479	0.00122251
PA3943	0.600732	6.43834e-06	1.85418e-05
PA4651	0.600445	0.00631388	0.0111692
PA0833	0.600088	2.56258e-10	1.1491e-09
PA4062	0.59977	0.000521562	0.00112653
PA3774	0.599566	0.133602	0.176565
PA1136	0.59941	0.00489758	0.00884911
PA0030	0.598337	0.00164535	0.003233
PA0377	0.597705	9.98538e-06	2.80294e-05
fliJ	0.596206	0.00436932	0.00796841
armR	0.595697	0.133084	0.175964
PA2418	0.595607	0.0334361	0.0507887
PA2473	0.594629	0.218267	0.272304
cupB1	0.594464	0.0060998	0.0108141
rpoA	0.594418	6.11258e-14	3.48349e-13
PA3894	0.594021	1.47742e-08	5.70698e-08
rplI	0.592965	1.38764e-13	7.72901e-13
PA3941	0.591177	6.93189e-07	2.20846e-06
PA5329	0.590083	1.52131e-06	4.68394e-06
PA1189	0.590002	0.0018246	0.00355559
PA3496	0.589382	0.00050743	0.00109811
acoB	0.588074	0.0175444	0.0285791
PA2361	0.58642	0.000758507	0.00159272
rpsD	0.585521	5.0187e-15	3.03752e-14
hisP	0.584594	0.0203001	0.0325619
PA5393	0.583454	0.0015975	0.00314992
PA2055	0.583293	0.0340526	0.0516216
PA5467	0.582609	0.000524396	0.00113129
PA0089	0.581926	6.63758e-07	2.12095e-06
PA4837	0.581746	0.000570532	0.00122251
PA0885	0.581186	0.0972248	0.133155
fumC2	0.580401	6.29751e-07	2.01684e-06
mexF	0.580227	1.26203e-08	4.90174e-08
PA0826	0.579969	0.000818848	0.00170928
PA2217	0.579707	0.00720116	0.012597
PA1333	0.579632	9.94217e-10	4.27528e-09
PA1860	0.578796	0.00485987	0.00878659
PA0989	0.578726	0.000375634	0.000830032
PA0174	0.578705	0.0582036	0.0838316
PA4294	0.578537	0.0583364	0.0840014
PA4783	0.578506	0.001426	0.00284445
PA5424	0.576789	6.1188e-06	1.76936e-05
PA2571	0.576733	0.0066178	0.0116522
PA4709	0.576356	0.0253192	0.0395695
PA0875	0.576139	4.00414e-05	0.000102857
PA4650	0.575797	0.065331	0.0930551
PA4095	0.575785	0.273375	0.333268
PA1938	0.575364	0.000173886	0.000402297
speC	0.575342	8.9646e-10	3.86667e-09
PA1284	0.575288	0.000301414	0.000674458
PA4122	0.575169	0.00637133	0.0112603
tadD	0.574202	0.135375	0.178575
PA3022	0.574013	1.7991e-09	7.59217e-09
PA0440	0.573325	0.00987991	0.0168
PA3671	0.573267	5.07797e-06	1.47972e-05
coxA	0.572437	0.000141353	0.000332883
PA4943	0.572379	4.04168e-11	1.92686e-10
PA0941	0.571893	0.00171666	0.00336377
PA3433	0.570881	5.54927e-07	1.78936e-06
PA2298	0.569613	7.24115e-07	2.29567e-06
PA5487	0.569595	2.90296e-12	1.50163e-11
PA1185	0.569532	0.0264313	0.0411259
PA3410	0.569522	0.0198515	0.0319238
PA3094	0.566393	6.37932e-07	2.04189e-06
PA0846	0.565801	2.78066e-10	1.24197e-09
hpcC	0.565245	0.000491847	0.00106683
PA3945	0.564957	6.58094e-05	0.000162485
PA1450	0.564941	0.00111237	0.00227581
PA2415	0.56339	0.0854449	0.118717
PA0921	0.562772	2.56862e-08	9.64776e-08
PA3421	0.561956	0.0211959	0.033765
PA2346	0.561445	0.0242844	0.0381208
PA2347	0.56126	0.106065	0.144111
PA1019a	0.560315	0.177137	0.226133
PA2722	0.559856	0.0751984	0.105831
mucK	0.559783	0.00572456	0.0102032
rcpA	0.559275	0.012513	0.0209314
PA2135	0.559017	0.180301	0.229894
PA1944	0.558911	2.80082e-05	7.36175e-05
PA1407	0.558754	2.12431e-05	5.68661e-05
cifR	0.557953	0.00371573	0.00687166
PA2610	0.55756	2.09323e-06	6.34131e-06
PA0484	0.55685	0.0372381	0.0560305
PA4625	0.556463	1.09452e-08	4.29534e-08
PA4144	0.555898	0.0238928	0.0376104
PA1314	0.555553	0.0212001	0.033765
PA3298	0.554121	0.154252	0.200025
potC	0.553736	7.85816e-06	2.23914e-05
PA1268	0.553334	0.0377157	0.0566888
toxR	0.552759	3.60714e-05	9.3124e-05
fadH1	0.55203	8.99733e-07	2.82866e-06
PA2497	0.550073	0.00621716	0.0110084
rpoD	0.549225	4.81469e-10	2.11869e-09
PA3331	0.549109	0.0662056	0.0942535
PA1765	0.549056	0.00110934	0.00227044
PA1885	0.548384	0.0360441	0.0543929
tadA	0.548279	0.00485332	0.00877755
PA5529	0.547817	3.19161e-07	1.05622e-06
PA3282	0.547111	0.00502708	0.00905418
PA1814	0.546679	1.00507e-07	3.50876e-07
PA3342	0.546014	1.30624e-05	3.5971e-05
norB	0.545819	0.00475802	0.00862171
PA3240	0.544557	7.80953e-05	0.000190903
PA2669	0.543551	0.00561031	0.0100154
PA1062	0.542372	0.000188075	0.000432825
PA2763	0.542059	0.0316979	0.0483891
PA4838	0.541814	4.1917e-05	0.000107431
PA5333	0.541331	2.33451e-09	9.72112e-09
PA0886	0.54126	0.0230508	0.0363963
PA4649	0.541217	0.0908061	0.125151
PA3376	0.540968	0.0335689	0.0509431
PA2213	0.540176	0.210107	0.263402
PA1231	0.539933	0.181199	0.230843
PA0179	0.539229	0.00047624	0.00103377
PA0480	0.538077	0.0736069	0.103798
vanA	0.53776	0.0212113	0.033765
PA3380	0.537745	0.242165	0.297981
rpsM	0.537629	1.49224e-10	6.84879e-10
PA3137	0.537153	0.00054692	0.00117547
qscR	0.536453	0.0260804	0.0406358
phnC	0.536314	0.0427511	0.0633819
galE	0.536138	0.00118553	0.00241328
PA1764	0.535917	0.021797	0.0345807
sodM	0.5356	0.00120978	0.00245823
PA4435	0.535569	4.57181e-05	0.000116174
PA3500	0.53518	0.00136329	0.00273382
opdT	0.535098	0.0414314	0.0616436
PA1511	0.535054	3.35702e-07	1.10772e-06
PA0808	0.534919	0.0565972	0.0817467
azoR1	0.534359	0.0310721	0.0475621
rpmJ	0.533747	3.80627e-09	1.55409e-08
PA1264	0.533661	0.0302763	0.0464948
PA0029	0.53346	0.00292314	0.00550485
PA5314	0.53145	0.000122688	0.000291352
PA0451	0.531335	0.0647228	0.0922817
PA3274	0.530756	0.0631649	0.090288
PA0613	0.529074	0.01505	0.0248014
PA4518	0.528915	0.000134251	0.000317215
PA3318	0.528305	0.0339569	0.0515041
PA0326	0.527616	0.0225419	0.0356625
PA0060	0.526575	6.83009e-05	0.000167977
PA2171	0.526517	0.331656	0.395383
PA5395	0.525909	0.0210244	0.0335715
PA1753	0.524502	1.93485e-05	5.20404e-05
PA1972	0.522615	0.0974246	0.133331
PA5433	0.521247	0.00516487	0.0092699
rpoB	0.520934	1.23306e-13	6.88836e-13
PA5176	0.52092	7.15515e-07	2.27095e-06
mexB	0.520687	1.87109e-13	1.03707e-12
cupA2	0.520134	0.213721	0.267459
rplA	0.518827	1.26196e-08	4.90174e-08
PA5524	0.51863	0.00135183	0.00271373
rplO	0.51839	5.769e-14	3.29101e-13
PA1137	0.518383	0.0099409	0.0168986
PA3596	0.517607	0.0550059	0.0796108
PA2151	0.517449	0.0496282	0.072439
PA1659	0.517322	0.0335454	0.050921
ptrB	0.516309	0.00322019	0.00601421
pntB	0.516138	0.000132838	0.000314795
coaB	0.51609	5.3808e-05	0.000134675
pvdO	0.515819	0.00714848	0.0125165
gpuA	0.513664	0.00603433	0.0107082
toxA	0.513577	0.00292181	0.00550417
PA4507	0.513517	1.28872e-05	3.55403e-05
PA0444	0.512661	0.000685339	0.00145039
PA2184	0.511304	0.119147	0.159738
xylZ	0.511139	0.208215	0.261261
PA1065	0.510402	0.0353166	0.0533663
PA2754a	0.510225	0.0143942	0.0238033
xseB	0.510197	0.0818775	0.11435
PA1649	0.509975	0.0164403	0.0269044
PA3281	0.509463	0.0458416	0.0675391
PA4488	0.508673	1.675e-06	5.12922e-06
PA4805	0.508473	0.00732234	0.0127814
PA4112	0.508259	1.13843e-06	3.53978e-06
truB	0.507588	1.50113e-07	5.11125e-07
dgt	0.507554	3.33006e-07	1.09946e-06
PA1158	0.506845	9.87639e-05	0.000237327
PA0567	0.506384	0.00390062	0.00718542
gtdA	0.505615	0.04211	0.0625132
PA0510	0.505542	0.168034	0.215772
PA2163	0.505508	0.23844	0.294229
rpmE	0.504639	0.0024766	0.00471412
PA4046	0.504176	5.52683e-06	1.60391e-05
PA5311	0.504087	0.00315938	0.00591234
PA2561	0.504054	0.00017116	0.000396965
PA2855	0.503948	6.67519e-05	0.000164668
PA3979	0.502457	0.000101181	0.000242619
PA3722	0.502174	1.23483e-08	4.80929e-08
thiI	0.501823	2.56523e-09	1.06505e-08
PA1396	0.500954	6.57409e-06	1.89135e-05
PA2059	0.5007	0.119629	0.160233
PA2035	0.499214	0.00493367	0.00890863
PA1924	0.499124	0.239555	0.295235
PA4896	0.498388	0.0652094	0.0929053
PA0013	0.49795	2.41344e-06	7.26857e-06
guaB	0.497893	4.60626e-11	2.19049e-10
PA1025	0.497823	0.0092338	0.0157867
PA4087	0.497103	0.143263	0.187494
PA1237	0.495854	0.226364	0.281043
PA3139.1	0.495698	0.232175	0.287375
waaG	0.495524	1.41103e-07	4.82478e-07
PA3920	0.495408	0.00549146	0.0098218
PA0905.1	0.494336	0.000134176	0.000317169
PA1018	0.492385	0.0120629	0.0202324
pvdF	0.492334	0.00302222	0.00568008
PA3174	0.491716	0.0310044	0.0474841
PA2694	0.491422	0.0365156	0.0550458
pelG	0.491366	0.0090292	0.0154603
PA1190	0.491154	0.032109	0.0489374
glgP	0.491134	0.00338904	0.00629631
pchF	0.490987	0.027422	0.0424805
PA1660	0.490153	0.00313597	0.00587047
rplQ	0.490039	1.2773e-07	4.39673e-07
antB	0.489744	0.168942	0.21679
PA2032	0.489322	1.63213e-07	5.54061e-07
PA0138	0.488835	0.0225955	0.0357373
PA2766	0.488312	0.0143072	0.0236824
PA0068	0.488083	0.00185738	0.00361448
PA4358	0.48797	0.00938764	0.0160014
PA4089	0.485527	0.234846	0.2903
arnE	0.485512	0.0188791	0.0305161
fppA	0.485186	0.0536705	0.0777576
ccmA	0.484861	1.13448e-08	4.44598e-08
PA2474	0.484614	0.331902	0.3955
mdlC	0.48439	0.0154398	0.0254067
PA0549	0.484366	3.77912e-06	1.11212e-05
pstS	0.482661	0.000349488	0.000774678
PA1390	0.482456	0.0215132	0.0341783
PA2957	0.482302	4.88212e-07	1.58508e-06
PA3123	0.482286	0.00298857	0.00562245
clpV1	0.482155	3.39367e-06	1.00444e-05
rcpC	0.481936	0.0209619	0.0334905
rocS1	0.481929	0.000619135	0.00131965
PA3559	0.481817	2.6244e-08	9.84847e-08
PA1499	0.481593	0.154816	0.200711
moeA1	0.481488	0.134743	0.177907
pppA	0.481379	8.06205e-05	0.000196482
phoQ	0.481219	0.000606969	0.00129519
PA2133	0.481051	0.348763	0.412294
purK	0.481033	2.99106e-07	9.93334e-07
flgF	0.480586	2.80994e-05	7.3809e-05
PA3124	0.480579	0.000162461	0.000378341
PA1406	0.47938	0.00249536	0.00474505
PA1680	0.478005	0.028332	0.0437703
PA3136	0.477973	0.0140977	0.0233613
PA4671	0.477698	7.34764e-10	3.19112e-09
vgrG1	0.477583	3.39418e-07	1.11868e-06
ribA	0.477081	2.22239e-08	8.40675e-08
PA0568	0.476784	0.00125443	0.00254074
PA1389	0.476638	0.00362109	0.0067098
PA0585	0.475917	0.0278622	0.0431152
PA0088	0.475844	5.2912e-06	1.53869e-05
PA0583	0.475481	3.63674e-06	1.07133e-05
PA2057	0.474631	0.0066705	0.0117304
waaC	0.474557	4.74834e-09	1.92209e-08
nirF	0.474517	0.0204739	0.0328035
PA2157	0.474323	0.111904	0.151138
PA3573	0.474094	0.000245093	0.000556351
hasAp	0.47263	0.00283685	0.00535723
PA0665	0.472308	8.64484e-08	3.05566e-07
PA1853	0.471846	1.2606e-05	3.49009e-05
PA0177	0.470851	0.0240986	0.0378712
PA3951	0.46882	1.43224e-05	3.92495e-05
PA2653	0.468122	1.98854e-05	5.33072e-05
PA0014	0.468107	0.00731142	0.0127662
PA2280	0.467776	0.000609154	0.00129936
PA4972	0.467749	7.9357e-06	2.25896e-05
PA1258	0.467331	0.274039	0.333934
xylL	0.467192	0.39324	0.45695
PA0587	0.466583	0.000204738	0.000469074
PA1043	0.465983	0.000993324	0.00204482
pcaF	0.465299	0.031493	0.0481283
PA3715	0.465034	2.46069e-06	7.40695e-06
PA2939	0.4647	0.00878032	0.0150706
PA4716	0.46449	0.000222284	0.00050681
PA4365	0.463522	0.263406	0.321878
atuH	0.462844	0.00183197	0.00356749
PA1740	0.461929	0.00261949	0.00495942
PA5019	0.459981	8.63186e-08	3.05298e-07
folX	0.459861	9.41122e-05	0.000226921
aceE	0.459516	9.2322e-09	3.65094e-08
PA1661	0.459252	0.0754479	0.106156
kdpC	0.459188	0.0155407	0.025558
PA1267	0.459003	0.217502	0.27153
PA5188	0.45875	0.00397947	0.007314
PA0911	0.458016	0.00570073	0.010164
PA1503	0.457944	0.0993225	0.135634
PA4637a	0.457725	0.0025181	0.00478507
PA1232	0.457521	0.0891556	0.123087
hcpA	0.456537	0.0397437	0.0593116
PA1884	0.456437	0.0308465	0.0472552
PA4150	0.456436	0.0327168	0.0498102
PA2251	0.456172	0.000185533	0.000427497
bfiR	0.455283	0.0057843	0.0102967
eraR	0.454853	0.352612	0.415801
PA2937	0.454333	0.180954	0.230583
PA1135	0.453946	0.00201727	0.00389217
atuG	0.453819	0.130228	0.172751
PA4936	0.453251	8.29643e-07	2.61703e-06
algI	0.453011	0.0274642	0.0425342
ftsA	0.452284	5.46295e-08	1.97918e-07
PA5084	0.452158	0.070392	0.0998116
pslM	0.451795	0.075927	0.10675
PA4353	0.451507	1.27772e-05	3.53107e-05
PA4739	0.449008	0.000406275	0.000890094
PA2581	0.44846	9.66599e-07	3.02376e-06
cupA3	0.448431	0.0796688	0.111458
PA0586	0.447895	0.000168495	0.000391265
rpsE	0.447348	3.85558e-09	1.57309e-08
PA5401	0.446736	0.0823355	0.114876
PA3575	0.446338	0.000284889	0.000641284
PA0860	0.445208	0.00060501	0.00129149
PA3688	0.44515	0.0173726	0.0283401
PA1908	0.445044	0.309236	0.371149
PA0333	0.444123	0.00246089	0.0046858
oprE	0.443965	5.52864e-10	2.42532e-09
PA0914	0.443608	0.00347278	0.00644555
PA2955	0.443531	0.00203913	0.00392765
PA5120	0.44331	0.0131791	0.0219354
PA4673	0.442904	9.96699e-07	3.11104e-06
glk	0.441654	8.88854e-06	2.51376e-05
pntAA	0.441597	0.000306226	0.000684143
PA0234	0.441175	0.00742429	0.0129473
PA2148	0.440759	0.421294	0.483983
PA5114	0.440395	3.37881e-08	1.24565e-07
PA1106	0.44003	2.14391e-05	5.73365e-05
PA3375	0.438648	0.165818	0.213313
PA1657	0.438543	0.020772	0.033228
PA4897	0.436355	0.00909009	0.0155598
PA0457.1	0.435287	0.0114424	0.019283
pvdP	0.434936	0.0316816	0.0483773
PA0729.1	0.434808	0.0393413	0.0588353
PA1784	0.434499	0.0797823	0.111589
PA2918	0.433923	0.0244501	0.0383703
rpsK	0.433598	2.78571e-08	1.04055e-07
icmF1	0.43286	1.33583e-05	3.67143e-05
PA4779	0.432518	0.0010629	0.00218091
PA2583	0.431368	3.0154e-05	7.88912e-05
PA0042	0.431077	0.000119875	0.000284911
PA1961	0.430651	0.00172522	0.0033782
PA1509	0.430449	0.000157463	0.000367608
PA5441	0.42957	1.94365e-06	5.91351e-06
PA1425	0.429196	0.000648359	0.00137779
PA1890	0.428751	0.000151355	0.000354519
rocR	0.42847	0.00502283	0.00904941
PA1786	0.428055	0.0304624	0.0467426
oprO	0.427856	0.0423901	0.0628961
PA3723	0.427693	0.0342218	0.0518365
PA1169	0.427627	0.0188926	0.0305292
PA2503	0.427485	4.61006e-05	0.000117041
PA2936	0.427365	0.115186	0.155015
rpsR	0.427211	5.05888e-08	1.83632e-07
PA3679	0.426892	0.00157127	0.00310686
dht	0.426813	0.0712753	0.100938
PA4351	0.426457	0.183489	0.233459
PA5113	0.425136	0.000352737	0.000781574
PA5423	0.424987	6.67293e-05	0.000164668
PA0103	0.424606	0.000266198	0.000601843
PA0169	0.424021	0.000735218	0.00154842
PA2067	0.423647	0.37336	0.43666
glgB	0.423588	0.162528	0.209462
PA2448	0.423445	0.0220439	0.0349429
PA4928	0.423091	6.28629e-07	2.01439e-06
PA2168	0.423065	0.430849	0.493658
PA4726.1	0.42182	0.180332	0.229894
PA0392	0.420843	0.000323471	0.000719861
PA2780	0.420837	0.0239015	0.0376137
purE	0.420732	5.03293e-05	0.000126866
PA5093	0.419351	0.0042965	0.00784066
groEL	0.418635	0.000163677	0.000381016
phzM	0.418484	0.0207426	0.0332057
PA5156	0.41826	9.67205e-05	0.000232713
PA4630	0.418228	0.000843103	0.00175409
kdpA	0.417702	0.0209062	0.033411
PA0984	0.417584	0.0364926	0.0550257
PA3425	0.417224	0.150832	0.195991
napB	0.416777	0.309623	0.371534
PA2984	0.416718	0.0505726	0.0736654
hcnC	0.416585	0.0417354	0.0620385
topA	0.416111	2.63393e-07	8.78856e-07
PA0823	0.41541	0.00753654	0.0131108
PA5218	0.415389	0.00300569	0.00565278
PA3209	0.414076	0.0315477	0.0481988
PA3178	0.413912	0.00321588	0.00600815
PA5252	0.412981	3.48155e-07	1.14614e-06
pslN	0.412367	0.0203459	0.0326169
PA1731	0.409707	0.0673557	0.0957462
PA1285	0.409284	0.0187293	0.0302999
PA1648	0.40925	0.042086	0.062494
PA1188	0.408957	0.00422069	0.00772724
PA0884	0.408727	0.0503422	0.0733866
PA1361	0.408317	0.00031532	0.000703073
PA2268	0.408129	0.0742232	0.104563
PA3969a	0.408035	0.0117422	0.0197425
PA0638	0.407644	0.0166939	0.0272649
PA4490	0.40753	0.000171882	0.000397988
PA4737	0.406705	0.00727128	0.0127079
PA0907	0.405324	0.0441749	0.0653387
pcaT	0.404844	0.016324	0.0267296
mucC	0.404587	0.00038339	0.000846179
PA0811	0.40342	0.0253103	0.0395666
rpsF	0.403412	5.21953e-07	1.68978e-06
folB	0.403279	0.00111407	0.00227764
PA1894	0.402844	0.159554	0.205958
PA2771	0.402498	4.82962e-05	0.000122122
PA1133	0.402086	0.0673772	0.0957528
hutC	0.401191	0.000147101	0.000345412
PA4926	0.400309	0.00639643	0.0112976
PA4899	0.399614	0.0502285	0.0732586
azoR3	0.398837	0.0268676	0.0417067
phzS	0.397817	0.00586521	0.0104309
PA5151	0.397284	0.000666656	0.00141455
PA0935	0.396749	0.00174461	0.00341027
PA0147	0.396045	0.00383874	0.00708065
PA0840	0.395742	0.00522609	0.0093768
PA3330	0.395461	0.244366	0.300492
PA1441	0.395429	1.52054e-05	4.15087e-05
rmf	0.394638	0.000116885	0.000278506
PA0976.1	0.394469	0.000154506	0.000361301
aroQ2	0.394255	0.0332573	0.0505923
arcC	0.394035	0.000374478	0.000828124
PA2455	0.393972	0.00470493	0.00853919
relA	0.393947	1.10882e-07	3.84251e-07
PA2880	0.393799	0.112742	0.152021
PA0847	0.393304	0.00213184	0.00409647
PA0534	0.393135	0.0237304	0.0373963
PA2592	0.393026	0.000171608	0.000397677
PA2764	0.392755	0.00473301	0.0085819
PA0325	0.392739	0.045509	0.0671015
PA4828	0.392488	0.130261	0.172755
PA1469	0.392252	0.0160088	0.0262667
PA1360	0.391765	0.0181491	0.0294563
PA1325	0.391502	0.0483184	0.0706365
lig	0.391246	1.83278e-05	4.95541e-05
PA0786	0.390719	0.225543	0.280085
PA3734	0.390609	0.0777225	0.109058
PA4786	0.390043	0.0472281	0.0692752
rplR	0.390004	1.15645e-08	4.52895e-08
PA1404	0.389381	0.150521	0.195636
nirQ	0.389194	0.0144782	0.0239287
PA2940	0.388535	0.0258192	0.0402789
PA2916	0.386602	0.432883	0.495286
PA2928	0.386535	0.0143981	0.0238033
PA1889	0.386361	0.000221188	0.000504516
PA0070	0.385631	1.95043e-05	5.23847e-05
xylX	0.384929	0.331699	0.395383
PA0839	0.38472	0.0372089	0.0560014
PA4126	0.384585	0.127461	0.169717
PA3368	0.384562	0.0644288	0.0918857
PA2682	0.38405	0.0150086	0.0247403
PA1020	0.383875	0.0823013	0.114857
PA1826	0.383838	0.00721787	0.0126184
PA3009	0.383661	0.00020388	0.000467486
PA3284	0.383592	0.0385385	0.0577874
PA0859	0.38284	0.028374	0.0438233
PA2422	0.382739	0.126902	0.169093
PA2789	0.382581	0.0104559	0.0177156
PA3031	0.382367	0.00038968	0.000857386
PA4039	0.381773	0.0204432	0.0327635
PA1486	0.381564	0.0210397	0.0335864
PA4121	0.381247	0.192015	0.243199
rhlB	0.381144	0.00672944	0.0118267
PA2716	0.379842	0.0890634	0.123019
PA1967	0.378742	0.000528615	0.00113753
PA2027	0.378571	0.219253	0.273414
PA4071	0.378441	0.412978	0.477045
PA2207	0.378003	0.252252	0.309384
PA2816	0.37725	0.0174784	0.028488
PA0113	0.377007	0.0196947	0.0316897
PA2938	0.376992	0.0620077	0.0889519
cysE	0.376514	3.99226e-06	1.1724e-05
ftsJ	0.376404	5.22773e-05	0.000131367
PA2450	0.376274	0.000527543	0.00113598
PA5431	0.37613	0.0397272	0.0593027
PA2173	0.375831	0.464837	0.526524
prpD	0.374825	0.00133423	0.00268126
PA1116	0.374375	0.000288651	0.000648462
PA4177	0.374246	0.140448	0.18415
rplF	0.374239	7.69484e-07	2.43153e-06
rpmD	0.373661	1.01741e-05	2.85307e-05
PA2858	0.373601	3.0631e-05	7.99913e-05
PA1388	0.373138	0.0907483	0.125102
PA1355	0.371739	0.552356	0.610862
argB	0.371114	3.26204e-05	8.47174e-05
PA4476	0.37067	0.000961584	0.00198381
purL	0.370623	1.58663e-07	5.39263e-07
PA1252	0.370522	0.114674	0.154362
metZ	0.370245	1.04103e-05	2.91354e-05
PA1667	0.369861	0.0185871	0.0300957
PA2605	0.36978	0.000576826	0.00123553
PA5293	0.369212	0.0124987	0.0209136
rimK	0.368374	0.00147763	0.00293709
kdpF	0.367338	0.337016	0.400331
PA1149	0.367064	0.148311	0.193297
PA2036	0.366907	0.302578	0.364317
PA1730	0.36683	0.015812	0.0259664
algZ	0.366255	0.00784248	0.0135804
PA1263	0.366207	0.00259667	0.0049195
PA2631	0.365709	0.000924642	0.00191388
PA4405	0.364486	0.00308255	0.00577813
PA1540	0.364032	0.239419	0.295235
PA4012	0.363698	0.000463297	0.00100684
PA5542	0.361893	0.0407538	0.0607389
pcoB	0.36174	0.0242725	0.0381189
PA2958	0.360994	0.00763076	0.0132502
arnA	0.360675	0.00259664	0.0049195
PA3367	0.360568	0.0680179	0.0966245
PA0071	0.360133	8.46341e-05	0.000205467
rpsN	0.359764	3.28684e-06	9.74512e-06
PA1484	0.359641	0.0334181	0.0507822
PA2708	0.359357	0.0470304	0.0690209
PA1298	0.358812	0.12764	0.169916
PA0315	0.358715	0.00242429	0.00461766
PA0394	0.357923	1.40005e-05	3.84233e-05
greB	0.356999	0.000945937	0.00195367
PA3276	0.355893	0.00106329	0.00218091
nalD	0.355863	0.000523506	0.00112987
hfq	0.355604	0.000385407	0.000849637
PA3427	0.355356	0.0600863	0.0863893
PA2630	0.354915	0.000796246	0.00166517
PA5390	0.354768	0.0383309	0.057537
PA0310	0.354632	0.00131656	0.00265044
PA0227	0.354377	0.0840167	0.116962
PA5181.1	0.352176	0.0478126	0.0699874
cobA	0.351275	0.0387907	0.0581193
PA1672	0.35049	0.0461639	0.0679491
PA2179	0.349466	0.371297	0.434574
PA3716	0.349415	7.04135e-06	2.01349e-05
katN	0.348624	0.275093	0.335002
PA3793	0.348437	0.110631	0.149525
pykF	0.348255	0.0932455	0.128232
PA3993	0.347646	0.00875437	0.0150306
PA4653	0.347359	0.102641	0.139861
PA5191	0.346163	0.00488187	0.00882355
PA2680	0.345972	0.103878	0.141411
PA0431	0.345459	0.00312579	0.00585529
PA0874	0.345193	0.0301054	0.0462702
PA4915	0.344311	0.00509218	0.00915686
PA2363	0.344259	0.187046	0.237543
PA1790	0.343648	0.000801021	0.00167392
PA1042	0.342643	0.0769228	0.10807
PA1222	0.341732	7.18999e-05	0.000176292
PA2953	0.341245	0.0374352	0.056312
PA0217	0.34108	0.0132173	0.0219862
aruH	0.339403	0.0253737	0.0396438
PA0821	0.33834	0.00374799	0.0069268
waaF	0.338223	5.18271e-05	0.000130409
PA5136	0.338218	9.68637e-05	0.000232959
PA0838	0.338152	9.38981e-05	0.000226597
acoR	0.336729	0.015091	0.0248545
PA0749	0.335982	0.0102458	0.0173804
PA3236	0.334984	0.158255	0.20456
typA	0.334863	8.13071e-05	0.000197985
PA2539	0.33475	0.0227535	0.0359671
PA2482	0.334662	0.0573568	0.0827172
rpsH	0.334487	5.73833e-05	0.000143306
PA4611	0.333711	0.0247229	0.0387365
alr	0.333364	0.000330417	0.000734418
PA4149	0.332556	0.150867	0.195991
opdH	0.332299	0.199389	0.251357
PA3177	0.33228	0.00173924	0.00340316
PA3434	0.332111	0.0109833	0.0185703
katE	0.332031	0.14246	0.186573
PA0061	0.331361	0.0085091	0.0146317
proC	0.330515	0.00445039	0.00811102
PA5007	0.330258	0.00370428	0.00685721
PA3817	0.329795	0.000988778	0.00203621
PA5046	0.328587	3.5164e-05	9.08645e-05
PA1353	0.328538	0.298891	0.360184
PA4104	0.328369	0.241179	0.296899
PA0915	0.327626	0.008619	0.0148162
PA2917	0.327226	0.0439033	0.0649539
pcaQ	0.326945	0.00549816	0.00983067
PA2920	0.326796	0.0147915	0.0243967
PA1132	0.32497	0.00638188	0.0112754
rplS	0.324301	5.78726e-05	0.000144401
bdlA	0.323747	0.00799376	0.0138085
rmlB	0.323649	1.41907e-05	3.89074e-05
PA1145	0.323637	0.0576985	0.0831676
PA2754	0.32341	0.131294	0.17388
PA1646	0.323031	0.057168	0.082508
PA1896	0.32287	0.209699	0.263007
PA3681	0.322819	0.0288107	0.044425
PA1537	0.321542	0.0928852	0.127838
PA1796.4	0.32135	0.0561882	0.0811766
PA2750a	0.321295	0.135125	0.178317
hutI	0.321202	0.0257811	0.0402358
PA2777	0.320067	0.112577	0.151902
PA4635a	0.319619	0.204118	0.256633
PA5254	0.319083	0.0125556	0.0209966
ftsW	0.318687	0.000281687	0.000634833
PA3595	0.318616	0.0713858	0.101044
PA3682	0.318112	0.0749958	0.105573
PA1157	0.318007	0.00195387	0.00378014
betC	0.31739	0.0162724	0.0266605
PA3130	0.3163	0.0199361	0.0320416
PA1007	0.315643	0.000528664	0.00113753
PA0466	0.315588	0.422253	0.484986
PA5186	0.314729	0.0248607	0.0389174
PA4033	0.314282	0.179943	0.229501
PA3574a	0.31312	0.0303303	0.0465526
PA1052a	0.313083	0.00534315	0.00957276
PA1225	0.312506	0.0503126	0.0733623
prc	0.312143	0.00817073	0.0140798
cif	0.311905	0.1343	0.177405
PA3470	0.311122	0.00662979	0.011667
rimJ	0.310895	0.149877	0.194933
PA3324	0.310591	0.0693387	0.0983921
PA1378	0.310366	0.10878	0.147269
betA	0.309736	0.00017078	0.000396246
pntAB	0.309476	0.15719	0.203416
PA3374	0.3094	0.0773133	0.108538
PA3040	0.309216	0.00202305	0.00389933
PA3034	0.308289	0.012818	0.0213848
rmlD	0.308233	0.000444791	0.00096885
PA2299	0.308118	0.0294196	0.0453022
PA0352	0.307976	0.000703603	0.0014857
gltB	0.307585	0.000400888	0.000879312
PA4834	0.307357	0.14859	0.193615
PA5265	0.307121	0.00377482	0.00697183
PA4816	0.307076	0.0293172	0.0451691
rplK	0.306848	5.1451e-05	0.00012952
glpM	0.306147	0.023696	0.0373526
mexA	0.305438	0.000792975	0.00165894
PA0435	0.305107	0.164281	0.211624
PA4746	0.304763	0.00801967	0.013849
PA0618	0.304672	0.0333297	0.0506888
PA2458	0.303823	0.0298361	0.0459186
PA4852	0.303527	0.0013641	0.00273448
PA1651	0.302677	0.00456611	0.00830321
PA3426	0.301417	0.0496249	0.072439
PA2914	0.301317	0.0580465	0.0836479
PA2345	0.301171	0.0305892	0.0468862
PA0550	0.301145	0.013353	0.0221923
PA0810	0.300987	0.0785584	0.110067
pauA	0.300958	0.0526075	0.076374
PA4532	0.30065	0.0392526	0.0587362
ftsI	0.300583	0.000177461	0.000410065
PA1839	0.299821	0.0192627	0.0310387
PA0269	0.299792	0.0143529	0.0237495
dnaB	0.299762	0.00119834	0.00243624
PA1291	0.298948	0.0449773	0.066352
PA4629	0.298714	0.00665647	0.0117094
PA0318	0.298052	0.00504271	0.00907944
PA5409	0.297697	0.0320013	0.0487995
PA0223	0.297014	0.0430313	0.0637304
phoP	0.296613	0.014775	0.0243766
PA5095	0.295824	0.188531	0.239268
PA0791	0.295771	0.017396	0.0283701
PA5481	0.295674	0.171272	0.21958
PA4782	0.295176	0.0324269	0.0494087
cdhR	0.295157	0.0560575	0.0810139
algG	0.295009	0.0648309	0.0924126
PA4715	0.294426	0.000165522	0.000384678
PA1021	0.29424	0.219065	0.27324
prrF2	0.293749	0.257219	0.315066
PA2559	0.293237	0.00444523	0.00810425
PA1833a	0.293118	0.04737	0.0694114
PA5290	0.292911	0.00972759	0.0165609
PA5544	0.292901	0.0510854	0.0743911
PA3238	0.291984	0.00159388	0.00314387
PA2919	0.290519	0.515954	0.576008
hcpB	0.290093	0.134677	0.177861
PA1387	0.28994	0.0484959	0.0708776
PA0033	0.289906	0.180595	0.230178
PA3502	0.289721	0.412423	0.476501
PA5205	0.289294	0.023071	0.0364181
PA2933	0.288944	0.335151	0.398533
PA2471	0.288904	0.285129	0.345661
arnC	0.28871	0.0025613	0.00486226
PA2609	0.288566	0.00393753	0.00723927
ftsZ	0.28838	9.01412e-05	0.000218182
[truncated: 3,661 more rows]

## Sheet: S1B_RNAseq GO_1hr
ID	log2FoldChange*	pvalue	padj
PA0709	8.05467	0	0
gloA2	7.77702	0	0
PA2048	7.35756	1.18e-123	2.57e-121
PA0711	6.94049	0	0
PA2275	6.33252	0	0
PA1881	6.15059	0	0
PA1880	6.02586	0	0
PA2252	5.50567	0	0
glpF	5.22562	2.53e-207	8.92e-205
PA2047	5.1937	0	0
glpK	4.91775	8.16e-131	1.92e-128
PA1127	4.78128	0	0
PA4336	4.66376	6.45e-191	2.02e-188
glpD	4.6063	6.58e-258	2.86e-255
PA4335	4.58292	0	0
PA0604	4.49066	8.45e-08	1.24e-06
PA0605	4.14826	1.38e-05	0.000129854
gloA3	4.0031	0	0
PA0603	3.82824	0.000141802	0.00101787
PA0606	3.82647	2.69e-05	0.000232977
PA2276	3.68305	1.01e-197	3.35e-195
PA0714	3.57379	5.26e-48	5.93e-46
PA2378	3.50248	0	0
PA0713	3.4259	1.45e-134	3.56e-132
PA0712	3.40489	5.56e-106	1.12e-103
PA2379	3.35319	3.61e-218	1.36e-215
PA4334	3.22894	1.5e-220	6.05e-218
PA5506	3.16242	1.07e-15	3.77e-14
PA2377	3.13078	2.73e-92	4.97e-90
PA2019	3.09423	2.89e-124	6.51e-122
PA2018	3.04742	3.34e-137	8.99e-135
PA1126	2.97068	3e-136	7.68e-134
PA2481	2.85672	4.28e-76	6.9e-74
glpT	2.74212	1.22e-154	3.43e-152
ansA	2.68008	1.61e-54	1.97e-52
PA5507	2.62361	1.7e-06	1.95e-05
PA2288	2.60616	1.64e-65	2.38e-63
PA0671	2.59653	1.44e-29	1e-27
PA2274	2.54855	6.4e-20	3.17e-18
cupC2	2.44787	0.000354321	0.00226653
PA5508	2.41436	2.87e-05	0.000246094
PA2287	2.41177	5.24e-45	5.19e-43
PA1419	2.39112	6.65e-24	3.79e-22
PA3580	2.30012	4.19e-98	8.15e-96
PA1420	2.28009	3.46e-17	1.36e-15
PA2482	2.24776	1.94e-31	1.48e-29
PA4623	2.22229	5.32e-85	9.38e-83
recN	2.20319	9.95e-77	1.65e-74
PA0670	2.18487	7.58e-35	6.11e-33
snr1	2.165	6.55e-38	5.68e-36
PA5509	2.15895	1.11e-05	0.000106898
PA4173	2.14346	0.000226251	0.00152466
PA1189	2.12257	7.4e-56	9.28e-54
PA1865	2.09415	4.15e-59	5.32e-57
gbuA	2.05537	1.77e-26	1.09e-24
PA4824	2.00392	4.03e-10	8.46e-09
lexA	1.97979	7.1e-62	9.53e-60
PA1125	1.96546	2e-45	2.01e-43
PA1418	1.95572	1.09e-14	3.49e-13
PA2487	1.94217	2.71e-54	3.25e-52
PA0669	1.91069	1.26e-31	9.74e-30
PA3413	1.90793	1.23e-45	1.26e-43
PA3579	1.90679	2.41e-61	3.17e-59
PA1410	1.90376	6.52e-24	3.75e-22
PA2486	1.84618	2.46e-68	3.86e-66
PA3414	1.84036	3.57e-31	2.68e-29
PA4823	1.81236	0.00426587	0.0179612
PA2480	1.75604	6.19e-36	5.14e-34
PA1879	1.75195	1.26e-28	8.17e-27
PA3219	1.74143	0.000209943	0.00142539
aphA	1.73918	4.15e-25	2.49e-23
PA3416	1.6399	0.000345826	0.00222226
PA3008	1.61707	7.65e-27	4.85e-25
PA2286	1.61687	1.07e-19	5.17e-18
PA1417	1.6138	4.45e-10	9.19e-09
PA3229	1.61247	1.03e-53	1.21e-51
recA	1.59732	1.71e-37	1.46e-35
PA2261	1.58459	1.2e-08	2.07e-07
PA3780	1.5779	1.8e-19	8.37e-18
PA5510	1.57291	0.000406713	0.00254686
PA2017	1.55402	1.45e-18	6.36e-17
PA1412	1.54814	3.1e-07	4.09e-06
PA3230	1.54123	1.84e-63	2.53e-61
PA1956	1.5343	0.0160004	0.0526689
PA4819	1.49649	1.3e-05	0.0001238
PA0978	1.493	6.71e-18	2.8e-16
PA2143	1.49195	0.0145703	0.0489609
PA1332	1.4816	2.9e-38	2.56e-36
PA2327	1.47779	1.2e-13	3.55e-12
PA5470	1.47761	1.26e-17	5.12e-16
PA3448	1.46366	5.3e-05	0.000429729
PA1866	1.46126	1.22e-28	7.98e-27
PA3447	1.45489	0.00025394	0.00168954
PA2485	1.4532	8.18e-24	4.57e-22
PA2124	1.43893	5.85e-05	0.000466089
PA4883	1.43889	0.00184744	0.00915125
lecA	1.42878	0.00230523	0.0109879
PA1416	1.41187	8.28e-09	1.46e-07
PA2091	1.41113	0.00667226	0.0261423
hutU	1.40262	2.65e-15	8.95e-14
PA2263	1.39556	1.4e-07	1.98e-06
PA4540	1.38368	1.22e-05	0.000116745
PA2322	1.38138	1.41e-29	9.92e-28
PA5471	1.35302	1.19e-28	7.9e-27
PA2026	1.34672	5.83e-14	1.79e-12
PA3616	1.3424	9.62e-28	6.17e-26
PA0922	1.33526	3.5e-29	2.38e-27
PA1569	1.33317	3.14e-10	6.75e-09
PA1435	1.32625	1.61e-05	0.000148272
PA2328	1.31886	1.57e-13	4.57e-12
mgtA	1.31484	2.11e-19	9.69e-18
PA2758	1.31099	7.7e-24	4.35e-22
hutH	1.29224	1.18e-07	1.68e-06
PA2142	1.28633	0.0172875	0.0564119
PA4581.1	1.27764	4.8e-10	9.81e-09
PA0322	1.26161	4.42e-10	9.16e-09
norC	1.25257	0.0184884	0.0595385
pqqC	1.24806	1.65e-15	5.65e-14
pqqB	1.24129	7.15e-17	2.75e-15
PA3779	1.24051	1.08e-29	7.73e-28
PA5030	1.23936	4.65e-15	1.54e-13
PA3442	1.23673	4.65e-10	9.54e-09
PA1873	1.23406	0.00338156	0.0148919
PA3781	1.22777	3.61e-18	1.53e-16
PA1743	1.22711	3.53e-12	9.21e-11
phnE	1.21895	0.0113679	0.039734
PA1870	1.20989	0.0342259	0.0971829
PA3231	1.20869	4.93e-08	7.64e-07
PA4889	1.2065	1.86e-11	4.51e-10
PA2262	1.20471	2.41e-06	2.67e-05
desB	1.20452	2.61e-22	1.41e-20
PA1955	1.1974	0.0734179	0.172306
PA2154	1.19676	0.0340428	0.0968387
PA2759	1.18925	1.32e-15	4.56e-14
PA5469	1.18829	1.14e-11	2.83e-10
pqqD	1.18735	4.85e-07	6.21e-06
xylL	1.18321	0.0463432	0.122468
PA2073	1.18239	4.32e-06	4.57e-05
PA2324	1.17526	0.000778623	0.00440929
PA5099	1.17237	6.96e-07	8.61e-06
PA1333	1.17191	2.38e-19	1.08e-17
ercS'	1.16747	2.62e-09	4.93e-08
cupA4	1.16344	0.0346168	0.0979479
lipH	1.1611	2.25e-06	2.51e-05
phnW	1.15955	8.67e-10	1.73e-08
PA1352	1.15177	0.0432774	0.116272
PA1952	1.15077	0.0701249	0.16708
PA2672	1.14599	0.0227377	0.0704351
PA2569	1.14359	0.000375109	0.00237777
PA2813	1.13881	1.27e-39	1.16e-37
lipA	1.13254	4.14e-10	8.64e-09
PA2308	1.12589	0.00693597	0.0269323
PA2323	1.11271	1.52e-39	1.36e-37
PA0922.1	1.11144	0.00799668	0.0303411
PA0326	1.1085	1.69e-06	1.93e-05
PA0737	1.1082	0.00110723	0.00592696
pqqE	1.10576	4.72e-12	1.22e-10
PA0695	1.10313	0.0545412	0.138551
PA1213	1.09368	0.00112048	0.00597521
PA1166	1.09261	0.000600913	0.00355756
PA1212	1.09004	0.00253124	0.0118615
PA2074	1.08593	0.00356022	0.0154991
PA2506	1.08223	0.0706177	0.167758
PA1975	1.08162	0.000494841	0.00299238
PA1211	1.07735	0.00571006	0.0230445
PA1942	1.07528	1.76e-19	8.26e-18
PA2566	1.06986	2.76e-05	0.000237617
PA2704	1.06058	4.02e-12	1.04e-10
PA1221	1.06009	0.0106789	0.0378817
pvcC	1.05976	0.00332464	0.014735
PA3441	1.05904	2.02e-05	0.000180691
PA1882	1.05838	2.09e-07	2.84e-06
PA2260	1.05779	0.000743847	0.00426503
PA1977	1.05774	0.0227036	0.0703811
hisQ	1.0542	0.0907267	0.202644
PA0981	1.05416	4.41e-10	9.16e-09
PA1313	1.05043	0.000114424	0.000834085
PA2049	1.05027	6.8e-36	5.56e-34
pvcA	1.04743	0.000533438	0.00320763
PA2490	1.04027	6.4e-11	1.48e-09
PA1355	1.03855	0.113303	0.237099
PA2838	1.03703	0.00833111	0.0313152
PA2472	1.03697	0.0146166	0.049058
PA4822	1.03175	4.75e-09	8.58e-08
PA4365	1.02818	0.0412076	0.112153
PA0112	1.02779	0.00107999	0.00580868
PA1954	1.02704	0.000475262	0.00291143
PA2898	1.02319	0.00423576	0.0178878
PA4041	1.02148	1.37e-06	1.62e-05
PA1782	1.02029	0.00145357	0.00751014
oprN	1.01433	1.45e-17	5.85e-16
PA3502	1.00682	0.00228889	0.0109347
PA4187	1.00445	0.000207206	0.00141361
PA1785	1.00356	0.00259064	0.0120797
PA5097	1.00198	5.14e-05	0.000418839
PA1953	1.00117	0.0235706	0.0721179
PA2560	0.99903	2.23e-09	4.2e-08
PA1827	0.998426	0.001534	0.007868
mexF	0.995871	1.38e-21	7.27e-20
PA4881	0.989187	1.54e-26	9.53e-25
eraR	0.986847	0.063048	0.154525
PA5032	0.982757	0.00167489	0.00843727
nirB	0.981807	6.12e-06	6.26e-05
pqqH	0.979931	1.57e-06	1.82e-05
phnX	0.977656	2.97e-08	4.72e-07
mexE	0.977083	4.15e-30	3e-28
PA1877	0.975583	0.000907864	0.00500954
PA2067	0.975134	0.113339	0.237099
PA1970	0.971739	1.86e-08	3.11e-07
PA1932	0.966055	1.25e-05	0.000119624
PA0321	0.963434	6.96e-06	7.05e-05
PA0681	0.961588	0.0663095	0.160773
PA2474	0.960942	0.0229192	0.0707774
tadD	0.960177	0.013039	0.0447482
PA1111	0.957463	0.0177554	0.0575393
PA1255	0.956039	0.00377407	0.0162793
PA3443	0.955327	0.000355249	0.00226989
PA2670	0.953295	0.00118311	0.00627362
PA0459	0.946271	9.92e-07	1.19e-05
PA2478	0.946074	4.19e-06	4.47e-05
PA2330	0.94544	2.44e-08	3.93e-07
PA2491	0.939074	2.08e-33	1.65e-31
PA4884	0.938613	0.0100159	0.0361086
PA2295	0.938394	0.0486935	0.127072
PA2068	0.933862	0.0298636	0.0875275
PA3140	0.932256	0.00108717	0.00583616
PA1854	0.930446	1.5e-06	1.75e-05
PA2321	0.930325	1.51e-18	6.57e-17
PA2148	0.926553	0.185465	0.335281
PA2699	0.9261	0.000109476	0.000801917
exbD2	0.923218	0.156501	0.29679
PA1190	0.922852	0.000178638	0.0012426
PA2325	0.922162	0.0135528	0.0461157
PA3362	0.917478	0.0127304	0.0438493
phzH	0.91465	1.93e-05	0.000174095
PA3512	0.913478	0.00960355	0.0347774
PA3592	0.913079	0.0169791	0.0554376
PA2767	0.911896	5.11e-06	5.34e-05
PA4088	0.911746	0.0407398	0.111148
PA3420	0.910979	0.000767736	0.00436358
lipC	0.909351	0.00100589	0.00544647
PA3233	0.907018	7.52e-09	1.33e-07
PA1379	0.906043	0.000422729	0.0026366
arsR	0.905588	5.94e-08	9.11e-07
phzF1	0.905507	0.0061325	0.0244866
PA2479	0.900729	8.84e-06	8.7e-05
PA3415	0.89856	4.3e-05	0.000356181
PA5031	0.897535	0.000328946	0.0021259
fadH2	0.897358	0.00284265	0.0129969
PA0678	0.89594	0.198006	0.35197
PA2087	0.895497	0.0686723	0.16472
PA1931	0.894214	0.00168587	0.00847743
PA3511	0.893379	0.000514483	0.0031045
PA2374	0.891856	0.0111901	0.0393362
PA1883	0.89048	0.00629961	0.0250174
PA2671	0.889082	0.00225617	0.010815
PA2133	0.884922	0.122205	0.249451
phzF2	0.884704	0.00903455	0.0332288
cdhC	0.87826	0.0149115	0.0497815
PA1415	0.874915	7.49e-05	0.000577884
nosZ	0.874279	8.27e-05	0.00062771
PA4818	0.872681	0.00230586	0.0109879
czcC	0.871215	0.0506146	0.130874
PA2294	0.869108	0.00150673	0.00774928
PA5352	0.868881	0.0582623	0.145926
PA4820	0.86816	0.00729555	0.028001
PA2916	0.86665	0.17198	0.318343
nosD	0.862678	0.0197193	0.0625035
lecB	0.862515	0.0145936	0.0490103
PA2361	0.856914	2.73e-06	3e-05
PA0682	0.853738	0.0229879	0.0708731
PA2137	0.850637	0.100498	0.218165
PA1485	0.849683	0.00563281	0.022749
PA4781	0.849445	4.64e-05	0.00038068
PA0742	0.849402	1.46e-07	2.05e-06
PA1855	0.848522	0.0715392	0.169413
nasA	0.846896	0.0307654	0.0897046
PA1232	0.846056	0.017509	0.0569041
PA1214	0.84565	0.00876461	0.0325328
PA1354	0.845168	0.00153284	0.007868
PA1930	0.842873	0.00014961	0.00106444
PA1349	0.841714	0.0849621	0.19327
PA5482	0.839131	0.00185129	0.00916229
PA2811	0.83827	2.41e-20	1.24e-18
PA1779	0.836879	1.1e-06	1.3e-05
PA1436	0.835081	0.000104143	0.00076707
PA2072	0.833416	0.00157649	0.00802092
PA2341	0.833096	0.00316695	0.0141922
PA2475	0.830998	0.000403434	0.0025319
PA2078	0.830087	0.00245804	0.0116053
PA2198	0.829182	7.13e-08	1.07e-06
armR	0.829101	0.101241	0.219018
czcA	0.825022	5.79e-05	0.000463571
PA2094	0.824639	0.0755656	0.176211
PA4650	0.822948	0.0638531	0.156024
nosR	0.820152	0.000761602	0.00434036
PA1888	0.819741	0.00173394	0.0086882
PA2315	0.81899	0.0513115	0.132252
PA1353	0.817836	0.0027995	0.0128129
PA1744	0.817101	4e-06	4.29e-05
glcE	0.815732	0.0593027	0.147655
PA3577	0.813423	0.00153719	0.00787723
PA3234	0.810317	6.15e-07	7.73e-06
PA4172	0.81031	0.0190341	0.0608252
opdT	0.809369	0.00179265	0.00893788
PA3922	0.808896	1.35e-07	1.91e-06
PA2138	0.806315	0.0198997	0.0629848
eraS	0.805632	0.0522416	0.134098
PA3428	0.799967	0.110421	0.233069
PA2922	0.799634	0.0130517	0.0447647
PA1978	0.799116	3.28e-06	3.57e-05
PA2348	0.799012	0.0322926	0.0928001
PA1914	0.798033	0.0507146	0.131073
PA3232	0.797881	3.53e-06	3.83e-05
PA0684	0.796347	0.151393	0.290235
fimT	0.795776	0.0397293	0.109077
PA0474	0.793712	0.113556	0.237378
plcH	0.793534	0.00365087	0.0158468
PA2564	0.790005	0.00267429	0.0123675
PA2565	0.787511	0.0959845	0.211458
PA2355	0.78547	0.132611	0.263727
PA2331	0.784657	5.41e-07	6.88e-06
PA3432	0.784474	0.230781	0.392662
PA5468	0.783603	5.53e-07	7.02e-06
PA2085	0.782307	0.0233933	0.0717988
PA3602	0.780373	8.09e-11	1.85e-09
PA0613	0.780117	8.23e-05	0.000626067
PA1929	0.778315	0.000272571	0.00179655
gpuP	0.776395	0.00891457	0.0329378
PA2051	0.776275	0.00365133	0.0158468
PA2812	0.774636	9.46e-16	3.4e-14
nirD	0.769881	0.231905	0.394218
PA3417	0.76919	0.0456333	0.121202
PA1762	0.769107	3.62e-06	3.92e-05
PA2329	0.768876	0.00577735	0.0232495
PA0680	0.768079	0.114883	0.239216
PA0174	0.766315	0.0342823	0.0972818
PA0683	0.76594	0.104118	0.223104
PA2471	0.765223	0.00111556	0.00595849
PA2937	0.762837	0.0855163	0.19408
PA5327	0.761204	0.0006609	0.00384016
PA1923	0.758869	0.0274452	0.0815407
PA0638	0.757981	3.5e-10	7.51e-09
PA2213	0.757431	0.102107	0.219991
oprP	0.756538	0.0617037	0.152165
PA1860	0.756188	0.0014055	0.00729623
PA2125	0.756108	0.000958033	0.00522244
pmrA	0.753571	3.58e-08	5.61e-07
PA0724	0.753453	0.000611161	0.00359934
PA1021	0.75289	0.00208144	0.0101237
PA5481	0.750748	7.28e-06	7.3e-05
PA1231	0.749751	0.174553	0.32184
gltS	0.749657	0.00102806	0.00555052
PA1760	0.748831	8.16e-12	2.06e-10
PA0484	0.748639	0.0125937	0.0434846
PA2483	0.746955	2.38e-12	6.34e-11
czcB	0.746537	0.0187776	0.0601819
PA2086	0.745641	0.00869204	0.0323486
PA0637	0.745018	3.11e-07	4.09e-06
PA3936	0.744513	0.0169154	0.0552789
PA3591	0.744419	0.16055	0.302142
PA1646	0.743953	7.32e-07	9.02e-06
PA5328	0.743933	0.304144	0.473765
PA0349	0.743586	0.000872106	0.00485728
PA2524	0.743539	8.87e-09	1.55e-07
PA0586	0.743186	4.72e-09	8.57e-08
PA0884	0.742724	0.00698045	0.0270678
PA1019a	0.742634	0.0456799	0.121202
glpR	0.741602	1.94e-11	4.67e-10
PA2523	0.741288	4.27e-06	4.52e-05
PA4541	0.74027	1.31e-12	3.59e-11
rcpA	0.739046	0.00161781	0.0081936
PA2212	0.738674	0.00681589	0.0266127
PA2571	0.737326	0.00387072	0.0165947
PA0741	0.737231	1.32e-05	0.000124896
pelD	0.737131	0.0134738	0.0459329
PA0982	0.736743	1.46e-06	1.71e-05
PA1648	0.73618	0.000359078	0.00228917
PA5539	0.732774	0.0174398	0.0567119
PA1853	0.732417	1.97e-13	5.71e-12
PA4739	0.731902	3.37e-08	5.3e-07
PA3510	0.731658	6.39e-05	0.000502381
PA2375	0.731429	0.0219512	0.0684247
PA2447	0.731279	0.00319916	0.0143024
ptxS	0.730429	2.98e-06	3.26e-05
PA1356	0.726339	0.0419564	0.113752
PA1466	0.726206	7.32e-08	1.08e-06
PA0987	0.725561	0.00475712	0.019746
cdhB	0.72483	0.313049	0.4835
PA3444	0.724734	0.00510219	0.0208749
PA0725	0.724483	0.0674877	0.162651
opdK	0.723824	0.0105275	0.0375238
PA2679	0.723804	8.76e-10	1.74e-08
phzE1	0.722479	0.000576974	0.00344111
PA1540	0.721984	0.0678422	0.163192
PA0986	0.721907	0.140768	0.275425
PA1253	0.720218	0.00381778	0.0164301
PA5445	0.719416	2.05e-07	2.8e-06
PA0726	0.719374	7e-05	0.000542779
PA1220	0.718246	0.101428	0.219241
PA4773	0.717115	8.29e-13	2.32e-11
PA1345	0.715548	0.000922849	0.00507476
PA3431	0.714565	0.0463125	0.122444
PA3923	0.714218	1.73e-06	1.97e-05
PA3508	0.712829	0.000178273	0.00124175
PA2835	0.71215	0.00862664	0.0321841
PA3971	0.712028	0.0138629	0.0470039
PA1203	0.711971	5.89e-08	9.08e-07
PA0457.1	0.711862	0.00108662	0.00583616
PA1205	0.71018	2e-09	3.81e-08
PA1025	0.709533	8.64e-05	0.000652693
PA1106	0.709321	8.23e-11	1.88e-09
PA4774	0.709127	1.17e-11	2.88e-10
PA1786	0.706744	0.000137703	0.000994773
acsA	0.706724	2.28e-07	3.08e-06
PA2058	0.705705	0.0256418	0.0771423
PA3509	0.70413	0.0134694	0.0459329
PA4343	0.702527	0.0297866	0.0873473
PA0565	0.702469	0.0159709	0.0526022
PA2747	0.699447	0.00667736	0.0261441
PA0880	0.699064	0.194583	0.346977
PA2020	0.698654	3.8e-09	7.03e-08
PA0886	0.698608	0.0455595	0.121134
gcdH	0.696482	7.88e-13	2.21e-11
PA2596	0.69499	0.00404777	0.0172358
algF	0.692176	0.000546665	0.00327767
PA2172	0.691393	0.0089562	0.0330051
PA0136	0.690902	0.0085445	0.0319048
PA3521	0.690772	0.062151	0.153042
PA1737	0.690262	2.3e-07	3.11e-06
pyrQ	0.689529	0.000200245	0.00137291
PA0452	0.689013	0.0236811	0.0722991
antC	0.689011	0.145604	0.282011
PA2059	0.688785	0.0790954	0.182667
PA0616	0.686743	4.47e-07	5.75e-06
PA0814	0.686589	0.0905582	0.202348
PA1567	0.685183	0.000458259	0.00282259
PA1351	0.683557	0.0401805	0.110048
PA4882	0.683456	9.88e-05	0.000734361
PA1195	0.682709	0.00222466	0.0106912
PA2677	0.682231	0.00259715	0.0121
PA3499	0.682067	0.00417709	0.0176665
PA2852.1	0.681965	0.18739	0.338213
mdlC	0.68183	0.00196076	0.00958631
PA2764	0.681632	1.75e-05	0.000159358
glcD	0.681331	0.000165309	0.00116293
PA0776	0.680702	0.0470675	0.123917
PA0634	0.680553	0.0482414	0.126184
PA0619	0.679733	1.33e-10	2.98e-09
xylS	0.678056	0.000485131	0.00295584
PA2473	0.677014	0.127156	0.256807
PA4635	0.676813	0.00510732	0.0208808
phzD2	0.676681	0.048828	0.127305
PA0135	0.67555	0.180762	0.330158
PA4828	0.675475	0.0238457	0.0727231
PA0521	0.675258	0.266873	0.433929
PA0727	0.674563	4.38e-05	0.00036098
mdcA	0.674549	6.89e-08	1.04e-06
PA1259	0.673861	0.0336502	0.0957893
xylZ	0.673718	0.0893022	0.200575
PA2181	0.67281	0.105953	0.226085
ptrA	0.669856	0.057195	0.143996
PA0698	0.665623	0.0840241	0.191871
PA0466	0.665068	0.154427	0.294152
PA1924	0.664163	0.189693	0.340626
PA1188	0.663627	1.41e-06	1.66e-05
PA0188	0.66299	0.0784151	0.181358
mdcC	0.662094	0.209761	0.366627
PA0216	0.661773	0.0577799	0.145209
nosF	0.661456	0.107549	0.228806
PA4219	0.66041	0.225465	0.386296
PA2590	0.659767	0.00304306	0.0137023
PA4654	0.658929	0.0308747	0.0899768
PA3282	0.658317	0.00715778	0.0275472
PA2326	0.657545	0.0464645	0.122731
PA3412	0.657501	0.149648	0.28777
PA4353	0.656916	6.47e-07	8.06e-06
PA0677	0.6566	0.249352	0.412927
PA4738	0.656469	0.000749614	0.00428503
PA2477	0.655744	0.0148572	0.0496883
PA1020	0.655604	0.00115099	0.0061263
PA3670	0.655504	9.55e-09	1.66e-07
napA	0.652429	0.000193928	0.00133759
PA3379	0.651876	0.0931387	0.206641
amiA	0.651143	0.00848346	0.0317188
PA3174	0.650976	0.00830243	0.0312282
PA1761	0.650689	2.73e-05	0.000235776
PA1314	0.64889	0.00946673	0.0344425
PA2207	0.648543	0.105934	0.226085
PA2414	0.648402	0.0512844	0.132243
PA2572	0.64773	0.000312941	0.00203177
PA4899	0.647128	0.000129969	0.000944953
nosY	0.646349	0.0531928	0.135798
acnA	0.64602	4.48e-10	9.23e-09
PA0828	0.645256	0.0158349	0.052246
PA1217	0.644262	0.00430477	0.0181115
PA3924	0.644044	1.72e-05	0.000156492
glgP	0.643795	0.0019341	0.00948887
PA3500	0.642264	1.65e-05	0.000150934
PA2296	0.641843	0.00285419	0.0130205
PA2746	0.6385	0.0286507	0.0845769
PA2369	0.637492	0.0168561	0.0551635
PA0618	0.637334	7.15e-08	1.07e-06
PA1650	0.636946	1.33e-05	0.000125443
PA3614	0.636561	9.5e-08	1.39e-06
PA3518	0.634178	0.0590977	0.147339
PA1324	0.633551	1.27e-05	0.000120984
PA1568	0.632887	0.0726933	0.171104
phzB1	0.632618	0.0853749	0.193915
PA3498	0.631901	3.98e-05	0.000331537
PA3501	0.631861	0.0213866	0.0670723
PA1429	0.631825	0.00131802	0.00690464
PA1918	0.630492	0.0311209	0.0903675
catA	0.629827	0.042582	0.115061
PA1736	0.629665	6.74e-05	0.000526739
PA4910	0.629502	0.019945	0.0630419
PA2088	0.628992	0.154411	0.294152
PA4382	0.628672	0.00541577	0.021951
tadC	0.627681	0.0310236	0.0902708
PA2815	0.626132	3.13e-07	4.11e-06
PA4775	0.626087	5.23e-07	6.66e-06
rimJ	0.62553	0.00255252	0.0119315
PA1921	0.624103	0.161455	0.303394
sdsA1	0.624065	0.000799765	0.00449878
PA1739	0.623891	0.0169207	0.0552789
PA1400	0.622738	0.000488442	0.0029664
PA1759	0.622173	1.54e-09	2.95e-08
PA1023	0.620527	2.16e-05	0.000191467
PA2309	0.619478	0.159993	0.301484
PA2635	0.619307	0.00191324	0.00941106
PA4344	0.619307	0.00116523	0.00618462
PA2550	0.618613	6.39e-05	0.000502381
PA2554	0.618237	0.00224564	0.0107737
ercS	0.617656	3.09e-05	0.000262778
PA3514	0.617574	0.00308025	0.0138366
PA1329	0.61734	0.326615	0.495633
PA1236	0.61653	0.0612366	0.151467
PA2836	0.615353	0.0647403	0.157782
PA4345	0.615286	2.36e-05	0.000206461
eddA	0.613887	0.0341323	0.0969865
PA0883	0.612715	0.133468	0.264873
PA0575	0.61259	0.000141588	0.00101763
ligT	0.612469	0.0639799	0.156198
PA2160	0.612123	0.018646	0.0599093
PA2122	0.612071	0.00506818	0.0207659
PA2197	0.61135	8.69e-08	1.27e-06
PA0685	0.611116	0.0104284	0.0373185
PA0641	0.610704	7.12e-08	1.07e-06
PA4911	0.610616	0.100638	0.2183
exbB2	0.610239	0.0617076	0.152165
PA2845	0.609324	0.316232	0.486418
PA2576	0.608228	0.00293624	0.0133276
PA0443	0.606857	0.032304	0.0928001
PA2089	0.605953	0.000384962	0.00243493
pmrB	0.604917	2.88e-05	0.000246538
PA3252	0.604663	0.0700312	0.166927
PA2092	0.604096	0.199828	0.354092
PA3330	0.603654	0.0987636	0.215811
PA4994	0.602676	0.00425614	0.0179336
PA0451	0.600868	0.0489022	0.12738
PA0722	0.600593	0.0152638	0.0507476
PA1327	0.59905	1.4e-05	0.000131302
PA4860	0.597889	0.115962	0.24089
PA1260	0.596686	0.0489517	0.127451
PA3578	0.595776	5.37e-05	0.000434831
cpo	0.595083	0.0229873	0.0708731
PA0587	0.594793	9.46e-07	1.14e-05
stk1	0.594237	0.00532432	0.0217208
PA4341	0.593226	0.0972658	0.213448
PA0164	0.592889	0.00250201	0.0117734
PA2899	0.592509	0.000312754	0.00203177
PA4114	0.591497	4.73e-07	6.08e-06
PA5094	0.591304	0.00213515	0.0103138
PA2878	0.59116	0.103938	0.222888
copS	0.591096	2.87e-05	0.000246077
PA3461	0.591066	2e-05	0.000179217
PA1605	0.590815	0.00265202	0.0122827
PA1330	0.590399	0.000144091	0.00103168
PA4832	0.590367	5.81e-05	0.000464067
PA3937	0.59031	0.0195554	0.0621938
PA2489	0.590132	0.000840268	0.00470317
cynT	0.589602	0.0243997	0.074092
PA3506	0.589519	0.000224887	0.00151954
PA1216	0.58917	0.0104444	0.0373192
PA2422	0.588203	0.0236508	0.0722572
PA2163	0.588185	0.178649	0.327147
PA0615	0.588086	0.000562057	0.00336281
PA1233	0.587618	0.0150367	0.0501401
PA4105	0.586454	0.103176	0.221736
hutI	0.58534	0.000159433	0.00112581
glcF	0.585052	0.0564766	0.142486
PA1731	0.584835	0.0381925	0.105422
lldA	0.584389	0.00119735	0.00633646
PA1764	0.58324	0.00911576	0.033462
PA2580	0.582895	0.000781759	0.00441069
pmtA	0.582733	0.023297	0.0716302
PA0529	0.58252	0.00757969	0.0289537
PA4337	0.581287	0.00612753	0.0244841
PA3513	0.581187	0.00353004	0.0154033
PA3251	0.580175	0.0600428	0.149037
PA3589	0.579904	0.0918819	0.20466
PA1951	0.579804	0.00210749	0.0102152
PA2804	0.579107	0.271532	0.439215
PA2780	0.578738	0.00473085	0.0196695
PA1112	0.577658	3.33e-05	0.00028051
PA2763a	0.574909	0.142215	0.27716
PA0251	0.57433	0.027425	0.0815237
PA2021	0.574231	0.162501	0.305001
PA3271	0.573765	2.39e-08	3.87e-07
PA1541	0.572462	0.159204	0.300612
PA0635	0.572324	6.59e-06	6.74e-05
PA0728	0.57199	0.0119668	0.0415998
PA2366	0.571942	0.000928854	0.00508796
PA1470	0.571359	0.0174355	0.0567119
PA2568	0.571137	0.000159288	0.00112581
PA4635a	0.569082	0.0343998	0.0974398
PA3460	0.568728	7.13e-06	7.19e-05
PA1204	0.567856	4.28e-07	5.52e-06
pauA	0.564664	2.97e-05	0.000252811
PA1041	0.563918	0.0169133	0.0552789
mtlD	0.562913	0.0665612	0.161106
amiC	0.561491	3.86e-06	4.15e-05
PA2070	0.561365	0.0350967	0.0988057
PA1624	0.561331	6.65e-08	1.01e-06
PA2340	0.561195	0.038138	0.105323
phzD1	0.560304	0.11475	0.239194
PA3507	0.560108	0.00334512	0.0147909
PA3844	0.559747	0.00698941	0.027072
PA4290	0.559022	9.39e-06	9.2e-05
PA1131	0.558667	0.10146	0.219241
PA1765	0.55865	0.00794551	0.0301673
PA2935	0.558496	0.174977	0.32241
cupB3	0.557581	0.0247134	0.0748833
antB	0.557096	0.217305	0.376138
cdhA	0.55691	0.121632	0.24856
PA1107	0.55666	0.00475976	0.019746
PA3024	0.554493	0.00159633	0.00809938
PA2199	0.554246	0.00272075	0.012531
pchG	0.554223	0.385307	0.554991
PA4703	0.55346	0.120634	0.247318
PA3380	0.553038	0.272709	0.440487
PA0721	0.552594	0.4219	0.588761
eddB	0.552302	0.00593869	0.0238074
PA1972	0.55223	0.170308	0.316182
PA1468	0.551796	0.0359177	0.100182
PA1471	0.55172	0.000154234	0.00109458
bkdR	0.551703	0.000718127	0.00413858
algA	0.551502	0.00172999	0.00867607
PA3235	0.551395	0.00137532	0.0071781
PA2168	0.551041	0.408259	0.576282
PA1187	0.550768	0.0255521	0.0770113
PA2544	0.550018	9.03e-05	0.000676445
soxB	0.549908	0.000473523	0.00290393
PA0804	0.549293	0.00100073	0.00542894
PA2746a	0.548929	0.00166249	0.00839731
PA3355	0.54747	1.52e-05	0.000140818
PA5282	0.546934	0.00366617	0.015899
PA2090	0.546924	0.141694	0.276527
PA2488	0.545419	0.00154068	0.00788795
PA3365	0.544319	0.000390135	0.00245495
hasE	0.544184	0.246441	0.409791
hpcD	0.542634	0.0597602	0.148597
PA2119	0.54263	0.00345613	0.0151511
PA1024	0.542414	0.000335848	0.00216308
PA0588	0.542127	9.54e-10	1.88e-08
tadA	0.542036	0.00946488	0.0344425
PA2421	0.541841	0.0530968	0.135614
hcpC	0.541114	0.0254019	0.0766403
PA1848	0.540776	0.0184233	0.0593935
pqqA	0.54065	0.0829696	0.189982
PA1874	0.540369	1.1e-05	0.000106432
PA3253	0.539757	0.0723562	0.170784
PA2217	0.538806	0.0244533	0.0742149
PA2050	0.538056	0.105248	0.225041
PA2500	0.537802	0.00507982	0.0207985
PA1672	0.537174	0.00642187	0.025396
PA3425	0.537118	0.0288665	0.0850368
PA1044	0.537042	4.24e-05	0.000351483
lpdV	0.536937	0.000720724	0.00414931
PA0539	0.536393	0.0357685	0.099904
PA1137	0.536064	0.0105824	0.0376457
PA1763	0.535862	0.0205993	0.0648196
PA5543	0.535802	0.0183649	0.0592761
PA0639	0.535157	7.89e-05	0.000605681
PA2673	0.534937	0.264457	0.431232
PA0585	0.534804	0.0331357	0.0944677
PA2209	0.533611	0.135627	0.267649
PA3039	0.533007	0.0241481	0.0734863
PA3505	0.532992	0.0100557	0.0362287
PA2415	0.532923	0.136382	0.268669
PA3404	0.532274	0.0716128	0.169413
PA0446	0.531838	2.02e-05	0.000180691
PA1018	0.531303	0.00683119	0.0266539
dhcR	0.529814	0.00093587	0.00511645
PA2164	0.528691	0.115266	0.239708
mucK	0.528503	0.0126256	0.043568
PA4862	0.528328	0.0839145	0.191834
PA1938	0.528296	0.00341558	0.014985
pelE	0.527024	0.111403	0.23418
bkdA2	0.52636	0.00573702	0.0231367
atuF	0.526121	0.00285571	0.0130205
PA1649	0.525547	0.0195918	0.0622044
PA3334	0.524945	0.459459	0.620011
PA3522	0.524042	0.00211189	0.0102191
PA3360	0.523926	0.0155124	0.0514526
dsbG	0.523351	0.000441514	0.00274039
purU2	0.522265	0.00057974	0.00345395
PA3467	0.519462	0.00448268	0.0187621
PA1437	0.518851	0.00054415	0.00326606
opdB	0.518353	0.0559136	0.141567
PA2701	0.517724	0.0614026	0.151811
PA2349	0.517074	0.176894	0.324881
PA3723	0.515333	0.00326533	0.0145177
PA1022	0.515281	0.00124278	0.00655304
PA1438	0.514985	0.000691439	0.00399293
PA1729	0.514474	3.31e-05	0.000279453
PA1856	0.514315	0.00574342	0.023146
PA1486	0.513749	0.00582993	0.0234277
PA2365	0.513143	0.00657372	0.025882
PA2307	0.512668	0.126728	0.25609
PA0323	0.511738	0.0135601	0.0461157
hisJ	0.51158	0.173878	0.321015
PA4289	0.511311	0.00894961	0.0330051
soxG	0.511053	0.00210721	0.0102152
PA4622	0.509538	4.35e-05	0.000359571
soxA	0.509341	0.000533847	0.00320763
PA1108	0.508641	0.132979	0.26418
cupB4	0.508168	0.264733	0.431373
PA3871	0.507636	0.188834	0.339841
aqpZ	0.507266	0.00285054	0.0130205
vreI	0.506687	0.351838	0.521128
PA2210	0.506042	0.073392	0.172306
pelA	0.505558	0.0234027	0.0717988
PA3249	0.504687	0.087585	0.197504
PA3504	0.504035	0.00829452	0.0312282
coaB	0.503667	0.00143568	0.0074381
PA3774	0.503423	0.206097	0.362131
PA3429	0.503383	0.0397879	0.109185
PA1411	0.503266	0.000655896	0.00382668
PA4680	0.503056	0.205552	0.361398
PA2380	0.502256	0.00909211	0.0334187
PA2420	0.501499	0.0935156	0.206954
arr	0.501076	0.000106629	0.000783334
PA4100	0.500672	0.0470963	0.123935
PA1045	0.499899	1.46e-05	0.000136336
PA2910	0.499434	0.0448808	0.119724
pvcD	0.499346	0.313511	0.483712
PA1814	0.499266	1.17e-05	0.000112598
PA0058	0.49891	0.0501523	0.130096
PA3969	0.498	2.93e-05	0.000249326
PA5106	0.497929	0.00172212	0.00864432
rmf	0.4977	1.47e-05	0.000136797
PA2497	0.497182	0.0317733	0.0916907
pfpI	0.496987	0.0113807	0.039734
PA2350	0.49695	0.234134	0.396989
PA2167	0.496681	0.293223	0.462128
PA2498	0.496304	0.116983	0.242743
PA1266	0.495159	0.285103	0.453752
PA3327	0.494502	0.000908323	0.00500954
PA4782	0.494497	0.00410385	0.0174483
stp1	0.494294	0.058984	0.147121
nirQ	0.493461	0.00179413	0.00893788
PA0274	0.49336	0.089475	0.200747
PA2567	0.493139	6.2e-05	0.00049062
PA2373	0.493061	0.000466893	0.00286951
ptrB	0.492491	0.000747991	0.00428009
PA3718	0.491457	0.00625379	0.0249004
prtN	0.491086	4.69e-05	0.000383489
PA2107	0.490733	0.156921	0.296966
PA3682	0.490083	0.00351435	0.0153586
PA0052	0.488121	0.0594543	0.147902
soxD	0.487622	0.00710713	0.0274084
PA0810	0.487264	0.00952362	0.0345545
phzE2	0.486994	0.0291228	0.0856679
PA5326	0.486882	0.0234647	0.0718327
PA1408	0.486096	0.00290848	0.0132123
PA1797	0.484866	0.000583701	0.00347388
PA0636	0.484506	4.35e-06	4.59e-05
PA2431	0.48353	0.0121625	0.0421502
PA0531	0.48334	0.0761224	0.177033
PA2711	0.483025	0.00065805	0.0038315
lpd3	0.483005	0.000899659	0.00498123
PA2346	0.482863	0.10993	0.232207
arnE	0.482294	0.0751047	0.175389
PA0620	0.482271	3.34e-08	5.26e-07
PA3378	0.481578	0.0930387	0.2065
mexH	0.481042	0.00585478	0.0235108
PA3669	0.480867	0.000272315	0.00179655
PA2381	0.480129	3.6e-05	0.000302165
fbp	0.480093	7.32e-08	1.08e-06
PA1325	0.480015	0.0188895	0.0604848
PA2084	0.479869	0.00381194	0.0164301
PA1752	0.479479	6.55e-05	0.000512875
catC	0.478795	0.320411	0.489245
tpbA	0.478185	0.0711812	0.168741
PA1933	0.47756	0.000301489	0.0019642
glgB	0.477322	0.0880725	0.198445
PA3383	0.475834	0.0982038	0.214991
PA3671	0.474915	0.000387225	0.00244376
PA2553	0.474714	0.00757328	0.0289488
PA0983	0.474317	0.0456923	0.121202
PA2371	0.473694	0.0268458	0.0800128
bkdB	0.473537	0.00732554	0.028097
PA5238	0.473175	0.00389535	0.0166749
PA4858	0.473162	0.0562382	0.142094
exaB	0.472811	0.335045	0.503818
PA2573	0.47176	0.00185901	0.00918436
gbcA	0.471664	0.00185733	0.00918409
PA4799	0.471616	0.0134964	0.0459545
PA3568	0.470969	0.000759486	0.00433706
PA3615	0.470393	3.98e-07	5.16e-06
PA1833a	0.469837	0.00248019	0.0117
PA0069	0.469516	7.98e-05	0.000611119
PA1733	0.469459	0.00294728	0.013367
alkB1	0.469227	0.0314103	0.0909877
PA3342	0.469026	0.000434147	0.00269764
PA2552	0.468562	0.000258963	0.0017189
PA2555	0.468427	0.0026256	0.0122199
PA2499	0.468008	0.246641	0.409855
PA3377	0.467706	0.118967	0.245291
PA2816	0.467408	0.00932282	0.0340669
PA2169	0.46731	0.42005	0.587118
PA1469	0.46618	0.00872821	0.0324404
hisP	0.465794	0.126649	0.25602
PA0325	0.465764	0.062046	0.152866
atuH	0.465493	0.00155947	0.00795527
PA1252	0.465001	0.0151824	0.0505067
pqqF	0.464787	0.0527313	0.135088
PA4532	0.464718	0.000814461	0.00456778
PA4859	0.464237	0.127651	0.257309
PA2196	0.463121	0.000853216	0.00477091
PA1828	0.463024	9.91e-06	9.65e-05
PA2318	0.462157	0.00453294	0.0189303
PA2768	0.460305	0.0133464	0.0456644
PA1210	0.459724	0.0598389	0.148662
algD	0.459374	0.0725415	0.171049
PA3825	0.459324	0.00681148	0.0266127
PA4536	0.4585	0.00311839	0.0139856
PA0617	0.457451	0.00348934	0.015273
PA2563	0.456817	0.0226976	0.0703811
PA3749	0.455689	0.0262342	0.07854
PA1647	0.455578	0.0118629	0.0412642
PA3038	0.455477	0.0185176	0.0595987
PA5391	0.454795	0.202161	0.356944
PA2150	0.454419	0.431765	0.598119
PA2754a	0.453426	0.112361	0.235551
PA0803	0.452614	0.11415	0.238355
PA3860	0.452281	0.00381553	0.0164301
PA0719	0.452182	0.067051	0.161999
PA3596	0.451163	0.0934315	0.206954
katE	0.450749	0.0852447	0.193697
PA1331	0.450574	0.000338835	0.00217983
napE	0.450449	0.241281	0.404069
PA2338	0.44971	0.0811756	0.186479
PA1876	0.448758	0.0604032	0.149734
amiR	0.448318	0.00226854	0.0108651
napD	0.447749	0.425824	0.592185
PA1267	0.447263	0.329576	0.498707
PA0266	0.447178	0.019396	0.0617913
PA2108	0.447015	0.0109929	0.0387637
PA0686	0.446805	0.164019	0.307543
PA4866	0.446465	0.0026342	0.0122322
PA1135	0.446143	0.00131075	0.00687931
PA0882	0.445986	0.09742	0.213458
PA0687	0.445725	0.199977	0.354245
PA0107	0.44515	0.207505	0.363924
PA1641	0.444349	0.0425583	0.115052
PA2694	0.444068	0.0672654	0.162268
PA3709	0.443975	0.00306191	0.0137761
atuG	0.443852	0.0467794	0.123389
PA2610	0.443792	0.000307519	0.00200118
PA3042	0.442016	0.013445	0.045918
PA3766	0.441732	0.00692034	0.0269087
PA1194	0.441557	0.0187377	0.0601441
PA2430	0.441003	0.105686	0.225777
mdcD	0.440448	0.0769444	0.178577
PA3376	0.440164	0.14524	0.281693
PA2511	0.440114	0.0678089	0.163192
PA5311	0.440079	0.0299405	0.0876619
PA2939	0.439383	0.0144465	0.048603
PA2362	0.439269	0.193203	0.344954
PA2200	0.439002	0.000175299	0.00122405
pprA	0.436912	0.0404471	0.110617
PA0633	0.436747	0.000292235	0.00191053
PA0439	0.436483	0.215468	0.373794
phzG2	0.435981	0.100112	0.217549
PA2751	0.435233	0.0279987	0.0829669
mmsB	0.434498	0.177031	0.325028
braZ	0.434207	0.00502051	0.0206005
PA2769	0.432239	0.000182538	0.00126211
PA2943	0.431398	1.46e-05	0.000136336
cdhR	0.431349	0.0123701	0.0427647
PA4087	0.430446	0.297356	0.466361
PA2837	0.429818	0.163776	0.307189
qscR	0.4296	0.103204	0.221736
PA1738	0.429485	0.000209715	0.00142539
PA4126	0.42927	0.091555	0.204091
PA2710	0.428687	0.000928186	0.00508796
plcN	0.428528	0.0209573	0.0658724
PA1916	0.427236	0.236637	0.398777
PA0133	0.426679	0.000626225	0.00366891
PA0643	0.426029	0.000129739	0.000944502
PA4095	0.42594	0.443004	0.607246
PA2363	0.4259	0.127916	0.25775
PA4152	0.424909	0.114558	0.238942
PA3422	0.424787	0.0685536	0.164517
PA5023	0.424615	0.000593503	0.00352769
PA5460	0.424311	0.103397	0.222065
PA2283	0.423984	0.0460787	0.122031
gltR	0.422612	0.000209201	0.00142378
PA1599	0.422568	0.00532986	0.0217276
catB	0.422469	0.212957	0.370835
osmC	0.422384	0.0614455	0.151812
PA1887	0.422043	0.182809	0.332391
PA3175	0.42177	0.124909	0.253502
PA1262	0.421101	0.201687	0.356491
PA2561	0.419944	0.000876084	0.00487462
PA0627	0.419491	0.0116368	0.0405778
gtdA	0.419463	0.0811655	0.186479
phaC2	0.419204	0.00712792	0.0274697
PA4188	0.418414	0.10102	0.218793
PA1735	0.418018	0.0246113	0.0746142
PA1751	0.417651	0.0033722	0.0148756
azoR1	0.416454	0.0972164	0.213422
PA2216	0.415196	0.237002	0.399273
dgcA	0.414357	0.0015766	0.00802092
PA2919	0.414232	0.396778	0.565594
PA1617	0.412849	0.00194767	0.00953885
PA3261	0.412072	0.000903162	0.00499083
napF	0.411739	0.507233	0.663992
PA0679	0.411497	0.381404	0.550917
ambA	0.410117	0.000669698	0.00388328
PA1730	0.41008	0.0113759	0.039734
PA1323	0.40955	0.000804275	0.00451964
opmD	0.409519	0.067857	0.163192
PA1507	0.409115	0.00546245	0.0221243
PA5397	0.409112	0.0232347	0.0714939
PA1224	0.408855	0.000182056	0.00126032
PA0480	0.408761	0.212817	0.370704
PA0530	0.408082	0.0140328	0.0474657
PA4877	0.408059	0.283812	0.452336
PA1215	0.407393	0.120018	0.246683
PA1378	0.406641	0.036253	0.100907
PA0825	0.406624	0.197727	0.351584
PA1377	0.406502	0.000940617	0.00513246
PA3858	0.40613	0.0021044	0.0102152
PA4652	0.405921	0.069821	0.166637
PA2636	0.405831	0.142559	0.277496
PA1497	0.405557	0.234064	0.396989
PA0614	0.405204	0.216822	0.37574
PA3672	0.4041	0.00248757	0.0117153
pelF	0.404077	0.0901906	0.201687
PA0532	0.403761	0.182368	0.331911
PA0839	0.403382	0.070901	0.168219
PA2367	0.402896	0.181379	0.331013
moeA1	0.402546	0.262586	0.428801
PA2678	0.402065	0.066619	0.161177
PA2180	0.401854	0.433398	0.599616
msuD	0.401258	0.43659	0.60226
PA3331	0.401082	0.165485	0.309776
PA4909	0.400968	0.0897863	0.201181
htpX	0.400075	6.07e-06	6.24e-05
PA0842	0.399714	0.0970267	0.213239
PA2858	0.399478	6.95e-05	0.000540075
PA4913	0.399452	0.0251155	0.0759388
PA3324	0.399145	0.0174111	0.0566948
PA2211	0.39876	0.369109	0.537423
PA3710	0.398691	0.0032226	0.0143844
PA2604	0.398346	3.22e-05	0.000272929
PA2024	0.398183	0.0887677	0.199612
PA1434	0.397775	0.00674298	0.0263644
PA2136	0.397704	0.433844	0.599783
PA2370	0.397342	0.308635	0.478293
PA1391	0.396871	0.0716149	0.169413
PA3573	0.396261	0.00424047	0.0178943
cobA	0.395499	0.00881823	0.0327104
PA0777	0.394116	0.00302807	0.0136566
PA5093	0.394073	0.0196775	0.0624061
sdaB	0.393269	0.066019	0.160413
PA2656	0.392927	0.0066076	0.025943
PA2773	0.39279	0.00950977	0.0345545
PA4099	0.392745	0.339027	0.50818
PA3033	0.391943	0.0470516	0.123917
PA2583	0.391829	8.39e-05	0.000635942
PA5109	0.391797	0.000348476	0.00223167
PA4714	0.391794	0.000348401	0.00223167
PA2285	0.391687	0.100794	0.218472
PA1508	0.391354	0.0699402	0.166851
dgcB	0.391297	0.00963852	0.0348817
PA0624	0.391213	0.000797182	0.00448872
PA3516	0.390822	0.0776175	0.179917
PA1578	0.390242	0.190065	0.341187
PA3588	0.389351	0.0830035	0.189982
PA1833	0.389322	4.77e-06	5.01e-05
PA3534	0.389197	0.008909	0.0329378
PA1625	0.389075	0.0228228	0.0705814
PA5096	0.389029	0.109525	0.231526
aguA	0.388388	0.00026403	0.00174842
PA2465	0.388275	0.398972	0.567861
PA5400	0.387713	0.00944484	0.0344236
PA2098	0.387164	0.446275	0.6101
tadZ	0.386672	0.114987	0.239216
PA2134	0.386331	0.41036	0.57809
PA0647	0.386213	0.00633487	0.0251345
PA4021	0.386171	0.00269141	0.0124263
mmsA	0.386107	0.0296182	0.0869438
PA3954	0.386085	0.071927	0.17008
PA1046	0.385971	0.000761107	0.00434036
PA2682	0.385157	0.00694073	0.0269323
PA3430	0.38485	0.0313828	0.0909875
PA4805	0.384806	0.0827289	0.189507
PA3025	0.38431	0.0529916	0.135591
xenB	0.383407	8.77e-06	8.67e-05
pgl	0.383093	0.00223547	0.0107341
PA4908	0.383029	0.306697	0.47642
PA1167	0.382777	0.0523984	0.134439
antA	0.382712	0.136303	0.268651
fdhA	0.382335	0.0563838	0.142373
PA2184	0.382238	0.404829	0.574025
PA3451	0.382132	0.327602	0.496463
PA0177	0.382103	0.0746297	0.174642
PA4927	0.381167	0.00350101	0.0153122
PA1237	0.380906	0.486008	0.644602
PA2556	0.379804	0.00115285	0.00613043
dht	0.379712	0.118184	0.24443
PA1974	0.379703	0.332128	0.500899
PA5095	0.379475	0.0761083	0.177033
PA0209	0.379069	0.498953	0.657272
ambE	0.378823	0.0292442	0.0859802
PA3320	0.378386	0.520305	0.675308
soxR	0.378085	0.0845427	0.192598
PA1129	0.376922	0.0912628	0.203681
PA1941	0.376769	0.00011169	0.000816265
PA1915	0.376766	0.0137566	0.0466996
PA2120	0.376698	0.121175	0.247975
PA0622	0.376568	4.56e-05	0.000374735
PA5317	0.376293	2.23e-05	0.000196733
PA4308	0.375823	0.000134487	0.000974039
PA1991	0.375098	0.00790726	0.0300423
PA3240	0.374312	0.0233752	0.0717926
cupC3	0.373877	0.00335033	0.0148023
PA0621	0.373797	0.000204558	0.00139723
PA2183	0.373382	0.417196	0.58451
PA4437	0.373362	0.0316265	0.0914182
PA5401	0.372852	0.0926852	0.205822
PA3472	0.372836	8.82e-05	0.000662984
PA2123	0.372585	0.0156843	0.0519314
PA1186	0.372137	0.145755	0.282207
PA5409	0.371982	0.00709744	0.0273897
PA1146	0.371939	0.153738	0.293136
PA0473	0.371852	0.0104168	0.0373154
PA1651	0.371326	0.000745574	0.00427059
algL	0.37071	0.277794	0.445766
PA2781	0.370319	0.236291	0.398432
PA3520	0.370103	0.367066	0.535348
citA	0.369828	0.00898176	0.0330579
metE	0.369729	0.0241045	0.0733932
PA2708	0.369197	0.0736523	0.1727
PA2915	0.368749	0.0104437	0.0373192
PA2171	0.368553	0.480817	0.640408
hutG	0.36833	0.00909835	0.0334199
PA2165	0.368126	0.246311	0.409695
PA3335	0.367935	0.278229	0.446211
amiE	0.367899	0.00123024	0.00649907
PA3015	0.367843	0.00294972	0.0133673
PA2839	0.367747	0.0706082	0.167758
PA1350	0.367316	0.181874	0.331438
PA0640	0.366842	0.0504733	0.130629
aguB	0.366595	0.0119863	0.0416422
PA3921	0.365819	0.00660207	0.0259393
PA2317	0.365735	0.0600207	0.149037
PA2807	0.364812	0.374997	0.54361
alg8	0.364366	0.175763	0.323331
idh	0.364271	0.000330398	0.00213284
PA2776	0.364047	0.108802	0.230514
PA1334	0.363834	0.109052	0.230957
PA1256	0.363733	0.256771	0.422279
bkdA1	0.363578	0.0586706	0.146663
PA2846	0.363288	0.0256273	0.0771423
PA2662	0.363158	0.0146874	0.0492371
hpaA	0.363023	0.0273592	0.081371
PA4354	0.362759	0.00318421	0.0142518
PA2559a	0.362647	0.0412692	0.112158
PA1925	0.362375	0.433897	0.599783
PA3517	0.362152	0.126042	0.255159
PA2535	0.361647	0.0030338	0.0136715
PA3586	0.361127	0.0527133	0.135088
PA3782	0.360886	0.00558353	0.0225661
PA0697	0.360518	0.431588	0.598119
PA1450	0.359939	0.045656	0.121202
PA3986	0.359859	0.335806	0.504424
desT	0.359578	0.000408246	0.00255075
cpg2	0.35866	0.171254	0.317417
PA0786	0.358564	0.319352	0.488937
PA2152	0.3584	0.159635	0.301022
PA1628	0.35798	0.0158284	0.052246
hisM	0.357805	0.331162	0.500111
tesA	0.35771	0.000390303	0.00245495
ambD	0.357127	0.0264804	0.0791325
PA5529	0.357107	2.43e-05	0.000211682
PA5396	0.356923	0.0140892	0.0476279
PA0507	0.356646	0.0175858	0.0570488
PA3928	0.35508	0.246741	0.409855
PA3733a	0.354344	0.213637	0.371674
PA3181	0.354126	0.0288781	0.0850368
mucR	0.353902	0.00190529	0.00938017
PA4078	0.353475	0.0478628	0.125426
cynR	0.353394	0.0495119	0.12879
PA2985	0.353004	0.0439119	0.117417
PA1185	0.352879	0.265678	0.432474
PA3712	0.352437	0.0667743	0.161414
PA0631	0.352325	0.0597864	0.148597
PA2706	0.352317	0.0045499	0.0189871
PA0488	0.352307	0.148831	0.286785
rcpC	0.352108	0.116005	0.24089
PA0829	0.352028	0.223092	0.383862
PA1997	0.351967	0.00287219	0.0130685
PA5266	0.351693	0.0695991	0.166248
PA3358	0.351257	0.034831	0.0982691
PA2822	0.350538	0.000832418	0.00466386
tpx	0.34985	6.44e-05	0.000505642
katN	0.349181	0.307461	0.47709
dinB	0.349028	0.00244336	0.0115553
PA5059	0.34885	0.128066	0.257868
PA3660	0.348798	0.00147773	0.00762798
PA1401	0.348101	0.0601974	0.149355
PA3180	0.347191	0.0455563	0.121134
PA0111	0.346949	0.410359	0.57809
PA3306	0.346873	0.0328477	0.0939314
PA0440	0.346121	0.184682	0.334717
PA0701	0.345833	0.201381	0.356061
PA3343	0.345091	0.00166407	0.00839776
PA2589	0.34501	0.293233	0.462128
sodB	0.344505	0.00651641	0.0257102
PA1875	0.344397	0.171586	0.317928
PA1145	0.344387	0.0384841	0.106058
PA1522	0.343781	0.0120656	0.0418919
PA1851	0.34368	0.0767955	0.178378
PA3051	0.343618	0.0434604	0.11648
fepD	0.343496	0.594592	0.731506
PA0273	0.343453	0.264936	0.43139
PA3272	0.3434	0.00638707	0.0252996
nhaB	0.343399	0.00297645	0.0134776
PA2696	0.342628	0.1059	0.226085
PA3590	0.342386	0.177369	0.32533
PA0824	0.342169	0.114969	0.239216
PA1830	0.342045	3.33e-05	0.00028051
PA3132	0.341661	0.145447	0.281921
moaA1	0.34161	0.0518453	0.133263
PA1109	0.341194	0.0447792	0.11951
PA0656	0.340779	0.0567236	0.142936
PA1558	0.34071	0.105301	0.225041
PA1606	0.340676	0.178155	0.326347
PA2724	0.340621	0.337573	0.506539
PA4327	0.340451	0.0350717	0.098789
PA0648	0.33946	0.0382962	0.105605
PA1573	0.33898	0.0285706	0.0843955
PA1258	0.338335	0.453595	0.616707
PA0193	0.338298	0.108278	0.229835
PA1380	0.337705	0.132821	0.263958
folX	0.337503	0.00180623	0.00897839
PA4328	0.337367	0.11954	0.245969
PA4816	0.336479	0.0549177	0.139382
PA4072	0.33636	0.144495	0.280634
phaD	0.335974	0.0349519	0.0985499
phzC2	0.335679	0.225363	0.386239
PA4830	0.335533	0.0272	0.0809828
PA4107	0.334175	0.370564	0.538984
PA1826	0.333854	0.0343078	0.0972818
PA4713	0.333852	0.125326	0.25408
PA0178	0.333687	0.0163366	0.0536192
PA2657	0.333575	0.00237117	0.0112421
ansB	0.333058	0.0187404	0.0601441
PA3332	0.33218	0.470776	0.630757
cupB5	0.332163	0.0465923	0.122953
PA4880	0.332122	0.0565427	0.142544
PA3421	0.331721	0.229053	0.390783
mexT	0.331627	0.000924646	0.00507476
PA0146	0.331586	0.089495	0.200747
PA4071	0.331192	0.606579	0.740602
PA3462	0.330718	0.0316285	0.0914182
PA3079	0.330708	0.0375341	0.104049
PA4785	0.330023	0.021627	0.0675635
xdhB	0.32972	0.0228718	0.0706695
gntR	0.32936	0.476282	0.635869
mexI	0.329064	0.0105325	0.0375238
PA1136	0.328725	0.142059	0.276952
PA2448	0.328651	0.0419474	0.113752
PA0244	0.328373	0.257112	0.42243
PA0483	0.328079	0.117589	0.243676
PA3191	0.327872	0.00620773	0.0247519
PA1336	0.327758	0.00638992	0.0252996
PA1819	0.327738	0.00328037	0.0145731
PA2936	0.327624	0.312515	0.482938
cupA2	0.327604	0.414349	0.581631
norB	0.327221	0.188118	0.339057
PA2705	0.327173	0.00341384	0.014985
PA1202	0.32701	0.00952321	0.0345545
PA1652	0.326961	0.117778	0.243854
cysC	0.326945	0.188158	0.339057
PA4981	0.326424	0.134633	0.266397
PA1208	0.325882	0.0216099	0.0675472
PA3771	0.32563	0.0860604	0.194845
azoR3	0.325038	0.0865932	0.195737
PA4342	0.324723	0.102119	0.219991
PA2301	0.324195	0.0548288	0.139219
PA0311	0.324165	0.294527	0.463909
PA0879	0.323831	0.148479	0.286249
PA5150	0.323654	0.0110199	0.0388346
PA3274	0.323627	0.372815	0.541422
PA0623	0.323523	0.000441999	0.00274039
PA2534	0.323498	0.0519022	0.133348
PA0213	0.322725	0.474714	0.634376
PA0939	0.322717	0.119966	0.246664
PA2360	0.322656	0.253721	0.418094
acsB	0.322463	0.0130987	0.0448986
PA4038	0.322307	0.334116	0.502823
PA3628	0.322176	0.00268621	0.0124125
pslN	0.322086	0.0854223	0.193945
PA5325	0.321973	0.198153	0.352009
PA1944	0.321949	0.0143554	0.0483254
tauD	0.321905	0.208737	0.36529
modC	0.321743	0.0287855	0.0848527
edd	0.319944	2.5e-05	0.000217285
PA3911	0.319942	0.309614	0.479374
zwf	0.319937	0.000317176	0.00205455
PA2376	0.319519	0.109756	0.231925
PA1571	0.319339	0.0690229	0.165292
PA3023	0.319251	0.177471	0.325412
PA1817	0.319103	0.0141551	0.0477649
aer2	0.318869	0.0213504	0.066996
ureB	0.317846	0.13432	0.266093
PA0744	0.317667	0.00492954	0.0203011
PA5540	0.317567	0.420509	0.587401
PA0057	0.317248	0.213889	0.371769
vanB	0.315468	0.207127	0.363374
PA2201	0.315184	0.00928427	0.033948
PA3354	0.315139	0.0549432	0.139384
gapA	0.314956	0.00339173	0.0149035
PA2496	0.314785	0.0511165	0.13187
PA2066	0.31468	0.409281	0.577291
PA4993	0.314287	0.00256916	0.0119973
PA4150	0.313995	0.183271	0.333124
PA4013	0.313156	0.0113636	0.039734
PA0629	0.312843	0.0348177	0.0982691
phaC1	0.31263	0.01135	0.039734
PA2753	0.312274	0.13105	0.261554
PA4167	0.31217	0.203341	0.358515
fepG	0.311914	0.317977	0.487906
PA2929	0.31178	0.15578	0.295935
PA1043	0.311718	0.0106876	0.0378817
PA3990	0.311488	0.354342	0.52335
PA3403a	0.311437	0.295178	0.464617
PA4591	0.311331	0.143806	0.279564
PA2562	0.311285	0.0351126	0.0988057
PA2060	0.311174	0.53986	0.69161
PA0315	0.310998	0.000208974	0.00142378
PA0979	0.309945	0.159031	0.300387
PA2040	0.309307	0.0545246	0.138551
PA1347	0.309307	0.359428	0.528785
braB	0.309076	0.00594129	0.0238074
PA1264	0.308763	0.221446	0.381496
PA0878	0.30855	0.474164	0.634242
PA1428	0.308176	0.110921	0.233601
chiC	0.308173	0.170244	0.316168
hemN	0.307668	0.097422	0.213458
PA1404	0.307231	0.272988	0.440812
PA3868	0.307146	0.240681	0.403542
atuE	0.306935	0.207077	0.363374
PA4349	0.306636	0.131055	0.261554
PA1500	0.305755	0.11941	0.24579
PA4103	0.305563	0.579593	0.718969
PA2575	0.305514	0.000574945	0.00343264
PA2791	0.305449	0.32009	0.488997
PA1732	0.30542	0.260823	0.427036
glk	0.305205	0.000781337	0.00441069
argE	0.305128	0.00812963	0.0307628
PA2036	0.305021	0.357981	0.527471
PA1439	0.304992	0.159887	0.301398
PA0645	0.304973	0.0409015	0.111427
PA2504	0.304949	0.133825	0.265392
PA0030	0.304374	0.22321	0.383949
ldh	0.304305	0.209368	0.366053
PA2345	0.304205	0.0452883	0.120697
ampDh3	0.304173	0.0412402	0.112157
pcoA	0.304007	0.291644	0.460396
PA2914	0.303964	0.0781785	0.18092
pcaK	0.303954	0.240056	0.402974
PA1196	0.303603	0.160903	0.302707
PA2625	0.303119	0.00958279	0.0347469
PA1623	0.302991	0.000617308	0.00362797
PA3329	0.302815	0.393788	0.562754
arnC	0.302754	0.00658392	0.0258899
PA1061	0.302522	0.00808933	0.0306514
PA0147	0.302506	0.0394954	0.108593
PA0450	0.302489	0.0348316	0.0982691
pasP	0.301694	0.00119833	0.00633646
PA5187	0.300861	0.0157511	0.0520606
PA3340	0.30072	0.0245818	0.0745649
PA3034	0.300611	0.0214351	0.0671872
PA3427	0.299996	0.0736775	0.1727
PA2175	0.299918	0.422231	0.588931
PA3795	0.299616	0.00471137	0.0196029
PA0175	0.299413	0.21684	0.37574
hpcC	0.29934	0.101327	0.219122
PA5388	0.298971	0.403397	0.572138
PA0348	0.298752	0.228544	0.390268
PA0813	0.298652	0.179854	0.329032
PA4357	0.298285	0.0399464	0.109566
poxB	0.298238	0.0356517	0.0996765
PA2368	0.297877	0.639316	0.763764
PA2266	0.297831	0.0353151	0.0991283
PA2041	0.297802	0.11863	0.24499
PA2729	0.297184	0.0655954	0.15959
PA1284	0.29696	0.127587	0.257272
PA0625	0.296436	0.000684313	0.00395989
PA0646	0.296217	0.00414871	0.0175993
PA3127	0.295588	0.0208468	0.0655617
PA2799	0.295495	0.0885766	0.199364
PA4008	0.294827	0.229934	0.391692
PA2526	0.294535	0.0134424	0.045918
PA2188	0.294507	0.466873	0.62666
PA2726	0.294384	0.0625657	0.153677
coxA	0.29426	0.10856	0.230348
PA5376	0.294166	0.0153007	0.0508103
PA1574	0.293843	0.00257085	0.0119973
PA2551	0.293719	0.0327648	0.0937895
PA1673	0.293545	0.150394	0.288671
PA0918	0.29325	0.126567	0.255947
PA4625	0.292943	0.0215329	0.0673814
PA0137	0.292738	0.257368	0.422728
PA1234	0.292729	0.0392618	0.108056
cupB6	0.292701	0.204527	0.360045
PA2803	0.292655	0.55429	0.701241
gor	0.291656	0.0129195	0.044419
PA4712	0.291539	0.239455	0.402085
PA3236	0.291178	0.0866591	0.195807
xylX	0.290763	0.383558	0.553178
PA2312a	0.290495	0.254979	0.419806
PA1537	0.289354	0.192739	0.34456
PA3389	0.289162	0.306933	0.476532
pelC	0.289116	0.616664	0.74783
PA4120	0.287974	0.229388	0.391118
PA2542	0.287907	0.00265215	0.0122827
PA2222	0.287332	0.0980549	0.214761
PA1742	0.287073	0.0428762	0.115501
PA2559	0.286952	0.0228308	0.0705814
PA5218	0.286686	0.0335418	0.0955288
PA2857	0.28603	0.106939	0.22768
PA0184	0.285814	0.275948	0.443308
arnF	0.28564	0.343788	0.513271
catR	0.285628	0.0662269	0.160711
PA2314	0.285431	0.576566	0.717782
PA3198	0.285309	0.0213127	0.0669151
PA0788	0.284956	0.0589208	0.147028
plcR	0.284942	0.556929	0.703108
phzC1	0.284563	0.302599	0.472011
PA0221	0.284525	0.151677	0.290482
PA5517	0.284359	0.0420319	0.113847
PA2814	0.28422	0.175733	0.323331
PA1810	0.284134	0.00627303	0.0249594
PA2865	0.284092	0.0200088	0.0632082
PA4364	0.28392	0.532861	0.685766
PA3593	0.283853	0.196592	0.350007
PA1829	0.283446	0.0154985	0.0514368
PA0121	0.283268	0.132299	0.263385
PA2548	0.283146	0.234709	0.396989
PA0256	0.283052	0.181406	0.331013
PA0173	0.282834	0.528189	0.682259
coIII	0.282453	0.230154	0.391949
PA1062	0.282237	0.0225928	0.070192
PA4900	0.282025	0.402926	0.571889
PA2693	0.281367	0.119687	0.24618
mtlY	0.28097	0.574823	0.716372
pobA	0.280829	0.0914683	0.203978
PA1472	0.280073	0.0759518	0.176855
gpuR	0.27988	0.0568528	0.143198
PA2777	0.279055	0.147894	0.285421
PA4075	0.278841	0.114407	0.238803
PA5154	0.278327	0.0768812	0.178504
PA1807	0.278217	0.0032454	0.0144546
PA2035	0.278177	0.170531	0.316492
PA4872	0.278149	0.00188895	0.00930783
PA0543	0.278069	0.241232	0.404069
PA3426	0.27789	0.111626	0.234302
PA2821	0.277502	0.00803396	0.0304621
PA1424	0.277326	0.0760413	0.176991
PA4112	0.277112	0.00593456	0.0238074
PA3270	0.277077	0.00934765	0.0341356
tal	0.276826	0.00308884	0.0138641
PA1496	0.276739	0.0649704	0.158206
PA4065	0.276308	0.0584555	0.146191
PA2189	0.276257	0.440074	0.604994
PA5473	0.27624	0.0193764	0.0617637
PA4673.1	0.276072	0.602491	0.737206
PA0525	0.275875	0.24212	0.404753
PA1051	0.275837	0.0845562	0.192598
PA0626	0.275826	0.0124862	0.0431396
osmE	0.275794	0.0325454	0.0933109
PA2984	0.275246	0.420098	0.587118
PA4985	0.275231	0.185087	0.33513
PA5518	0.274843	0.00541431	0.021951
PA5234	0.274483	0.0382353	0.105488
opdH	0.27441	0.207987	0.364655
PA1906	0.274344	0.111128	0.233863
PA4106	0.27434	0.369918	0.538462
PA3239	0.274329	0.0324611	0.0931564
PA2464	0.274155	0.0356193	0.0996353
PA1631	0.274008	0.0733834	0.172306
PA3761	0.273896	0.0283276	0.0838532
PA0328	0.273795	0.0379664	0.104952
PA4795	0.273477	0.32385	0.492626
cysQ	0.273035	0.00642328	0.025396
dnr	0.272711	0.14556	0.282011
PA1473	0.271999	0.189548	0.340584
PA1392	0.271793	0.189225	0.340219
PA3318	0.271731	0.387289	0.556851
PA2681	0.27087	0.321236	0.490153
PA3734	0.270706	0.250568	0.414454
PA3237	0.270702	0.423807	0.590108
PA1808	0.270687	0.0136613	0.046404
PA4929	0.270311	0.0446169	0.119133
PA3206	0.269336	0.0253772	0.0766067
PA3040	0.269226	0.00535221	0.0217716
PA1809	0.268869	0.0083968	0.0314782
PA4033	0.268757	0.273234	0.440896
PA2716	0.268694	0.269582	0.436939
PA4379	0.268356	0.0277693	0.0823302
PA2205	0.268309	0.317431	0.487508
PA3459	0.267841	0.028442	0.0841037
PA1907	0.267565	0.465446	0.625547
PA3559	0.267528	0.00952089	0.0345545
PA1491	0.26715	0.168646	0.313717
PA0699	0.267114	0.422524	0.589194
rhlC	0.26653	0.264772	0.431373
gabD	0.266497	0.124586	0.25312
PA2215	0.266389	0.357811	0.527369
PA0628	0.26606	0.0417098	0.113301
pcaC	0.265263	0.0984074	0.215117
PA0826	0.264996	0.153606	0.293028
pykF	0.264183	0.254994	0.419806
PA2525	0.264055	0.0301953	0.0883621
PA1993	0.26381	0.106441	0.226876
PA1797a	0.263752	0.147623	0.28504
PA3419	0.263497	0.118779	0.245207
PA1688	0.262264	0.014876	0.0497034
PA3281	0.262026	0.315682	0.485969
PA3750	0.261166	0.635905	0.760928
PA0736a	0.261145	0.400472	0.569369
PA4621	0.260743	0.0299336	0.0876619
PA1113	0.260585	0.0456175	0.121202
PA5293	0.260153	0.182526	0.331982
PA5474	0.260049	0.00495527	0.0203922
PA0194	0.260005	0.250837	0.414656
PA5185	0.259669	0.134662	0.266397
PA2722	0.259417	0.403124	0.571895
clpA	0.259358	0.00329218	0.014614
PA0189	0.258604	0.356896	0.526433
PA2118a	0.258555	0.261574	0.427892
xseB	0.258505	0.456013	0.61792
PA4096	0.258017	0.6197	0.749164
PA1961	0.257791	0.11824	0.244451
PA3216	0.257547	0.199577	0.35398
PA1238	0.257536	0.542169	0.692603
PA2844	0.257477	0.123285	0.250948
alkB2	0.257277	0.223594	0.384141
PA5081	0.257151	0.226418	0.387576
PA0476	0.257098	0.155493	0.295782
PA3328	0.256898	0.534731	0.687546
phzG1	0.256424	0.362223	0.531926
PA1322	0.256187	0.28194	0.44986
PA5390	0.25595	0.1875	0.338304
polB	0.255717	0.0203511	0.0641457
PA0179	0.255273	0.136326	0.268651
PA2683	0.255004	0.0352042	0.0989646
PA0172	0.254883	0.123295	0.250948
PA3600	0.254712	0.502348	0.659601
lptF	0.254547	0.0091305	0.0334943
PA3759	0.254318	0.0538574	0.137137
atuC	0.253966	0.119061	0.245291
PA1197	0.253814	0.0488105	0.127305
PA3041	0.253786	0.0407868	0.111222
PA2103	0.253384	0.0475364	0.124977
PA1390	0.2533	0.288104	0.456553
PA1940	0.253221	0.0305627	0.0892058
PA5432	0.252847	0.220854	0.380801
fliR	0.252803	0.122917	0.25048
algE	0.252729	0.329613	0.498707
PA5236	0.252392	0.00656375	0.0258608
PA4380	0.252326	0.0576272	0.14489
PA2458	0.252011	0.0912074	0.203637
greB	0.251859	0.0214511	0.0672
PA2703	0.251831	0.258711	0.423947
PA4383	0.251618	0.0676469	0.162965
PA2595	0.251144	0.331942	0.500753
PA1027	0.251087	0.0805472	0.18564
PA0809	0.251075	0.262334	0.428639
PA3740	0.250953	0.102946	0.221435
PA2605	0.250429	0.0367703	0.102246
PA1753	0.249929	0.0495565	0.128847
PA1058	0.249882	0.200834	0.355206
PA4311	0.249245	0.107893	0.229451
PA5318	0.249193	0.0621715	0.153042
PA2135	0.249148	0.665404	0.782289
amgR	0.248175	0.00440569	0.0184947
pslM	0.248085	0.314224	0.484253
PA0990	0.247969	0.156601	0.29679
PA3080	0.247873	0.0435684	0.116665
rpoS	0.247818	0.00393687	0.0168399
PA4982	0.247406	0.175567	0.323287
PA1381	0.246919	0.456571	0.618481
folM	0.246514	0.0260821	0.0782325
PA2335	0.246128	0.405724	0.574629
PA0753	0.245904	0.462327	0.622839
PA1056	0.245528	0.0265869	0.0794027
PA3346	0.244931	0.0436873	0.116928
PA4903	0.244847	0.461983	0.622673
ppc	0.244621	0.00520548	0.0212667
PA2045	0.24454	0.0779097	0.180446
PA2676	0.244222	0.486297	0.644754
PA1388	0.24412	0.34656	0.516231
PA3449	0.24397	0.441313	0.606107
PA2158	0.243848	0.56949	0.712431
PA3022	0.242765	0.00852648	0.0318585
PA2771	0.242229	0.0310667	0.0902927
PA0444	0.242177	0.153396	0.29288
PA2917	0.242065	0.193071	0.344933
atsA	0.24174	0.111529	0.234291
toxA	0.241537	0.249605	0.413226
PA3133	0.241366	0.252701	0.417004
PA3597	0.241339	0.23314	0.39584
wzm	0.24084	0.0351538	0.0988722
PA2162	0.240452	0.415948	0.583264
hpaC	0.240342	0.390932	0.559903
PA0746	0.240054	0.0729706	0.171685
PA3760	0.239838	0.124434	0.252902
exbB1	0.239326	0.3424	0.512148
ilvA2	0.239294	0.068003	0.163335
PA2752	0.238806	0.348029	0.517548
PA0338	0.238741	0.0815374	0.187234
PA2718	0.238615	0.141243	0.275933
creD	0.238196	0.212031	0.369907
recR	0.238167	0.0220262	0.0685894
ureC	0.237794	0.053863	0.137137
PA1943	0.237017	0.120506	0.247234
PA4137	0.236891	0.34514	0.514745
PA1621	0.236795	0.0620461	0.152866
PA1604	0.236694	0.206966	0.363317
PA5312	0.236644	0.123675	0.251632
ccmB	0.236629	0.0420052	0.11383
icd	0.236504	0.0052788	0.0215506
PA3305	0.236422	0.161484	0.303394
pelB	0.236384	0.390999	0.559903
aceA	0.236364	0.0087225	0.0324404
PA4511	0.235432	0.0271783	0.080961
PA1644	0.235392	0.0202155	0.0637538
PA2438	0.23536	0.36721	0.535348
PA4835	0.235089	0.318565	0.488408
PA0327	0.234795	0.130858	0.261439
wzt	0.234704	0.0705019	0.167624
PA2206	0.234313	0.274561	0.441836
PA2606	0.233544	0.181791	0.331395
PA4009	0.233192	0.363335	0.532728
aceK	0.233068	0.0479458	0.125585
PA4073	0.23288	0.248076	0.411539
PA1653	0.232607	0.216999	0.375901
PA1878	0.232518	0.218816	0.378004
PA0733	0.232246	0.173993	0.321122
PA0275	0.231923	0.0885867	0.199364
PA1362	0.231898	0.273797	0.441234
PA3258	0.231879	0.128942	0.258986
PA3938	0.231626	0.269983	0.437337
PA2364	0.231313	0.392907	0.561922
PA3137	0.231262	0.156945	0.296966
PA1484	0.23093	0.199785	0.354092
PA3464	0.230802	0.140369	0.274892
fusA2	0.230793	0.0864255	0.195436
PA2106	0.230326	0.171822	0.31818
PA4541.1	0.230249	0.592635	0.730054
PA0894	0.230097	0.177535	0.325422
PA1060	0.230015	0.149644	0.28777
PA0458	0.229893	0.0320939	0.0923374
PA4436	0.22988	0.0593871	0.1478
PA3304	0.229771	0.14042	0.274895
PA1576	0.22953	0.0375662	0.104049
PA3913	0.22934	0.235264	0.397294
PA1578a	0.228461	0.271973	0.439677
PA2831	0.228225	0.0418758	0.113643
PA2712	0.227954	0.277346	0.445174
PA1784	0.227912	0.445899	0.609734
PA3054	0.227606	0.048515	0.126782
ndh	0.227512	0.00446431	0.018713
PA2190	0.227295	0.497629	0.655926
PA5153	0.227291	0.170154	0.316105
PA2719	0.227147	0.374269	0.542834
moeA2	0.226744	0.0112786	0.0395733
PA0203	0.226609	0.231726	0.394151
PA1872	0.226562	0.0920978	0.204977
PA4014	0.226507	0.109249	0.231114
PA0138	0.226464	0.314172	0.484253
dgt	0.226322	0.0475909	0.124989
PA1306	0.2262	0.049741	0.129207
PA2633	0.226133	0.0580108	0.14563
PA1850	0.226011	0.107035	0.227797
PA1640	0.225635	0.0541407	0.137782
PA3473	0.225336	0.136704	0.26921
PA5442	0.225264	0.0610785	0.151163
PA2039	0.225263	0.114764	0.239194
PA0544	0.225144	0.0932273	0.206756
PA2105	0.225045	0.12858	0.258626
PA5219	0.225037	0.202423	0.357231
PA1618	0.224976	0.0438576	0.117328
PA1825	0.224606	0.217543	0.376149
PA1474	0.224511	0.066363	0.160833
PA2689	0.224301	0.419685	0.58683
PA0558	0.22415	0.110519	0.233103
gpuA	0.224127	0.286123	0.454833
PA4990	0.223857	0.296689	0.465754
PA1728	0.222958	0.0859401	0.19465
PA1613	0.222693	0.0235874	0.07213
PA2941	0.222199	0.286169	0.454833
PA3783	0.221793	0.346167	0.516003
PA0187	0.221627	0.473265	0.63349
ambC	0.221489	0.147349	0.284609
PA2744.1	0.221469	0.267735	0.43478
PA2868	0.220487	0.311065	0.480869
PA2674	0.220211	0.575284	0.71666
PA2439	0.220153	0.41065	0.57821
PA3880	0.219977	0.353136	0.522116
PA0290	0.219858	0.152138	0.291007
PA2608	0.219124	0.100567	0.218231
PA5530	0.219123	0.234177	0.396989
PA1849	0.218758	0.577828	0.718402
PA5313	0.218188	0.289072	0.457488
ppyR	0.218057	0.569384	0.712431
PA1209	0.217929	0.135388	0.267365
PA5249	0.217371	0.141075	0.2757
PA0702	0.217354	0.38884	0.558624
PA3867	0.217245	0.273274	0.440896
glcB	0.217174	0.044258	0.118287
ahpF	0.216848	0.0129515	0.0445022
aer	0.216695	0.0482223	0.126184
PA5475	0.216563	0.327951	0.496858
PA0169	0.216467	0.190661	0.341929
ada	0.216416	0.151151	0.28987
PA0601	0.216311	0.0780553	0.180709
PA1054	0.216244	0.0330855	0.0943724
PA2057	0.216131	0.294805	0.464217
PA5544	0.215861	0.0972017	0.213422
atuB	0.215849	0.252525	0.416836
PA4653	0.215743	0.411518	0.579003
PA0863	0.215552	0.307816	0.477508
algG	0.215499	0.15701	0.296966
PA2607	0.214962	0.110047	0.232367
PA5020	0.214753	0.120765	0.247495
PA1572	0.214636	0.0731545	0.171974
PA2754	0.214602	0.234608	0.396989
PA1425	0.214468	0.214857	0.373336
PA1889	0.214166	0.0430541	0.115792
PA0924	0.213818	0.165296	0.309525
phzM	0.21367	0.313351	0.483712
PA1734	0.212681	0.140967	0.275583
algI	0.2125	0.418929	0.586355
PA4145a	0.212192	0.386094	0.555611
PA4507	0.212146	0.145947	0.28244
PA0875	0.212019	0.145976	0.28244
folE1	0.21191	0.0430443	0.115792
PA2755a	0.211539	0.161202	0.303168
PA4040	0.211451	0.23869	0.401158
hcpA	0.211345	0.406046	0.574629
PA4843	0.210725	0.00837792	0.0314493
PA0318	0.210379	0.0857729	0.194584
PA3889	0.210335	0.237615	0.399948
PA3269	0.210275	0.0626161	0.153734
PA0182	0.210191	0.138299	0.271781
PA1346	0.210106	0.548887	0.696698
amgS	0.209895	0.0221985	0.0690049
PA3065	0.208866	0.376858	0.5453
PA4183	0.208522	0.261942	0.428246
PA4612	0.208206	0.353826	0.522724
PA1908	0.208119	0.645437	0.768099
aruI	0.208003	0.240671	0.403542
PA1601	0.207289	0.117207	0.24303
PA4533	0.207144	0.138296	0.271781
PA3598	0.206751	0.283126	0.451497
PA4074	0.206643	0.278207	0.446211
PA4702	0.206423	0.264103	0.43078
PA5188	0.206331	0.155998	0.296229
PA2661	0.206099	0.0634515	0.15513
fhp	0.205888	0.435631	0.601378
rhlG	0.205647	0.335684	0.504376
PA1028	0.205372	0.31109	0.480869
PA0847	0.205306	0.195878	0.349119
PA4027	0.20516	0.206744	0.363041
PA3839	0.204926	0.232313	0.394713
PA4171	0.204251	0.503917	0.660934
PA0720	0.20362	0.120278	0.246946
copR	0.203603	0.222374	0.382745
PA2449	0.203516	0.0505778	0.130839
PA3920	0.203299	0.247114	0.410185
PA1619	0.203202	0.271475	0.439215
radC	0.203039	0.152135	0.291007
PA0850	0.202569	0.482025	0.641563
eco	0.202553	0.19304	0.344933
PA2632	0.202266	0.156722	0.296919
PA2223	0.20207	0.199779	0.354092
PA2022	0.202045	0.286185	0.454833
pcaG	0.201977	0.208155	0.364663
mifS	0.201907	0.0739367	0.173235
PA4636a	0.201169	0.659347	0.778576
PA1344	0.201073	0.229298	0.391083
wbpW	0.200989	0.0755814	0.176211
PA1063	0.200967	0.198435	0.352398
PA0696	0.200934	0.440529	0.605178
PA4324	0.20076	0.078432	0.181358
pchP	0.200724	0.0661207	0.160591
PA0254	0.200669	0.168361	0.313288
PA1235	0.200415	0.140163	0.274678
PA4604	0.199588	0.11922	0.245488
PA1201	0.199549	0.132711	0.263832
PA0841	0.199268	0.149827	0.287917
PA2659	0.199174	0.0341395	0.0969865
PA4620	0.198931	0.18795	0.338929
PA2192	0.198563	0.759183	0.848853
PA3043	0.198545	0.0380993	0.105267
PA1677	0.19846	0.0148564	0.0496883
fabI	0.198342	0.0317878	0.0916907
PA1389	0.198107	0.288918	0.457447
PA1831	0.197569	0.0934917	0.206954
PA0269	0.197428	0.118186	0.24443
PA2310	0.197281	0.553727	0.700791
PA3758	0.197204	0.150424	0.288671
PA5343	0.197131	0.0580954	0.145742
PA2855	0.196846	0.137237	0.270163
pdxH	0.196527	0.0935366	0.206954
fabH2	0.196466	0.6141	0.745768
PA0743	0.195613	0.574919	0.716372
PA4467	0.195349	0.498111	0.656315
PA0434	0.195121	0.511493	0.667556
PA1884	0.195008	0.48528	0.644257
gltB	0.194668	0.0306602	0.089444
PA4036	0.193718	0.0646054	0.157521
PA4624	0.193527	0.234912	0.396992
PA3688	0.192913	0.332824	0.50128
PA2827	0.192639	0.122931	0.25048
tesB	0.192198	0.0863112	0.195334
PA1811	0.192167	0.0504424	0.130609
PA1832	0.192144	0.0815777	0.18725
acoR	0.192075	0.180626	0.330017
PA4154	0.191904	0.185829	0.335826
alg44	0.191718	0.515075	0.670679
PA2177	0.191398	0.29535	0.464631
rhlB	0.191084	0.229047	0.390783
PA0365	0.191003	0.304049	0.473765
PA1428a	0.190742	0.175651	0.323331
PA2043	0.190516	0.168097	0.313049
PA1521	0.190366	0.105184	0.225041
coxB	0.190258	0.227868	0.389349
PA2093	0.190097	0.550279	0.697836
PA1112a	0.189674	0.331621	0.500402
aotQ	0.189654	0.147921	0.285421
PA2772a	0.18961	0.406866	0.575468
PA1847	0.189515	0.0626637	0.153784
PA0566	0.189175	0.211859	0.369721
PA0171	0.188919	0.242991	0.405522
PA3711	0.188898	0.0992663	0.216344
PA5542	0.188747	0.148931	0.286878
ccmA	0.188363	0.100189	0.217577
PA0237	0.188346	0.484102	0.643417
ureA	0.188166	0.377938	0.54641
ackA	0.187844	0.215446	0.373794
PA1682	0.187721	0.0989977	0.216155
PA1740	0.187584	0.250507	0.414454
PA0690	0.187451	0.0725489	0.171049
cupA3	0.18731	0.504783	0.661706
PA3471	0.187206	0.0461946	0.122189
PA4962	0.186886	0.374098	0.542834
atuD	0.186851	0.235015	0.396992
PA1684	0.186776	0.0789101	0.182314
cupB2	0.185268	0.63895	0.763661
PA2843	0.185086	0.073671	0.1727
PA5027	0.185068	0.627907	0.754719
phnC	0.185034	0.603076	0.737761
PA2658	0.184948	0.217432	0.376138
PA4886	0.184891	0.165197	0.309442
PA3214	0.18485	0.182165	0.331647
PA1057	0.184757	0.133389	0.264873
PA3919	0.184458	0.191788	0.343388
pslK	0.184405	0.442556	0.607169
PA3368	0.183831	0.437964	0.602828
lldD	0.183449	0.148182	0.285827
PA2690	0.182858	0.229614	0.391273
PA0457	0.182548	0.234965	0.396992
PA4534	0.182436	0.139162	0.273002
PA2628	0.182347	0.279206	0.447021
PA4772	0.182329	0.119048	0.245291
PA0242	0.182225	0.388931	0.558624
nuoG	0.181979	0.0694753	0.166093
PA1143	0.181789	0.598433	0.734411
PA5381	0.18166	0.387098	0.556719
PA5465	0.181513	0.168184	0.313063
PA4355	0.181431	0.065917	0.160234
PA0630	0.181381	0.321844	0.490667
PA4199	0.181333	0.157475	0.297647
PA2940	0.181173	0.366455	0.535121
PA1645	0.180996	0.258198	0.423475
PA2609	0.180886	0.11847	0.244749
PA4017	0.180522	0.182104	0.331644
PA4878	0.180519	0.179978	0.329152
PA3026	0.18013	0.185469	0.335281
PA2842	0.180128	0.142585	0.277496
PA2695	0.179783	0.120592	0.247318
PA0752	0.179764	0.325785	0.494505
PA2151	0.179702	0.541664	0.692358
PA4351	0.179111	0.577271	0.718281
PA2720	0.17908	0.198966	0.35312
PA3434	0.178865	0.193287	0.344994
PA2173	0.178058	0.72874	0.826442
PA2221	0.177914	0.438646	0.603325
mmsR	0.177849	0.31986	0.488997
PA3303a	0.177596	0.653026	0.773031
motC	0.177206	0.0758946	0.176795
PA3519	0.177163	0.653144	0.773031
PA3009	0.177133	0.160093	0.301484
nosL	0.177077	0.593691	0.731036
PA3787	0.176109	0.146104	0.282591
PA4821	0.176097	0.247599	0.410869
PA1531	0.175841	0.544759	0.693799
PA3424	0.175537	0.485459	0.644257
PA4548	0.175236	0.109152	0.231028
PA1385	0.175019	0.557844	0.703949
PA4032	0.174733	0.11135	0.234154
PA3045	0.174659	0.590775	0.728717
PA3359	0.174052	0.343603	0.513271
PA0200	0.173758	0.560389	0.706055
PA2463	0.173516	0.0890862	0.200249
PA1292	0.172812	0.0995831	0.216762
PA4657	0.172572	0.134446	0.266156
PA5307	0.172214	0.127311	0.256807
PA5083	0.172142	0.511902	0.66778
PA0257	0.172039	0.295683	0.464951
PA1257	0.171902	0.608824	0.741577
PA0384	0.171845	0.320004	0.488997
PA0379	0.171543	0.234697	0.396989
PA2527	0.171157	0.103739	0.222546
PA1885	0.171007	0.618058	0.748128
PA5126	0.17094	0.350749	0.520496
PA2159	0.170918	0.772031	0.857567
argA	0.170847	0.115831	0.240707
PA2145	0.170772	0.721197	0.820507
PA2834	0.170744	0.173217	0.320003
wbpY	0.1707	0.130913	0.261455
PA2867	0.170269	0.384655	0.554335
PA0364	0.169933	0.227397	0.388988
cioB	0.169814	0.217185	0.376108
PA3202	0.16951	0.06923	0.165647
PA1007	0.169347	0.130011	0.260392
PA3374	0.169097	0.375962	0.544589
PA4681	0.168624	0.555565	0.70233
PA2949	0.168568	0.208818	0.365319
PA3613	0.168367	0.400536	0.569369
PA2533	0.168219	0.242099	0.404753
PA4093	0.16789	0.45517	0.617445
PA4223	0.167778	0.582251	0.721516
PA3912	0.16758	0.501222	0.658722
PA3017	0.167402	0.113228	0.237043
PA4463	0.167115	0.0992618	0.216344
PA1288	0.166685	0.130286	0.260571
PA2268	0.166652	0.493402	0.651632
phhR	0.166484	0.0926772	0.205822
PA3440a	0.166331	0.156991	0.296966
fadD2	0.16621	0.129135	0.25911
PA4325	0.166144	0.281584	0.449621
narJ	0.16556	0.69376	0.80176
PA3283	0.165494	0.331486	0.500402
PA4573	0.165065	0.46694	0.62666
PA2069	0.164357	0.545069	0.694037
PA3796	0.164255	0.333159	0.501651
PA3081	0.164255	0.125828	0.254909
PA0738	0.164231	0.629272	0.755573
PA1399	0.164075	0.459375	0.620011
PA1595	0.163573	0.315647	0.485969
PA0851	0.163558	0.29597	0.465143
PA3307	0.163471	0.633838	0.758937
wbpX	0.163067	0.184542	0.334571
PA3662	0.162809	0.213064	0.370906
PA3470	0.162492	0.166004	0.310299
PA1218	0.162249	0.558854	0.704991
arnB	0.161944	0.142471	0.277468
PA0134	0.161435	0.204199	0.359761
PA1789	0.161304	0.427596	0.594358
PA3016	0.160717	0.346416	0.516231
PA4222	0.160532	0.621208	0.749737
PA2339	0.160421	0.543268	0.693325
PA4180	0.160122	0.111251	0.234033
PA5212	0.16004	0.17679	0.324871
PA0811	0.159907	0.390638	0.559812
PA0043	0.15987	0.212212	0.370109
cynS	0.159576	0.313464	0.483712
PA4834	0.159571	0.605073	0.739723
gltD	0.159421	0.070375	0.167393
PA0246	0.158963	0.156583	0.29679
PA2529	0.158632	0.0707526	0.167937
PA0109	0.15843	0.620615	0.749467
PA5467	0.158347	0.411117	0.578724
glyA1	0.158264	0.306473	0.476342
PA4113	0.15802	0.239043	0.401513
prpD	0.158017	0.245847	0.409043
acnB	0.158001	0.138699	0.272377
spuE	0.157537	0.132142	0.263258
rhlA	0.157531	0.51855	0.673396
ureF	0.157497	0.654602	0.774432
PA5151	0.157233	0.301132	0.470634
mliC	0.156502	0.159303	0.300698
PA2418	0.156438	0.659759	0.778899
PA0600	0.155596	0.127203	0.256807
PA5466	0.155542	0.508927	0.665593
PA5535	0.155515	0.525237	0.680457
PA1958	0.154728	0.283467	0.451913
PA4925	0.154526	0.449873	0.613235
PA4817	0.154501	0.373411	0.542008
PA0014	0.154385	0.420668	0.587477
ccmC	0.153867	0.184994	0.335102
PA3259	0.153625	0.201824	0.356621
PA2484	0.153494	0.250826	0.414656
PA4607	0.153322	0.0970573	0.213239
PA4871	0.153023	0.541119	0.691818
ampG	0.153004	0.0993142	0.216344
PA3468	0.152878	0.128249	0.258146
PA4361	0.152514	0.26674	0.433929
aotJ	0.152429	0.102076	0.219991
PA0907	0.152194	0.42817	0.595009
PA3044	0.15215	0.406039	0.574629
PA2990	0.152106	0.0795769	0.183629
PA4375	0.151704	0.149889	0.287938
PA1050	0.151655	0.38765	0.557229
PA0788a	0.151527	0.496165	0.654362
wbpZ	0.151427	0.0991588	0.21634
adhC	0.151416	0.0583237	0.145926
exaA	0.150928	0.639001	0.763661
PA0864	0.150645	0.400093	0.569026
PA1792	0.150627	0.172146	0.318441
PA3284	0.150623	0.48285	0.642509
PA0499	0.150487	0.618269	0.748128
msrA	0.150357	0.208512	0.36501
PA2650	0.150213	0.269109	0.436422
PA4358	0.150064	0.767743	0.855045
PA0533	0.150043	0.239009	0.401513
PA0120	0.150002	0.358067	0.527471
aceF	0.149967	0.151475	0.290293
PA1328	0.14995	0.319048	0.488884
PA1772	0.149749	0.124178	0.252472
PA2896	0.149261	0.261012	0.427211
PA1307	0.148882	0.139004	0.272786
PA1859	0.148797	0.330825	0.500004
PA4926	0.148726	0.365126	0.534105
PA2061	0.148549	0.626191	0.753781
PA1244	0.148355	0.127977	0.257781
cbrB	0.148291	0.0810767	0.186479
spuF	0.148179	0.0721335	0.170497
PA1750	0.148136	0.11908	0.245291
PA1312	0.147834	0.351025	0.520768
PA0644	0.147815	0.408689	0.576744
treA	0.147808	0.571673	0.714372
ldcA	0.147608	0.229618	0.391273
modB	0.147453	0.24569	0.408979
PA4111	0.147226	0.390888	0.559903
PA5431	0.146981	0.505454	0.662278
PA4861	0.146966	0.626609	0.753801
PA3184	0.146888	0.189622	0.340607
lpdG	0.146865	0.177228	0.325177
PA5377	0.146661	0.183499	0.333216
PA2870	0.14657	0.286768	0.455325
exbD1	0.14647	0.566428	0.710642
PA3142	0.146298	0.217459	0.376138
cbiD	0.146179	0.219957	0.379626
PA2871	0.145938	0.259732	0.425372
PA3523	0.14583	0.547614	0.695977
PA4153	0.145543	0.481936	0.641563
PA2549	0.145453	0.245336	0.408796
PA1402	0.145299	0.487334	0.645373
PA2121	0.145064	0.407452	0.575748
PA2530	0.144911	0.099782	0.217028
spuC	0.144865	0.186826	0.337411
algJ	0.144526	0.661169	0.779458
irlR	0.144408	0.405801	0.574629
PA1254	0.144403	0.68508	0.795541
PA4836	0.144343	0.655975	0.775731
PA2778	0.143743	0.331534	0.500402
PA4618	0.143635	0.291887	0.460594
PA4399	0.143583	0.298431	0.467578
PA3869	0.143527	0.552313	0.699787
PA1796.2	0.142715	0.365406	0.534179
tadB	0.142334	0.64419	0.767424
PA4350	0.142287	0.516719	0.672016
PA4030	0.142248	0.151796	0.290613
PA3076	0.14219	0.316039	0.486253
PA4338	0.142127	0.309794	0.479441
PA2707	0.141999	0.128642	0.25866
[truncated: 3,648 more rows]

## Sheet: S1C_STRING GO UP
GO exposure time	#term ID	term description	observed gene count	background gene count	strength	false discovery rate	matching proteins in your network (IDs)	matching proteins in your network (labels)
1hr	CL:4108	Mixed, incl. Sulfur metabolism, and Acyl-CoA dehydrogenase, C-terminal domain	10	87	1.04	3.61e-06	208964.PA0280,208964.PA0281,208964.PA0282,208964.PA0283,208964.PA0284,208964.PA1838,208964.PA3446,208964.PA3450,208964.PA4442,208964.PA4443	cysA,cysW,cysT,sbp,PA0284,cysI,PA3446,PA3450,cysN,cysD
1hr	CL:4225	Sulfur metabolism	9	26	1.52	4.37e-09	208964.PA0280,208964.PA0281,208964.PA0282,208964.PA0283,208964.PA0284,208964.PA1838,208964.PA3450,208964.PA4442,208964.PA4443	cysA,cysW,cysT,sbp,PA0284,cysI,PA3450,cysN,cysD
1hr	CL:4255	Sulfate transport, and Hydrogen sulfide biosynthetic process	8	11	1.84	6.45e-10	208964.PA0280,208964.PA0281,208964.PA0282,208964.PA0283,208964.PA0284,208964.PA3450,208964.PA4442,208964.PA4443	cysA,cysW,cysT,sbp,PA0284,PA3450,cysN,cysD
1hr	CL:4257	ABC-type sulfate transporter activity, and Thiosulphate/Sulfate-binding protein	5	6	1.9	3.81e-06	208964.PA0280,208964.PA0281,208964.PA0282,208964.PA0283,208964.PA4442	cysA,cysW,cysT,sbp,cysN
15min	CL:2537	Mixed, incl. Nitrogen metabolism, and Molybdenum cofactor biosynthesis	13	124	0.89	6.65e-06	208964.PA0519,208964.PA0527,208964.PA1414,208964.PA1673,208964.PA2119,208964.PA2501,208964.PA3309,208964.PA3572,208964.PA3880,208964.PA3913,208964.PA4328,208964.PA4348,208964.PA4577	nirS,dnr,PA1414,PA1673,PA2119,PA2501,PA3309,PA3572,anvM,PA3913,PA4328,PA4348,PA4577
15min	CL:8678	PotA, ATP-binding domain, and Bacterial extracellular solute-binding protein	4	5	1.77	0.00051	208964.PA0603,208964.PA0604,208964.PA0605,208964.PA0606	potA-3,PA0604,PA0605,PA0606
15min	CL:8638	Mixed, incl. Polyamine transport, and MetI-like superfamily	7	90	0.76	0.0157	208964.PA0603,208964.PA0604,208964.PA0605,208964.PA0606,208964.PA4370,208964.PA4371,208964.PA4687	potA-3,PA0604,PA0605,PA0606,icmP,PA4371,hitA
1hr	CL:6609	Mixed, incl. Iron ion transport, and Secondary metabolite biosynthetic process	23	134	1.22	4.39e-19	208964.PA0672,208964.PA2385,208964.PA2386,208964.PA2392,208964.PA2393,208964.PA2394,208964.PA2395,208964.PA2396,208964.PA2397,208964.PA2398,208964.PA2399,208964.PA2402,208964.PA2411,208964.PA2412,208964.PA2413,208964.PA2424,208964.PA2425,208964.PA2426,208964.PA2427,208964.PA3901,208964.PA4514,208964.PA4709,208964.PA4710	hemO,pvdQ,pvdA,pvdP,PA2393,pvdN,pvdO,pvdF,pvdE,fpvA,pvdD,PA2402,PA2411,PA2412,pvdH,pvdL,pvdG,pvdS,PA2427,fecA,PA4514,PA4709,phuR
15min	CL:8953	D-alanine transport	4	5	1.77	0.00051	208964.PA1071,208964.PA1072,208964.PA1073,208964.PA1074	braF,braE,braD,braC
15min	CL:8401	L-glutamate import, and Asparaginase activity	5	6	1.79	2.61e-05	208964.PA1337,208964.PA1338,208964.PA1340,208964.PA1341,208964.PA1342	ansB,ggt,PA1340,PA1341,PA1342
15min	CL:8331	Mixed, incl. Peptide transport, and Amino acid ABC transporter, permease protein, 3-TM domain	8	66	0.95	0.0006	208964.PA1337,208964.PA1338,208964.PA1340,208964.PA1341,208964.PA1342,208964.PA4500,208964.PA4501,208964.PA4502	ansB,ggt,PA1340,PA1341,PA1342,PA4500,opdP,PA4502
15min	CL:2700	Mixed, incl. UspA, and Alcohol dehydrogenase, zinc-type, conserved site	9	25	1.43	4.21e-07	208964.PA1414,208964.PA1673,208964.PA2119,208964.PA2501,208964.PA3309,208964.PA3572,208964.PA4328,208964.PA4348,208964.PA4577	PA1414,PA1673,PA2119,PA2501,PA3309,PA3572,PA4328,PA4348,PA4577
15min	CL:2702	Mixed, incl. UspA, and Alcohol dehydrogenase, zinc-type, conserved site	8	18	1.52	5.68e-07	208964.PA1414,208964.PA1673,208964.PA2119,208964.PA3309,208964.PA3572,208964.PA4328,208964.PA4348,208964.PA4577	PA1414,PA1673,PA2119,PA3309,PA3572,PA4328,PA4348,PA4577
15min	CL:2704	Mixed, incl. UspA, and Macro domain	6	13	1.54	2.02e-05	208964.PA1414,208964.PA1673,208964.PA3309,208964.PA3572,208964.PA4328,208964.PA4348	PA1414,PA1673,PA3309,PA3572,PA4328,PA4348
15min	CL:2705	Mixed, incl. Macro domain, and Gas transport	4	7	1.63	0.00098	208964.PA1414,208964.PA1673,208964.PA3572,208964.PA4348	PA1414,PA1673,PA3572,PA4348
1hr	CL:8221	P-type potassium transmembrane transporter activity, and UspA	3	6	1.68	0.0055	208964.PA1632,208964.PA1633,208964.PA1634	kdpF,kdpA,kdpB
15min	CL:10179	Cyclophilin-like domain superfamily, and LamB/YcsF family	5	5	1.87	1.92e-05	208964.PA2110,208964.PA2111,208964.PA2112,208964.PA2113,208964.PA2114	PA2110,PA2111,pxpA2,opdO,PA2114
15min	CL:2346	Mixed, incl. Carbohydrate transport, and LacI-type HTH domain	6	43	1.02	0.0031	208964.PA2321,208964.PA2322,208964.PA3187,208964.PA3188,208964.PA3189,208964.PA3190	PA2321,gnuT,PA3187,PA3188,PA3189,PA3190
1hr	CL:6729	Pyoverdine metabolic process	16	22	1.84	2.13e-20	208964.PA2385,208964.PA2386,208964.PA2392,208964.PA2393,208964.PA2394,208964.PA2395,208964.PA2396,208964.PA2397,208964.PA2398,208964.PA2399,208964.PA2402,208964.PA2411,208964.PA2412,208964.PA2413,208964.PA2424,208964.PA2425	pvdQ,pvdA,pvdP,PA2393,pvdN,pvdO,pvdF,pvdE,fpvA,pvdD,PA2402,PA2411,PA2412,pvdH,pvdL,pvdG
1hr	CL:6727	Pyoverdine metabolic process, and Cellular response to iron ion starvation	18	33	1.72	2.73e-21	208964.PA2385,208964.PA2386,208964.PA2392,208964.PA2393,208964.PA2394,208964.PA2395,208964.PA2396,208964.PA2397,208964.PA2398,208964.PA2399,208964.PA2402,208964.PA2411,208964.PA2412,208964.PA2413,208964.PA2424,208964.PA2425,208964.PA2426,208964.PA2427	pvdQ,pvdA,pvdP,PA2393,pvdN,pvdO,pvdF,pvdE,fpvA,pvdD,PA2402,PA2411,PA2412,pvdH,pvdL,pvdG,pvdS,PA2427
1hr	CL:6611	Mixed, incl. Secondary metabolite biosynthetic process, and Iron ion transport	21	113	1.25	4.99e-18	208964.PA2385,208964.PA2386,208964.PA2392,208964.PA2393,208964.PA2394,208964.PA2395,208964.PA2396,208964.PA2397,208964.PA2398,208964.PA2399,208964.PA2402,208964.PA2411,208964.PA2412,208964.PA2413,208964.PA2424,208964.PA2425,208964.PA2426,208964.PA2427,208964.PA3901,208964.PA4514,208964.PA4709	pvdQ,pvdA,pvdP,PA2393,pvdN,pvdO,pvdF,pvdE,fpvA,pvdD,PA2402,PA2411,PA2412,pvdH,pvdL,pvdG,pvdS,PA2427,fecA,PA4514,PA4709
1hr	CL:6749	Pyoverdine metabolic process	5	5	1.98	2.41e-06	208964.PA2385,208964.PA2392,208964.PA2393,208964.PA2394,208964.PA2395	pvdQ,pvdP,PA2393,pvdN,pvdO
1hr	CL:6731	Pyoverdine metabolic process	13	14	1.95	1.05e-17	208964.PA2385,208964.PA2392,208964.PA2393,208964.PA2394,208964.PA2395,208964.PA2397,208964.PA2399,208964.PA2402,208964.PA2411,208964.PA2412,208964.PA2413,208964.PA2424,208964.PA2425	pvdQ,pvdP,PA2393,pvdN,pvdO,pvdE,pvdD,PA2402,PA2411,PA2412,pvdH,pvdL,pvdG
1hr	CL:6734	Non-ribosomal peptide synthase, and 2,3-dihydroxybenzoate-serine ligase activity	4	5	1.89	9.62e-05	208964.PA2397,208964.PA2399,208964.PA2402,208964.PA2424	pvdE,pvdD,PA2402,pvdL
15min	CL:2349	Mixed, incl. ABC transporter, maltose/maltodextrin import, MalK-like, and Sugar transport	4	12	1.39	0.0034	208964.PA3187,208964.PA3188,208964.PA3189,208964.PA3190	PA3187,PA3188,PA3189,PA3190
1hr	CL:2899	Mixed, incl. 4Fe-4S dicluster domain, and Uncharacterised conserved protein UCP030820	4	5	1.89	9.62e-05	208964.PA4129,208964.PA4130,208964.PA4131,208964.PA4133	PA4129,PA4130,PA4131,PA4133
15min	CL:8767	Mixed, incl. Imelysin, and Ferric binding protein	3	12	1.27	0.0434	208964.PA4370,208964.PA4371,208964.PA4687	icmP,PA4371,hitA
15min	CL:1783	Lactate dehydrogenase activity, and Organic hydroxy compound transport	3	5	1.65	0.0076	208964.PA4770,208964.PA4771,208964.PA4772	lldP,lldD,PA4772
15min	CL:9238	C4-dicarboxylate transport	3	7	1.5	0.0153	208964.PA5167,208964.PA5168,208964.PA5169	dctP,dctQ,dctM
1hr	CL:5443	Phosphate ion transport	3	5	1.76	0.0039	208964.PA5367,208964.PA5368,208964.PA5369	pstA,pstC,pstS

## Sheet: S1D_STRING GO DOWN
Time exposed to GO	#term ID	term description	observed gene count	background gene count	strength	false discovery rate	matching proteins in your network (IDs)	matching proteins in your network (labels)
15min	CL:10034	Mostly uncharacterized, incl. RarD protein, and Protein of unknown function DUF2845	5	11	1.18	0.0047	208964.PA0273,208964.PA0711,208964.PA0712,208964.PA0713,208964.PA5446	PA0273,PA0711,PA0712,PA0713,PA5446
15min	CL:10035	Mixed, incl. RarD protein, and Protein of unknown function DUF2845	4	6	1.34	0.0077	208964.PA0711,208964.PA0712,208964.PA0713,208964.PA5446	PA0711,PA0712,PA0713,PA5446
1hr	CL:10035	Mixed, incl. RarD protein, and Protein of unknown function DUF2845	3	6	1.8	0.0081	208964.PA0711,208964.PA0712,208964.PA0713	PA0711,PA0712,PA0713
15min	CL:1941	Mixed, incl. Glutathione metabolism, and Response to oxidative stress	8	59	0.65	0.0304	208964.PA0140,208964.PA0710,208964.PA0848,208964.PA0849,208964.PA2850,208964.PA3287,208964.PA4613,208964.PA5111	ahpF,gloA2,PA0848,trxB2,ohr,PA3287,katB,gloA3
15min	CL:1945	Mixed, incl. Response to reactive oxygen species, and Peroxiredoxin, C-terminal	6	18	1.04	0.0036	208964.PA0140,208964.PA0848,208964.PA0849,208964.PA2850,208964.PA3287,208964.PA4613	ahpF,PA0848,trxB2,ohr,PA3287,katB
15min	CL:1947	Reactive oxygen species metabolic process, and Peroxiredoxin, C-terminal	4	12	1.04	0.0403	208964.PA0140,208964.PA0848,208964.PA0849,208964.PA4613	ahpF,PA0848,trxB2,katB
15min	CL:2433	Mixed, incl. Type I phosphodiesterase / nucleotide pyrophosphatase, and Quinoprotein alcohol dehydrogenase-like superfamily	4	5	1.42	0.0052	208964.PA2333,208964.PA2334,208964.PA2335,208964.PA2336	PA2333,PA2334,PA2335,PA2336
1hr	CL:2451	Glycerolipid metabolism, and Glycerol metabolism	4	14	1.56	0.0041	208964.PA3580,208964.PA3581,208964.PA3582,208964.PA3584	PA3580,glpF,glpK,glpD
1hr	CL:2455	Glycerol kinase activity, and Glycerol metabolism	3	5	1.88	0.0081	208964.PA3581,208964.PA3582,208964.PA3584	glpF,glpK,glpD
15min	CL:2558	Mixed, incl. Copper centre Cu(A), and Parallel beta-helix repeat	4	6	1.34	0.0077	208964.PA3393,208964.PA3394,208964.PA3395,208964.PA3396	nosD,nosF,nosY,nosL
15min	CL:3982	Mixed, incl. Xylene degradation, and Chlorocyclohexane and chlorobenzene degradation	7	14	1.22	0.00017	208964.PA2083,208964.PA2085,208964.PA2086,208964.PA2087,208964.PA2088,208964.PA2090,208964.PA2091	PA2083,PA2085,PA2086,PA2087,PA2088,PA2090,PA2091
15min	CL:4107	Mixed, incl. Sulfur metabolism, and Acyl-CoA dehydrogenase, C-terminal domain	44	99	1.17	1.29e-31	208964.PA0183,208964.PA0184,208964.PA0185,208964.PA0186,208964.PA0192,208964.PA0193,208964.PA0194,208964.PA0201,208964.PA0280,208964.PA0281,208964.PA0282,208964.PA0283,208964.PA0284,208964.PA2288,208964.PA2307,208964.PA2308,208964.PA2309,208964.PA2310,208964.PA2327,208964.PA2328,208964.PA2330,208964.PA2359,208964.PA2594,208964.PA2596,208964.PA2597,208964.PA2598,208964.PA2599,208964.PA2600,208964.…	atsA,PA0184,PA0185,PA0186,PA0192,PA0193,PA0194,PA0201,cysA,cysW,cysT,sbp,PA0284,PA2288,PA2307,PA2308,PA2309,PA2310,PA2327,PA2328,PA2330,PA2359,PA2594,PA2596,PA2597,PA2598,PA2599,PA2600,ssuB1,PA3443,ssuD,PA3445,PA3446,ssuB2,PA3448,PA3449,PA3450,PA3931,PA3932,tauD,PA3936,tauB,PA3938,PA3939
15min	CL:4108	Mixed, incl. Sulfur metabolism, and Acyl-CoA dehydrogenase, C-terminal domain	43	87	1.21	4.88e-32	208964.PA0183,208964.PA0184,208964.PA0185,208964.PA0186,208964.PA0192,208964.PA0193,208964.PA0194,208964.PA0201,208964.PA0280,208964.PA0281,208964.PA0282,208964.PA0283,208964.PA0284,208964.PA2288,208964.PA2307,208964.PA2308,208964.PA2309,208964.PA2310,208964.PA2327,208964.PA2328,208964.PA2330,208964.PA2359,208964.PA2594,208964.PA2596,208964.PA2597,208964.PA2598,208964.PA2599,208964.PA2600,208964.…	atsA,PA0184,PA0185,PA0186,PA0192,PA0193,PA0194,PA0201,cysA,cysW,cysT,sbp,PA0284,PA2288,PA2307,PA2308,PA2309,PA2310,PA2327,PA2328,PA2330,PA2359,PA2594,PA2596,PA2597,PA2598,PA2599,PA2600,ssuB1,PA3443,ssuD,PA3445,PA3446,ssuB2,PA3448,PA3449,PA3450,PA3932,tauD,PA3936,tauB,PA3938,PA3939
15min	CL:4109	Mixed, incl. Sulfur metabolism, and Acyl-CoA dehydrogenase, C-terminal domain	34	58	1.29	5.64e-27	208964.PA0183,208964.PA0184,208964.PA0185,208964.PA0186,208964.PA0192,208964.PA0193,208964.PA0194,208964.PA2288,208964.PA2307,208964.PA2308,208964.PA2309,208964.PA2310,208964.PA2327,208964.PA2328,208964.PA2330,208964.PA2594,208964.PA2596,208964.PA2597,208964.PA2598,208964.PA2599,208964.PA2600,208964.PA3442,208964.PA3443,208964.PA3444,208964.PA3445,208964.PA3446,208964.PA3447,208964.PA3448,208964.…	atsA,PA0184,PA0185,PA0186,PA0192,PA0193,PA0194,PA2288,PA2307,PA2308,PA2309,PA2310,PA2327,PA2328,PA2330,PA2594,PA2596,PA2597,PA2598,PA2599,PA2600,ssuB1,PA3443,ssuD,PA3445,PA3446,ssuB2,PA3448,PA3449,tauD,PA3936,tauB,PA3938,PA3939
15min	CL:4110	Sulfur metabolism, and Acyl-CoA dehydrogenase, C-terminal domain	29	42	1.36	2.77e-24	208964.PA0184,208964.PA0185,208964.PA0186,208964.PA2307,208964.PA2308,208964.PA2309,208964.PA2310,208964.PA2327,208964.PA2328,208964.PA2330,208964.PA2594,208964.PA2596,208964.PA2597,208964.PA2598,208964.PA2599,208964.PA2600,208964.PA3442,208964.PA3443,208964.PA3444,208964.PA3445,208964.PA3446,208964.PA3447,208964.PA3448,208964.PA3449,208964.PA3935,208964.PA3936,208964.PA3937,208964.PA3938,208964.…	PA0184,PA0185,PA0186,PA2307,PA2308,PA2309,PA2310,PA2327,PA2328,PA2330,PA2594,PA2596,PA2597,PA2598,PA2599,PA2600,ssuB1,PA3443,ssuD,PA3445,PA3446,ssuB2,PA3448,PA3449,tauD,PA3936,tauB,PA3938,PA3939
15min	CL:4111	Sulfur metabolism, and Acyl-CoA dehydrogenase, C-terminal domain	26	37	1.36	6.96e-22	208964.PA0184,208964.PA0185,208964.PA0186,208964.PA2307,208964.PA2308,208964.PA2309,208964.PA2310,208964.PA2594,208964.PA2596,208964.PA2597,208964.PA2598,208964.PA2599,208964.PA2600,208964.PA3442,208964.PA3443,208964.PA3444,208964.PA3445,208964.PA3446,208964.PA3447,208964.PA3448,208964.PA3449,208964.PA3935,208964.PA3936,208964.PA3937,208964.PA3938,208964.PA3939	PA0184,PA0185,PA0186,PA2307,PA2308,PA2309,PA2310,PA2594,PA2596,PA2597,PA2598,PA2599,PA2600,ssuB1,PA3443,ssuD,PA3445,PA3446,ssuB2,PA3448,PA3449,tauD,PA3936,tauB,PA3938,PA3939
15min	CL:4112	Sulfur metabolism	25	26	1.5	3.00e-23	208964.PA0184,208964.PA0185,208964.PA0186,208964.PA2307,208964.PA2308,208964.PA2309,208964.PA2310,208964.PA2594,208964.PA2596,208964.PA2597,208964.PA2598,208964.PA2599,208964.PA2600,208964.PA3442,208964.PA3443,208964.PA3444,208964.PA3445,208964.PA3446,208964.PA3447,208964.PA3448,208964.PA3449,208964.PA3935,208964.PA3936,208964.PA3937,208964.PA3938	PA0184,PA0185,PA0186,PA2307,PA2308,PA2309,PA2310,PA2594,PA2596,PA2597,PA2598,PA2599,PA2600,ssuB1,PA3443,ssuD,PA3445,PA3446,ssuB2,PA3448,PA3449,tauD,PA3936,tauB,PA3938
15min	CL:4113	Mixed, incl. Aliphatic sulfonates-binding protein, and Alkanesulfonate metabolic process	17	18	1.49	2.28e-15	208964.PA0184,208964.PA0185,208964.PA0186,208964.PA2594,208964.PA2596,208964.PA2597,208964.PA2598,208964.PA2599,208964.PA2600,208964.PA3442,208964.PA3443,208964.PA3444,208964.PA3445,208964.PA3446,208964.PA3447,208964.PA3448,208964.PA3449	PA0184,PA0185,PA0186,PA2594,PA2596,PA2597,PA2598,PA2599,PA2600,ssuB1,PA3443,ssuD,PA3445,PA3446,ssuB2,PA3448,PA3449
15min	CL:4115	Alkanesulfonate transport, and ABC transporter, phosphonate, periplasmic substrate-binding protein	11	11	1.52	9.23e-10	208964.PA0184,208964.PA0185,208964.PA0186,208964.PA3442,208964.PA3443,208964.PA3444,208964.PA3445,208964.PA3446,208964.PA3447,208964.PA3448,208964.PA3449	PA0184,PA0185,PA0186,ssuB1,PA3443,ssuD,PA3445,PA3446,ssuB2,PA3448,PA3449
15min	CL:4117	Alkanesulfonate transport, and Alkanesulphonate monooxygenase, FMN-dependent	5	5	1.52	0.00048	208964.PA3442,208964.PA3443,208964.PA3444,208964.PA3445,208964.PA3446	ssuB1,PA3443,ssuD,PA3445,PA3446
15min	CL:4138	Aliphatic sulfonates-binding protein, and Alkanesulfonate monooxygenase activity	5	5	1.52	0.00048	208964.PA2596,208964.PA2597,208964.PA2598,208964.PA2599,208964.PA2600	PA2596,PA2597,PA2598,PA2599,PA2600
15min	CL:4148	Mixed, incl. Taurine dioxygenase activity, and Alkanesulfonate transport	8	8	1.52	7.45e-07	208964.PA2307,208964.PA2308,208964.PA2309,208964.PA2310,208964.PA3935,208964.PA3936,208964.PA3937,208964.PA3938	PA2307,PA2308,PA2309,PA2310,tauD,PA3936,tauB,PA3938
15min	CL:4184	Mixed, incl. Nitrate/bicarbonate ABC transporter substrate-binding domain, and Alkylhydroperoxidase AhpD core	3	5	1.3	0.0478	208964.PA2327,208964.PA2328,208964.PA2330	PA2327,PA2328,PA2330
15min	CL:4193	Mixed, incl. Taurine catabolism dioxygenase TauD, TfdA family, and Sulfuric ester hydrolase activity	5	16	1.01	0.0141	208964.PA0183,208964.PA0192,208964.PA0193,208964.PA0194,208964.PA2288	atsA,PA0192,PA0193,PA0194,PA2288
15min	CL:4215	Taurine catabolism dioxygenase TauD, TfdA family, and Sulfatase, conserved site	4	5	1.42	0.0052	208964.PA0183,208964.PA0192,208964.PA0193,208964.PA0194	atsA,PA0192,PA0193,PA0194
15min	CL:4255	Sulfate transport, and Hydrogen sulfide biosynthetic process	6	11	1.25	0.00048	208964.PA0280,208964.PA0281,208964.PA0282,208964.PA0283,208964.PA0284,208964.PA3450	cysA,cysW,cysT,sbp,PA0284,PA3450
15min	CL:4257	ABC-type sulfate transporter activity, and Thiosulphate/Sulfate-binding protein	4	6	1.34	0.0077	208964.PA0280,208964.PA0281,208964.PA0282,208964.PA0283	cysA,cysW,cysT,sbp
1hr	CL:4295	Mixed, incl. N-formylglutamate amidohydrolase, and RpiR-like, SIS domain	3	5	1.88	0.0081	208964.PA5506,208964.PA5507,208964.PA5508	PA5506,PA5507,PA5508
15min	CL:664	DNA recombination and repair protein RecA-like, ATP-binding domain, and Regulation of DNA repair	3	5	1.3	0.0478	208964.PA3007,208964.PA3617,208964.PA4763	lexA,recA,recN
15min	CL:7445	Mostly uncharacterized, incl. RNA splicing, and Citrate transport	4	13	1.01	0.0478	208964.PA2326,208964.PA5469,208964.PA5470,208964.PA5471	PA2326,PA5469,PA5470,PA5471
15min	CL:8335	Amino acid ABC transporter, permease protein, 3-TM domain, and ABC-type amino acid transport system, ATPase component, HisP-type	9	26	1.06	6.53e-05	208964.PA2202,208964.PA2203,208964.PA2204,208964.PA4191,208964.PA4192,208964.PA4193,208964.PA4194,208964.PA4195,208964.PA5103	PA2202,PA2203,PA2204,PA4191,PA4192,PA4193,PA4194,PA4195,PA5103
15min	CL:8370	Olefin metabolic process, and ABC transporter membrane protein permease protein ArtM/GltK/GlnP/TcyL/YhdX-like	5	5	1.52	0.00048	208964.PA4191,208964.PA4192,208964.PA4193,208964.PA4194,208964.PA4195	PA4191,PA4192,PA4193,PA4194,PA4195
1hr	CL:8678	PotA, ATP-binding domain, and Bacterial extracellular solute-binding protein	4	5	2.01	0.00053	208964.PA0603,208964.PA0604,208964.PA0605,208964.PA0606	potA-3,PA0604,PA0605,PA0606
15min	CL:9136	[2Fe-2S]-binding, and Aldehyde oxidase/xanthine dehydrogenase, first molybdopterin binding domain	4	8	1.22	0.0141	208964.PA1880,208964.PA1881,208964.PA2378,208964.PA2379	PA1880,PA1881,PA2378,PA2379
1hr	CL:9136	[2Fe-2S]-binding, and Aldehyde oxidase/xanthine dehydrogenase, first molybdopterin binding domain	4	8	1.8	0.001	208964.PA1880,208964.PA1881,208964.PA2378,208964.PA2379	PA1880,PA1881,PA2378,PA2379
1hr	CL:9771	Helix_turn_helix, arabinose operon control protein, and MalT-like TPR region	3	17	1.35	0.0477	208964.PA2047,208964.PA2048,208964.PA2276	PA2047,PA2048,PA2276

## Sheet: S1E_RNAseq 15 min 1hr overlap
		GO 15 min	GO 1 hour	OVERLAP	Role/predicted role
Locus number	ID	log2FoldChange	log2FoldChange
PA0026	plcB	-1.86425	-1.28529	Y	Phospoholipase
PA0280	cysA	3.38593	-2.15556	N	Sufate transport
PA0281	cysW	3.01998	-2.29044	Y	Sufate transport
PA0282	cysT	3.18709	-2.70352	Y	Sulfate transport
PA0283	sbp	3.57905	-2.12759	Y	Sulfate binding protein
PA0284		3.38624	-2.69559	Y	HP
PA0291	oprE	0.443965	-1.30927	N	Anaerobically-induced outer membrane porin OprE precurso
PA0515		-0.151019	-1.37024	N	AsnC-like ttranscriptional regulator
PA0603	agtA	-2.59472	3.82824	Y	Polyamine transport
PA0604	agtB	-3.03134	4.49066	Y	Polyamine transport
PA0605	agtC	-3.90104	4.14826	Y	Polyamine transport
PA0606	agtD	-3.30838	3.82647	Y	Polyamine transport
PA0669		3.33275	1.91069	Y	Probable DNA polymerase alpha chain
PA0670		3.25576	2.18487	Y	HP
PA0671	ImuA	3.38949	2.59653	Y	Translesion DNA synthesis-associated protein ImuA
PA0709	arqI	9.26549	8.05467	Y	Aldehyde responsive quorum-sensing Inhibitor
PA0710	gloA2	9.18414	7.77702	Y	Glyoxalase
PA0711		8.69864	6.94049	Y	HP
PA0712		3.96015	3.40489	Y	HP
PA0713		5.01392	3.4259	Y	HP
PA0714		5.47698	3.57379	Y	HP
PA0922		2.13856	1.33526	Y	HP
PA0978		2.82528	1.493	Y	HP (conserved)
PA0993	cupC2	3.27699	2.44787	Y	Chaperone
PA1125		2.59979	1.96546	Y	Propable Cobalamin biosynthesis protein
PA1126		3.22804	2.97068	Y	HP
PA1127		5.38134	4.78128	Y	Probable oxidoreductase
PA1189		0.590002	2.12257	N	SprT family protein
PA1228		-0.468672	-1.4523	N	HP
PA1332		1.04829	1.4816	N	HP
PA1409	aphA	-1.07095	1.73918	N	Acetylpolyamine aminohydrolase
PA1410		-1.51372	1.90376	Y	Polyamine transport
PA1412		1.03684	1.54814	N	MFS transporter superfamily
PA1416		-0.709163	1.41187	N	FAD linked oxidase
PA1417		-1.53127	1.6138	Y	Probable decarboxylase
PA1418		-2.09345	1.95572	Y	probable sodium:solute symport protein
PA1419		-1.85874	2.39112	Y	Purine-cytosine permease
PA1420		-1.38904	2.28009	Y	Transporter
PA1421	gbuA	-1.87813	2.05537	Y	Guanidinobutyrase
PA1435		1.71057	1.32625	Y	Probable Resistance-Nodulation-Cell Division (RND) efflux membrane fusion protein precursor
PA1569		0.809853	1.33317	N	Probable major facilitator superfamily (MFS) transporter
PA1632	kdpF	0.367338	-2.49347	N	Potassium ion transport
PA1633	kdpA	0.417702	-1.3959	N	Potassium ion transport
PA1634	kdpB	0.644374	-1.60021	N	Potassium ion transport
PA1837		1.12776	-1.63788	N	HP
PA1838	cysI	0.706245	-2.0337	N	Sulfate transport
PA1865		2.18397	2.09415	Y	Fanconi anemia-associated nuclease 1
PA1866		1.57038	1.46126	Y	Possible hydrolase activity, acting on acid anhydrides
PA1879		0.664983	1.75195	N	Lambda repressor-like, DNA-binding domain superfamily
PA1880		4.60386	6.02586	Y	Probable oxidoreductase
PA1881		4.45128	6.15059	Y	Probable oxidoreductase
PA2017		0.048738	1.55402	N	Thermostable phytase (3-phytase)
PA2018	mexY	0.775195	3.04742	N	Multi-drug efflux transporter
PA2019	mexX	0.796361	3.09423	N	Multi-drug efflux transporter
PA2026		-2.13485	1.34672	Y	Putative sodium bile acid cotransporter
PA2047	pobA	4.14627	5.1937	N	p-hydroxybenzoate hydroxylase
PA2048		4.75468	7.35756	Y	Transcriptional regulator
PA2091		2.81566	1.41113	Y	Transmembrane transport
PA2134		1.41209	1.43893	Y	Ferritin-like
PA2143		1.06691	1.49195	N	Hypothetical protein (DUF2513)
PA2203		3.71895	-2.6049	Y	Probable amino acid permease
PA2204		3.80721	-2.52147	Y	Putative binding protein component of ABC transporter
PA2252		-4.04303	5.50567	Y	Probable AGCS sodium/alanine/glycine symporter
PA2253	ansA	-2.9506	2.68008	Y	L-asparaginase I
PA2261	kguK	-1.02273	1.58459	N	Probable 2-ketogluconate kinase
PA2263	kguD	-1.49844	1.39556	Y	Probable 2-hydroxyacid dehydrogenase
PA2274		1.99091	2.54855	Y	ABM domain-containing protein
PA2275		4.5173	6.33252	Y	Probable alcohol dehydrogenase (Zn-dependent)
PA2276		1.80568	3.68305	Y	Transcriptional regulator
PA2286		3.35573	1.61687	Y	Proteolysis
PA2287		3.31117	2.41177	Y	HP
PA2288		3.3896	2.60616	Y	HP
PA2321	gntK	-3.31985	-2.2749	Y	Gluconate kinase
PA2322	gntP	-4.89973	1.38138	Y	Gluconate permease
PA2327		2.69237	1.47779	Y	ABC permease transporter
PA2328		2.4741	1.31886	Y	Aliphatic sulfonates binding protein related
PA2377		3.86988	3.13078	Y	HP
PA2378		4.01574	3.50248	Y	Aldehyde dehydrogenase
PA2379		3.90814	3.35319	Y	Oxidoreductase
PA2386	pvdA	-0.576281	-3.30699	N	Pyoverdine biosynthesis
PA2393		0.0533164	-3.47406	N	Pyoverdine biosynthesis
PA2398	fpvA	-3.59891	-1.57853	Y	Ferripyoverdine receptor
PA2411		0.915641	-2.98397	N	Probable thioesterase
PA2412		0.724163	-3.40819	N	HP (conserved)
PA2413	pvdH	1.05578	-3.41757	N	Pyoverdine biosynthesis
PA2480	dsbS	-0.358705	1.75604	N	Phosphorelay sensor kinase activity
PA2481		-0.0853096	2.85672	N	Cytochrome c-like domain superfamily
PA2482		0.334662	2.24776	N	Probable cytochrome C
PA2485		1.33526	1.4532	Y	Small membrane protein PA2485-like
PA2486	ptrC	1.39575	1.84618	Y	Type III secretion system co-regulatory protein PtrC-like
PA2487		1.48759	1.94217	Y	HP
PA2570	lecA	2.34947	1.42878	Y	PA-I galactophilic lectin
PA2758		1.66777	1.31099	Y	Transcriptional regulator
PA3007	lexA	2.61976	1.97979	Y	SOS repsonse repressor protein
PA3008	sulA	2.0094	1.61707	Y	SOS repsonse; negative regulator of cell division
PA3032	snr1	3.26379	2.165	Y	Nitrate assimilation, heme binding
PA3413		3.117	1.90793	Y	Uncharacterised protein family YebG
PA3414		2.8763	1.84036	Y	HP
PA3416		3.34053	1.6399	Y	Probable pyruvate dehydrogenase E1 component, beta chain
PA3446		4.94103	-2.03679	Y	Alkanesulfonate catabolic process
PA3447		5.13239	1.45489	Y	Sulfur metabolisml probable ATP-binding component of ABC transporter
PA3448		5.7437	1.46366	Y	Sulfur metabolism; probable permease of ABC transporter
PA3450	isfA	4.72116	-1.61053	Y	Peroxiredoxin activity
PA3579		0.0185832	1.90679	N	Glycerol-3-phosphate metabolic process; carbohydrate kinase
PA3580	ybaK	-0.117163	2.30012	N	Prolyl-tRNA editing protein, YbaK/EbsC
PA3581	glpF	-1.68854	5.22562	Y	Glycerol uptake facilitator protein
PA3582	glpK	-1.90042	4.91775	Y	Glycerol kinase
PA3584	glpD	0.266206	4.6063	N	Glycerol-3-phosphate dehydrogenase
PA3616	recX	1.97117	1.3424	Y	Winged helix-like DNA-binding domain superfamily
PA3617	recA	2.41465	1.59732	Y	DNA repair; single stranded DNA binding
PA3780	dctQ	-2.28086	1.5779	Y	TRAP transporter, small membrane protein
PA4129		-1.15311	-1.77082	N	HP (conserved)
PA4130	nirA	-1.82726	-2.50003	Y	Ferredoxin-dependent nitrite reductase
PA4131		-1.70291	-3.44897	Y	Iron-sulfur protein
PA4133		-1.3265	-2.1429	Y	Cytochrome c oxidase subunit (cbb3-type)
PA4173		1.78586	2.14346	Y	RutC-like superfamily
PA4195		5.06467	-1.57725	Y	Putative amino acid ABC transporter substrate-binding protein
PA4334	yfeP	2.66514	3.22894	Y	Metal ion transport
PA4335		4.20485	4.58292	Y	Ribbon-helix-helix domain superfamily
PA4336		4.22447	4.66376	Y	DJ-1/PfpI family
PA4442	cysN	1.87654	-1.92735	Y	Cellular response to sulfate starvation
PA4443	cysD	1.36635	-2.28873	N	Cellular response to sulfate starvation
PA4540	yegQ	2.54801	1.38368	Y	U32 peptidase
PA4616		0.0823689	-1.32103	N	Probable c4-dicarboxylate-binding protein
PA4623		3.70424	2.22229	Y	HP
PA4763	recN	2.74492	2.20319	Y	DNA repair
PA4819		2.20958	1.49649	Y	Glycosyl transferase family 2
PA4823		2.29754	1.81236	Y	HP
PA4824		1.6224	2.00392	Y	HP (conserved)
PA4825	mgtA	0.825896	1.31484	N	Mg(2+) transport ATPase, P-type 2
PA4883		3.74513	1.43889	Y	Respiratory electron transport chain
PA5024		1.76436	-2.74832	Y	Sulfite exporter TauE/SafE
PA5100	hutU	1.3369	1.40262	Y	Urocanase
PA5111	gloA3	3.42984	4.0031	Y	Glyoxalase
PA5172	arcB	0.183006	-1.36378	N	Ornithine carbamoyltransferase
PA5173	arcC	0.394035	-1.43178	N	Carbamate kinase
PA5235	glpT	-1.30689	2.74212	Y	Glycerol-3-phosphate transporter
PA5367	pstA	0.188609	-1.33096	N	Phosphate transport
PA5368	pstC	0.0375808	-1.5271	N	Phosphate transport
PA5369	pstS	0.482661	-1.28627	N	Phosphate transport
PA5470		2.56454	1.47761	N	Peptide chain release factor
PA5471	armZ	2.54858	1.35302	Y	RNA ligase activity
PA5506		-1.5783	3.16242	Y	FadE homolog; transcriptional regultion
PA5507		-1.52387	2.62361	Y	Isochorismatase-like superfamil
PA5508	pauA7	-1.52971	2.41436	Y	Polyamine catabolic process
PA5509		-1.43174	2.15895	Y	Zn-dependent exopeptidases
PA5510		-1.74389	1.57291	Y	Transporter
N = 43 1 hour unique genes
Y = 104 overlap between 15 min and 1 hour
HP = Hypothetical protein
