# Supplementary material for: A glyoxal-specific aldehyde signaling axis in Pseudomonas aeruginosa that influences quorum sensing and infection
Source: Nat Commun. 2025 Jul 18;16:6616. doi: 10.1038/s41467-025-61469-8 (PMC12274486; doi:10.1038/s41467-025-61469-8)
Supplement: Supplementary file 4 — Supplementary Dataset 2 [file 41467_2025_61469_MOESM4_ESM.txt]

>OWA37698.1 | antibiotic biosynthesis monooxygenase [Saccharibacillus sp. O16]
MILEVALLNVIPGQEEAFEDSFRKASKIISGMKGYIEHELQKCLEERGKYVLLVRWETlEDHTEGFRGSAEYQEWKal
>OFS19247.1 | antibiotic biosynthesis monooxygenase [Corynebacterium sp. HMSC04H06]
MIFINVQFHVKPEYAETFLDEINWYTQACNAEEGCLDFKWFRDPEDRQKFLLLETYADGKDVDHVQSEHFERscre
>ADN09566.1 | Antibiotic biosynthesis monooxygenase [Sulfurimonas autotrophica DSM 16294]
titKSVTFIAKEGCEDKMKELLSAMVKPSKAEKGCLFYEIFQYENDRKRFMAVETWENEAALDGHKASAHYKVYkss
>AFY44758.1 | Antibiotic biosynthesis monooxygenase [Nostoc sp. PCC 7107]
mileAVILNVKAGTEQDFETAFQQASPLISSMNGYISHELHKCLEVRGKYLLLVKWETLEAhTIGFRGSPEYQQWk
>ALU40612.1 | antibiotic biosynthesis monooxygenase [Kocuria flava]
sIVKINAITVPADSGDELGRRFAARGDSMAGVPGFEGFELLRPSDGRTQWLVLTRWADEESFAAWTSSQHFARSHgg
>MCK9905128.1 | antibiotic biosynthesis monooxygenase [Frankia sp. Cpl3]
tVIKINAITVEPDSGDELARRFAARAGAIDDRDGFEGFELLQPADDRTVWLVVTRWRDEASFQAWVSSPAFAHGHRs
>MBB3314664.1 | heme-degrading monooxygenase HmoA [Rhizobium sp. BK181]
MIAVIFEVLPFMGERHTYLDLAGELRGELEKIDGFISIERFESLTNRGKLLSLSFWRDEEAVKAWRNVEAHRAAQHa
>PAK50493.1 | antibiotic biosynthesis monooxygenase [Paenibacillus sp. 7541]
MILQTATLHIKPGLASEFESAFRAASGKLITKKGYIDHELHKCVENRDEYLFFVRWTGiKDHLIGFRGHPDYAEWls
>SDI58541.1 | Quinol monooxygenase YgiN [Pseudomonas panipatensis]
piehhllIHSRPGHETQLAVLLDRLISAAHQLPGCQAYEVRLPATSRDVWRLRGRWDDAACLEAYLALPAqql
>EED35433.1 | antibiotic biosynthesis monooxygenase domain protein [Luminiphilus syltensis NOR5-1B]
tviisgyldfenpedvPKLIASARPHIEGALSEEGCIAYSWTEDHLTRGRIWVYEEWSSSETLSAHLKSHwytdmaghlasysmk
>EGU81679.1 | hypothetical protein FOXB_07809 [Fusarium oxysporum f. sp. conglutinans Fo5176]
ylsmqrvrfsSPDAYEKFKVLFADTRRHLMTLPGFLHLTWWEHPDDRRWYNECSFWTSRSALYDWHKNTYHKYcktw
>XP_023623103.1 | uncharacterized protein RCC_02052 [Ramularia collo-cygni]
efCVFGTVYAHPEHADTLESVYAETTRLSASEPGIIYYCLARDGDDRNVFHFFERYTGRKAFEEHNSTPTVKKllad
>KPH86995.1 | antibiotic biosynthesis monooxygenase [Komagataeibacter intermedius AF2]
PITVIATIRVRPDHEKAAIAAIHDCVTASRLEKTNISYQCHRDVSDREVFVFVERWASPEALTEHETTPHFRAMAEv
>KDN84829.1 | hypothetical protein KCH_33560 [Kitasatospora cheerisanensis KCTC 2395]
avvmasEFRVRRLWHvPGFLRQSLEVRRQTRRAPGALGIALRTAPFRRTFWVLSGWTDREALDAFVRSPAHRRAMta
>SKB04726.1 | Heme-degrading monooxygenase HmoA [Aeromicrobium choanae]
tVIKINAITVPTSAGDELAHRFAKRAGAVDGQEGFEGFELLKPTDDREQWLVVTRWRDEESFQAWLSSPAFGHGHRs
>EXM30646.1 | hypothetical protein FOTG_04552 [Fusarium oxysporum f. sp. vasinfectum 25433]
ylsmqrvrfsSPDAYEKFKVLFADTRRHLMTLPGFLHLTWWEHPDDRSWYNECSFWTSRGALYDWHKNTYHKYCKEW
>KQN89347.1 | antibiotic biosynthesis monooxygenase [Arthrobacter sp. Leaf69]
vytlgiwlVHPGRENDFVQAWRDLARKTQEDFPHAKAVLMHDHDVRNRFISTGPWESLEQAEVWRASEMFKQsleg
>ETA50261.1 | antibiotic biosynthesis monooxygenase [Rhodobacteraceae bacterium PD-2]
MYLAMNRFTVPLENAAEFEKLWLSRESRLHELDGFVSFHMLKgpEEEGRILYASHTVWQTEEHFRAWTRSDAFRASHa
>AGM02728.1 | putative monooxygenase [Amycolatopsis keratiniphila]
gVTFINVFEIPADRVDEFVETWRERAKLMRDAPGFRDAKLHRAllPDSRFQLVNVTHYDSREAWEAAGKNQVFKASter
>EKY0459462.1 | antibiotic biosynthesis monooxygenase [Pseudomonas aeruginosa]
tYHVLVQFDVPSDKREAFAAAgLFDANGSLQNEPGTLRFEVIRDENNRNRFYLDEVYEDEAAFLQHCRNETIARFYel
>OKI60856.1 | antibiotic biosynthesis monooxygenase [Micromonospora sp. CB01531]
gfHATMTAQPGKADELIKLLLDAPSLPHDDCLVFLVARSASDRDVVHVIEGWTSAEAHSAFFGGDRAQALVak
>ESR26549.1 | hypothetical protein N177_0768 [Lutibaculum baratangense AMV1]
MYAVVTRVKVMPGTMDELAATFRAMHPSTVEHETEWRSARLLADRDRDLVTIVEIWHSADAYRRYASTPSFLHAMsk
>KAF5622941.1 | antibiotic biosynthesis monooxygenase [Fusarium sp. NRRL 52700]
vytivvhlyaKDDEESLKKLTAKLIEASRVYSQDKETLSWHVMQSTADRRAFTIVERYEQESSQKYHLENPYWKTFdp
>KQV32442.1 | antibiotic biosynthesis monooxygenase [Rhizobium sp. Root1203]
MIAVIFEVLPYMGERHTYLDLAGELRAELDKIDGFISIERFESLTTRGKLLSLSFWRDEEAVKQWRNLECHRAAQAa
>EMY33797.1 | antibiotic biosynthesis monooxygenase [Arthrobacter crystallopoietes BAB-32]
sIIKINAITVPADSGDELAKRFAARAGAVDNQDGFEGFELLQPTDDRTTWLVITRWRDEESFEAWKSSKAFGHGHAq
>EPR43951.1 | Antibiotic biosynthesis monooxygenase [Desulfovibrio sp. X2]
hVTLINPFEVPEGQEGEFLAFWEKAAAYLRRQPGFLSTRLHRavAHGARFGFVNMTEWESADHFQKAVAAEDFmtlvg
>ABM32885.1 | Antibiotic biosynthesis monooxygenase [Paracidovorax citrulli AAC00-1]
lFIAMNRFRIVPGREDEFVEIWRQRDSHLAQVPGFQSFHLLRgeTTAERTLFASHTVWQSRAHFEDWTRSEAFRAAHAn
>EXM30646.1 | hypothetical protein FOTG_04552 [Fusarium oxysporum f. sp. vasinfectum 25433]
qrvrfssPDAYEKFKVLFADTRRHLMTLPGFLHLTWWEHPDDRSWYNECSFWTSRGALYDWHKNTYHKYCKEW
>KMY51398.1 | antibiotic biosynthesis monooxygenase [Peribacillus loiseleuriae]
mfisqacfegdkiiEHKIITKLQKTMKETIDVEGLLSTDCWLkENKDRVEYVFVAKWKSKDHFKKWVSREEHVEehkemnk
>MYR15047.1 | antibiotic biosynthesis monooxygenase [Streptomyces sp. SID724]
PVTFINVFEISADELDAFVGKWEERARLMRDKPGFIDSRMHRarSSDSRFQLVNVSHWESQEAWEAATADPDFSARtra
>SEH84346.1 | Quinol monooxygenase YgiN [Mycolicibacterium rutilum]
PVVVVATMTAKPESVDLVREACKTAIETVHQEPGCELYSLHESDRTFVFVEQWADEEALKTHSAAPGVatlf
>KEK17871.1 | antibiotic biosynthesis monooxygenase [Bacillus manliponensis]
MILEAVMLQVKEGLEQEYENAFKEASPIISSMKGYINHELQKCIEVRGKYLLLVKWETlEDHTIGFRKSPEYEKWKEl
>GAM91580.1 | hypothetical protein ANO11243_096320 [fungal sp. No.11243]
fcvfGVVYCKPEFADDLEKMYAQMTKDAESEPGTLYYAIGRDSEDRTKFHFFERYAGRAAFEAHISQPATEKImag
>ASP21782.1 | heme oxygenase (staphylobilin-producing) [Antarctobacter heliothermus]
MYLAMNRFTVPLENAAEFEELWLSRESRLSDMEGFVAFHMLKgpEDEGRVLYASHTVWESEQHFRAWTTSDAFRASHAr
>KIC17556.1 | hypothetical protein RA20_14415 [Leisingera sp. ANG-Vp]
aAIAVVYPDEDTFDDHAEAVLEMLPDTRSFPGCLEAHAGINRDRFEIAVFHLWESLEHLDRYLtwraer
>OKK10404.1 | monooxygenase [Streptomyces sp. CB00455]
rITLVNAFELPAERIDEFLPHLLGRAELMSKASGFRDSRLHRavDPDTRFQLVSIAHWDSPEASRTADNDPRFQQsls
>KAB2318150.1 | hypothetical protein F8A86_14705 [Betaproteobacteria bacterium SCN1]
MLAIAYHFHVLPRYRDQFQHAWNAARDSLHQALGLVSCELSLPRERRDAFTLLLAWDSQASFERFTRTwvgvwmlngmglqreafaa
>KQY92321.1 | hypothetical protein ASD21_12955 [Caulobacter sp. Root1455]
pvlgVNVIRIKPGRFEEFMALQMAHLERIRGTVPGVAGSRMFVSPERDAVVLVSAFDTAEHAQAFRRDPRFVEHler
>BBJ48023.1 | hypothetical protein SAVMC3_06520 [Streptomyces avermitilis]
gITIVNAFEVPAERIDEFLPHWLGRAELMTKAPGFRDNRLHRAvvPDTRFQLVSIAHWDSPDAWRTADNDPRFQQsl
>KQS92503.1 | hypothetical protein ASG21_08700 [Chryseobacterium sp. Leaf394]
sVYVHAKWQVKEGKSETVIHLMKEAADKSSQEEGNLFYKVHQSQTDRNTLILYEGYANEAAVELHRNSDHFKEIvl
>EPH42277.1 | hypothetical protein STRAU_4680 [Streptomyces aurantiacus JA 4570]
gVTFINVIEISADQVDEFIEQWRERVALMSTAPGFRDVRLHRAllPDARFQLVNIAHWDSAEACEAAGANPTVLAsvsq
>SKA38221.1 | Uncharacterized enzyme involved in biosynthesis of extracellular polysaccharides [Marinactinospora thermotolerans DSM 45154]
gITLIDTWELPEERIDESVARWRERVGLIHTAPGFRDARLHRrlRPDSRLGLVNVAHWDSAEARDEALADPRFTAsaat
>EJJ28933.1 | putative enzyme involved in biosynthesis of extracellular polysaccharide [Rhizobium sp. CF142]
MIAVIFEVIPYVGERHRYLDLAGELRSELEKIDGFISIERFESLTMRGKILSLSFFRDEEAVREWGNLEAHRAAQKA
>OLE97326.1 | MAG: hypothetical protein AUG75_09665 [Cyanobacteria bacterium 13_1_20CM_4_61_6]
MFASVTRLRVRSPKFlPLFLRRTFSIQRQVIRAGGFLGGRLLVDVRLTFWTLTVWESEKAMKGFRDSDAHAAVMpl
>ADI07043.1 | hypothetical protein SBI_03922 [Streptomyces bingchenggensis BCW-1]
gcvavieldfdgPDLRQKWIDLVIEALETDPDPSPDLISADFHlivdgarHLASDRTRALNYAQWTSEEAYDAAIASsapgvgsvtPQWERirhfpgfrg
>ETX16378.1 | antibiotic biosynthesis monooxygenase [Roseivivax halodurans JCM 10272]
MFIAMNRFTVPTENASAFEDLWLGRDSHLKEMEGFVEFHMLKgpEEDGRVLYASHTVWQSEEAFLAWTKSDAFRAAHKn
>CAF1863822.1 | hypothetical protein NRS6185_00437 [Bacillus subtilis]
pYYAVIFSSVKSENDTGYGETAERMVSLAADQPGFLGVESVREADGRGITVSYWDSMDAINHWRHHTEHQAAKEk
>KPE50250.1 | antibiotic biosynthesis monooxygenase [Chryseobacterium indologenes]
iyLTAIIKSKEEHQAEVLEVLQTMVTETRKEEANELYSLHQGIEDRNQFVFYEIWKNEEGLAQHNQQPYIQAFga
>ALV45055.1 | antibiotic biosynthesis monooxygenase [Arthrobacter alpinus]
MITEHAILPVIAGRESEFEAAFEQARHIVSAMPGFRSLTLSRSMESRNEYLLLVEWEQlEDHTVGFRTSASYHQWksl
>TFB92324.1 | antibiotic biosynthesis monooxygenase [Cryobacterium luteum]
tIIKINAITVPSDGGDELAQRFAARAGAVDDRPGFEGFELLKPTDDRLTWLVVTRWADEESFQAWVSSPSFAHGHRs
>OYO16768.1 | antibiotic biosynthesis monooxygenase [Enemella evansiae]
kvlYAEFTATPGNADRVAELLAGLARDVRAEEGNLIFDAHRLSEDRDKFFVYEVYRDDDAFETHIAAPYgavfnaa
>GGL04128.1 | monooxygenase [Salinibacterium xinjiangense]
tVIKINAITVAADSGNELAKRFAARAGAVDGQAGFEGFELLQPTDDRTTWLVITRWADEDSFQSWVNSPAFSHGHRs
>MCX6407200.1 | antibiotic biosynthesis monooxygenase [Propionibacteriales bacterium]
tVIKINAITVPAENGDELAHRFAARAGAVDGSEGFEGFELLKPTDDREQWLVVTRWRDEESFQAWLQSPAFAHGHRs
>SDW66378.1 | Heme-degrading monooxygenase HmoA [Amycolatopsis xylanica]
eVTFINVIELPAAEVDAFIVQWRERAMLTTTTPGFRDFRLHRArlSDSRFQLINVAHWDSAEAYQNAIADPAFQAAMRg
>ACN15912.1 | conserved hypothetical protein [Desulforapulum autotrophicum HRM2]
eIAVVAVLKAKTGKEDALEEALGRLVSPSRKDDGCISYDLHRNFDDRSVFIFYERWESKESLDQHLAQPHFTAFGEk
>KQV68138.1 | antibiotic biosynthesis monooxygenase [Rhizobium sp. Root1220]
MIAVIFEVLPYMGERHKYLDLAGELRAELETVDGFISIERFESLATRGKLLSLSFWRDEDAVREWRNLEVHRAAQAa
>KFH48902.1 | hypothetical protein ACRE_002270 [Hapsidospora chrysogenum ATCC 11550]
pvalaAVLTpKSPEKAARFLEKFQECVDYVQKNERDFVyRYELHRgikEQNGREQFVVLEHYKDQASMDKHVAAPPIAAMiqt
>OHV37910.1 | hypothetical protein BCD49_15205 [Pseudofrankia sp. EUN1h]
asrrhtvtmlrhalRVRRALLATPGALGVSLVARPMRGEYWTLSGWTDRRALDGFVRSPEHRAAMRt
>MAJ77248.1 | antibiotic biosynthesis monooxygenase [Roseobacter sp.]
iiewVLEMDVRDGQGDNVQPLLEEMVQAAEADEPRTLHCEFYMSDDRRTCTVLERYADNAAVMAHFAqf
>SES45669.1 | Quinol monooxygenase YgiN [Lentzea albida]
pythlgFAQARPGHEDEVEALILGLVEPLRGEEGSIEFHVHRDRADRSQFVIYEVFRSKQDLEKHLAEPYVQEFVRa
>XP_013276853.1 | uncharacterized protein Z518_00798 [Rhinocladiella mackenziei CBS 650.93]
ylsmqrvrfsSPDAYEKFKVLFADTRRHLMKLPGFLHLTWWEHPDDRGWYNECSFWTSRGALYDWHKDTYHKYcktw
>KFL31604.1 | hypothetical protein JP75_08740 [Devosia riboflavina]
svfriDSFAVPAEAREAFMAQVRDTKDFLDQQQGCLQNLVLEhhSGAQRFNMVTVVEWESEAAFANAKtamnekrgisgf
>ELR65619.1 | hypothetical protein C942_00702 [Photobacterium marinum]
klTIVANIIAKADKAELVKTELEKLIDITRAEEGCLQYDLHQDNENRAHFLFYENWESRELWQAHMNAQHLKDYMAa
>AGL16067.1 | Antibiotic biosynthesis monooxygenase [Actinoplanes sp. N902-109]
MLIAIVDFSTAVQDRPVALAHLDHEADQVRAMPGNLAFRVYASRQDRTRITIVHEWNDSVSFEGYQRSDTFARFgem
>XP_016239113.1 | uncharacterized protein PV08_03186 [Exophiala spinifera]
ylsmqrvrfsSPDAYEKFKVLFADTRRHLMTLPGFLHLTWWEHPDDRSWYNECSFWTSRGALYDWHRNDYHKYCktw
>SDG33577.1 | hypothetical protein SAMN04489810_0023 [Microbacterium pygmaeum]
pvsLVVHRRVADHDAAAFQRWVESSGKALTAVPGYLGSTVIAPSEERADWTLVQRFSNAAAARSWLASPARHASHAq
>KNX36807.1 | antibiotic biosynthesis monooxygenase [Luteipulveratus halotolerans]
sIVKINAITVPADSGDELGKRFAARQGAVDDQPGFEGFELLKPTDDRTTWLVITRWADEESFEAWKSSQSFGHAHRg
>KAG6122654.1 | hypothetical protein E4U14_005785 [Claviceps sp. LM454 group G7]
liQVAVFTFKPSLHqttsNELPLSFRDVCRRLQAMPGVSSSYLGEQLERRGRWTWVIRWASAAAHDAFLASPSFTRWIas
>MDV6286626.1 | antibiotic biosynthesis monooxygenase [Rhodococcus jostii]
ylsmqrvrfsSPDAYEKFKVVFADTRHHLMKLPGFLHLTWWEHPDDRMWFNECSFWASKEALYDWHTDTYHKHAKAW
>ASK33876.1 | antibiotic biosynthesis monooxygenase [Alcanivorax sp. N3-2A]
MIGITAILKASPGSGDALAQEMKNIAAEVVKEEGNHAYKVHQSLEDRDTVMIYEQYSDQAALDAHRENmkslggglk
>EIT69449.1 | Antibiotic biosynthesis monooxygenase [Hydrocarboniphaga effusa AP103]
MIIVTGYVQVPPSDLKAFTRDLADLAEAARERDGVMSYDAAVVDPSRGRLLVMERWRDQQALSAHLAAADTIAFvtrw
>SIS07224.1 | hypothetical protein SAMN05445060_2465 [Williamsia sterculiae]
vttsvarRIEPGREHDFVGWTDAGMALARTFPGFLGGGWLRSTKKRDEYYVVYRFETDKQMDDWVRSPVRKAWLsr
>ATL85464.1 | hypothetical protein SMALA_5234 [Streptomyces malaysiensis]
iVVVEIDFDdPDPGLRRSWVDLVIEALESEPDQGLLTADFHlivdgerHLRTDRARVLNYARWTGAEAYEAALAADgprggss
>AHH15470.1 | putative monooxygenase [Nocardia nova SH22a]
PITLINVFEVPADQVDELIEDWRERARIMSTKPGFRDFRLHRavSGDSRFQLVNVARWDSAQALRAAVSDPEFRTRrae
>PDT12905.1 | antibiotic biosynthesis monooxygenase [Rhizobium sp. M1]
MIAVIFEVVPYMGERHKYLDLAGELRSELEKIDGFISIERFESLTNRGKLLSLSFFRDEEAVRNWRNVEAHRAAQQa
>KOR89864.1 | antibiotic biosynthesis monooxygenase [Paenibacillus solani]
mileSAILYIKPGLASEFESAFREASSVLLSKKGYIDHELHKCVENRDEYIFLSRWSGIKDpLIGFRRHPDYKRWSds
>KAI1042381.1 | hypothetical protein LB505_010972 [Fusarium chuoi]
qrvrfssPDSYEKFKVLFADTRRHLMTLPGFLHLTWWEHPDDRSWYNECSFWTSRGALYDWHKNTYHKYCKEW
>OGA21113.1 | MAG: antibiotic biosynthesis monooxygenase [Betaproteobacteria bacterium RIFCSPLOWO2_02_FULL_67_26]
MILEVAILHIKTDQIAAFEAVFPKVEPIFRSIKGYISHELQRCIETRGRYHFLIRWETvESHTVNFRQSPKFQEFRgl
>OZI63434.1 | antibiotic biosynthesis monooxygenase [Bordetella genomosp. 11]
MLIVTGYVQVPPSDLPRFTRDLAELAEATRERDGALSYDAAVIDASRGRLLVMERWRDQEALSAHLAAADTIAFVAr
>OFS15825.1 | antibiotic biosynthesis monooxygenase [Kytococcus sp. HMSC28H12]
dVIKINAITVPADSGDELAHRFAQRAGAVDGQPGFKGFELLRPTDGRNVWLVVTRWADEASFEAWTSGRDFQKAHGg
>SFU12559.1 | Antibiotic biosynthesis monooxygenase [Mesorhizobium sp. YR577]
pVVFINIFTVKPGRLDDFIAIQKANLDGSAGVVKGWRGSRLHRATDGRTAIMMSAFDTIGDHKRVHETSRFAEHvqkvrp
>OKK10404.1 | monooxygenase [Streptomyces sp. CB00455]
giTLIDAWELPEDRIDESIARWRERVGLIHAAPGFRDARLHRrlFPESRLGLVNVAHWDSIEARNEALANPGFTAsaat
>PHI19896.1 | hypothetical protein CEQ90_10920 [Lewinellaceae bacterium SD302]
tlYLMAHMHLKADEADAFEQTFREHARASRAKPGCLFFYLVREEGDRSKYSTMEAWENHDYFEQHVADDEHDKFQAk
>OMI34339.1 | Antibiotic biosynthesis monooxygenase [Streptomyces sparsogenes DSM 40356]
yaviittrptadlegyAAMSERMAELGEAQPGYLGRESLTGEDGRDLVVIYYADEASIAAWKAHPEHLEAQRl
>AXT22975.1 | hypothetical protein D1822_09110 [Phaeobacter inhibens]
aiVVTINSIPELFDELVAATATMMPETRAFPGCIEAHMLLAPERHEMVIFQIWENSETQNAYLtwraergdferltef
>MDW4901319.1 | antibiotic biosynthesis monooxygenase family protein [Streptomyces californicus]
PVTFINVFEIAADELDAFIEKWEQRARLMRDKPGFIDSRMHRarSTDSRFQLVNVSHWESQEAWETATADPDFAsrtra
>KUI28065.1 | antibiotic biosynthesis monooxygenase [Mycobacterium sp. GA-2829]
aTLINVFTVEPANATALVELLDQATEEVMRHQDGFRTANLHLSADRTRVVNYAQWDSPEAYQRMLADPVAREhmgraaa
>MBD9448925.1 | antibiotic biosynthesis monooxygenase [Rhizobium sp. RHZ01]
MIAVIFEVLPFMGERHTYLDLAGELRGELEKIDGFISIERFESLTNRGKLLSLSFWRDEEAVKTWRNLEAHRAAQHa
>BAL91169.1 | putative antibiotic biosynthesis monooxygenase [Actinoplanes missouriensis 431]
MFIAIVDFATAAGDRAAALAQLDREGEQVRAMPGNVAFRVYAARDDRNHVTLVHEWADEESFAGYQRSESFARsg
>BAK35346.1 | hypothetical protein MLP_23320 [Microlunatus phosphovorus NM-1]
pLFLVVTIYPKTDKLAEAEAQLHKMRAASQQEEGCEFMHLTQgIDDHRDIWVMIEKFRSRADWDAHMASEHNQRGNae
>EGP46927.1 | antibiotic biosynthesis monooxygenase family protein 4 [Achromobacter insuavis AXX-A]
arytatfifAKKQFDDDFHRLDQAIAEAARATPGYLGEEAWEDPARGLYANVYYWESLEALEALIRHPAHQQAKAa
>KDR82910.1 | hypothetical protein GALMADRAFT_238558 [Galerina marginata CBS 339.88]
wsasdeflddydglFKPTIDHVSKAEGCLRIFTGLQEQDRTSFWMVVVWESHELHQAMMDRPDYPAMVgr
>AMO24681.1 | hypothetical protein UC35_19890 [Ramlibacter tataouinensis]
fnaVRFRVKPGREQDFIEAHRKAEAKFDGFVKGVLVKTGDRTYCFIGEWNSMDNIVAARPamitlldsfrdyled
>AFT67974.1 | Antibiotic biosynthesis monooxygenase subfamily [Cycloclasticus sp. P1]
tvdVILDLQVNPENREELLSVFMSILPDTRAFKGCKSVSVTSDEDDRHHIVLLEKWDQRSDYESYmawrter
>OCJ17939.1 | antibiotic biosynthesis monooxygenase [Rhizobium sp. AC44/96]
MIAVIFEVLPYLGERHTYLDLAGELRAELEKIDGFISIERFESLTVRGKLLSLSFWRDEDAVKEWRNLEAHRAAQSa
>KQZ01181.1 | hypothetical protein ASD45_10180 [Pseudolabrys sp. Root1462]
paIFINCFEVPAGREDEFYAMWETVNRYMREKPGFISNRLHRatTPDARFRFINYVLWRTEADWRDAHDdgfralasnpawrdf
>OEH92401.1 | hypothetical protein BFG57_15950 [Bacillus solimangrovi]
nFAVLNNIPVREEGRALFEDRYRYQAQLIEQEKGLQAIRLLRPTKRDTYIIFTLWQRETDYNTWIKSKtsnqkki
>AKU17295.1 | antibiotic biosynthesis monooxygenase [Luteipulveratus mongoliensis]
tIVKINAITVPADSGDELGRRFAARAGAVDGQPGFEGFELLRPTDDRSTWLVITRWADEESFEAWKTSQSFDRAHRg
>SHI41145.1 | Quinol monooxygenase YgiN [Actinomyces denticolens]
MIRIVATFSVRADAVDQFIARAGELVAASLAEEGNISYELLQARQNRTVLTFLEAWADDAAIEAHNASTHFTALvpa
>MBM7838850.1 | heme oxygenase (staphylobilin-producing) [Shouchella xiaoxiensis]
MIIVANKTLIEKGEGHKLVERFNKIGKIEFAKGFCGLEVLVntKAKERDEVTISTRWDAIEDFKAWTKSEAFREAHtg
>KPB02975.1 | hypothetical protein SU32_00730 [Ahrensia marina]
mhLTGYIDVPAERLDAVLCAMNAHINLTHAEPGCVYFVIKRDKSNRCRLNVEEVFTDRAAFEYHQRRGAAShwadvtkgierhf
>KGJ71692.1 | antibiotic biosynthesis monooxygenase [Cryobacterium roopkundense]
tIIKINAITVADDSGDALAHRFAARAGAVDGSAGFEGFELLKPTDDRTTWLVVTRWADEESFQAWVSSPAFGHGHRs
>HAT1616351.1 | antibiotic biosynthesis monooxygenase [Raoultella ornithinolytica]
lqVIAHYYTRPDEVENVATALHALAAATRQETDNLSYAFFQSLEDRRHFVILERYRHAGGLDAHRATPHFQHl
>SFO66445.1 | hypothetical protein SAMN04489713_108225 [Actinomadura madurae]
PVTVVITWDVKPGRERDFEEWADGLHAVATRFPGHLGATWLRADGSRPRYYTVVNFADQASLDGWMGSGERKEWIAr
>AJD40394.1 | antibiotic biosynthesis monooxygenase protein [Rhizobium gallicum bv. gallicum R602sp]
MIAVIFEVVPYMGERHKYLDLASDLRAELEKIDGFISIERFESLTMRGKLLSLSFWRDEEAVKEWRNLEAHRAAQKA
>AFM25120.1 | putative enzyme involved in biosynthesis of extracellular polysaccharides [Desulfomonile tiedjei DSM 6799]
aVTLINAFEVPPGKEQEALEFWERVAEFMKRQPGYISTRLHRaiVPWARFHLINIAEWQSAEDFQAVIGSEEFKELtep
>SEM55744.1 | Quinol monooxygenase YgiN [Stigmatella aurantiaca]
lLVVHVHVHVKPEHVEPFREATLANARQSVKEPGIARFDVIQDSEDRTRFVLVEVYRTAQAPAAHKETAHYLTWRdt
>AEF22795.1 | Antibiotic biosynthesis monooxygenase [Pseudomonas fulva 12-X]
lhtHITVLEAAPGRCEELGGYLRDLLEPTRRLDGCLAFELQRDRQRWQLHSRWRSPADLERYFAQPLLQEVids
>KJY88694.1 | antibiotic biosynthesis monooxygenase [Pseudoalteromonas piscicida]
vnfIAHITPKTEHYQDCINAIQEILPATRAEVGCLRFELYENENRTQLTLVERFIDQAAFDFHHQQAYTKQVftl
>GAO09397.1 | antibiotic biosynthesis monooxygenase [Streptomyces lydicamycinicus]
ggpAGQRAVLDGVARAWEETPLPAGFLSRVLFAGTDGRGVLNYAQWTSEAAHREFVRTEntg
>ADU51541.1 | Antibiotic biosynthesis monooxygenase [Thermaerobacter marianensis DSM 12885]
MFVVINRIRPEPGTERQLEEAFSRTPGMKDVPGCLGFEFWrrelaapaghpgtvepapagaAGQAERAEYLVVTRWESREAFEAWRRSPHFQHAHRn
>ASW53453.1 | antibiotic biosynthesis monooxygenase [Plantactinospora sp. KBS50]
tIVKINAITVPADSGDELAHRFAARAGAVDDQDGFEGFELLRPDDERTTWLVITRWRDEEAFQAWVSSPAFAHGHRs
>RMD39234.1 | hypothetical protein DV735_g5894, partial [Chaetothyriales sp. CBS 134920]
ylsmqrvrfsSPDAYEKFKVLFADTRRHLMTLPGFLHLTWWEHPDDRSWYNECSFWTSRGALYDWHKNTYHKYcktw
>ARV08452.1 | antibiotic biosynthesis monooxygenase [Winogradskyella sp. PC-19]
MLVRIVKLSISPENADSFLANFEANKTKIRAFEGCNFLELYRDQNNRDLFFTYSYWNSETDLNNYRNSDLFKgiwa
>AVQ29792.1 | antibiotic biosynthesis monooxygenase [Fusobacterium varium ATCC 27725]
MIVVYAKSIVPEKNIDKYLEIAKKLAEETRKEKGNIFYEMVQDKNNRSVLAFIEKWENMEVLNKHMKTQHFTTFVpq
>SDG82564.1 | Quinol monooxygenase YgiN [Pseudomonas flavescens]
MQTHITVLEAPPGRCEELGSYLRDLLEPVRGLQGCVAFELQQERQRWQLRSSWRSSADLDRYFRTPLLQEVlds
>SHG55483.1 | Heme-degrading monooxygenase HmoA [Jatrophihabitans endophyticus]
tVIKINAITVQSDSGDELAHRFAARAGAVDDADGFEGFELLKPTDDRTQWLVITRWRDDAAFEAWTSSPAFAHGHRs
>AOT03032.1 | antibiotic biosynthesis monooxygenase [Arthrobacter sp. U41]
vytlgiwlVHPGRENDFVQAWRDLARKTQEDFPHAKAVLMHDRDVRNRFISTGPWESLEQVEQWRASEMFKQTMEg
>MDP9885962.1 | heme-degrading monooxygenase HmoA [Sinomonas atrocyanea]
sIVKINAITVPADSGDELARRFAARAGAVDGQPGFEGFELLQPTDGRNVWLVVTRWADEESFEAWKNSASFGRGHGr
>SNC61388.1 | Heme-degrading monooxygenase HmoA [Kytococcus aerolatus]
dVIKINAITVPADSGDELARRFAARAGAVDGQPGFKGFELLRPTDGRNVWLVVTRWEDEASFEAWTSGRDFQRAHAe
>TBN52220.1 | antibiotic biosynthesis monooxygenase [Paracoccus sediminis]
MFIAMNRFTVPVENAAEFEALWLGRDSKLYELPGFVEFHMLKgpEEDGRCLYASHTVWENEDRFRDWTRSQQFRDAHAR
>ALZ84785.1 | hypothetical protein APT59_11480 [Pseudomonas oryzihabitans]
vhsltlLRAQPERSLALGAHLLDLATLAVTDAGCLDYRVFQGGEDRDLWVIQARWASVAAQDDHFNQPHTLAFlde
>KPF75596.1 | hypothetical protein IP78_13620 [Brevundimonas sp. AAP58]
eVILINVFEVPEGQVEETIEAWEVARSFLSQQPGYVSTTLHRSitPDARFELINVAVWSSPEAFRSAsermvseaim
>MBN9258203.1 | antibiotic biosynthesis monooxygenase [Mesorhizobium sp.]
alVRIGRFKALPDRMEELRAIYElEAIPAIRAAKGNVSAVLLQDHAERESFMAITIWSGVEDAERYESSGQASAMVdk
>APZ51592.1 | Antibiotic biosynthesis monooxygenase [Salipiger abyssi]
eVTLINVFEVPPGQRDAAIAAWEKARDFLQEQPGYLSTALHgsLDPQARFSLVNIARWESPAHFADAiaamraagaf
>AFZ60690.1 | hypothetical protein Anacy_5369 [Anabaena cylindrica PCC 7122]
lVTVVISQLVKPGNEMAFEAWVKDITTVARTYTGHLGTNVIRpQPGVRNEYVMIIRFDSYENWKTWMTSGdrqywltqakplvesdphiqeisg
>KPL75585.1 | hypothetical protein ADN01_17170 [Levilinea saccharolytica]
myvsilsgqvvkDNWVRLEEAYAKAIRHPPEGLLESFLIQDSESRTLWQIVSVWRSQEAYElgh
>XP_023426775.1 | uncharacterized protein FFUJ_04062 [Fusarium fujikuroi IMI 58289]
vytivvhlyaKDDEESLKKLTAKLIEASRVYSKDKETLSWHVMQSTADRRAFTIVERYEQETSQKYHLENPYWKTFdp
>KAF5622941.1 | antibiotic biosynthesis monooxygenase [Fusarium sp. NRRL 52700]
vytivvhlyaKDDEESLKKLTAKLIEASRVYSQDKETLSWHVMQSTADRRAFTIVERYEQESSQKYHLENPYWKTFdp
>MYT24895.1 | antibiotic biosynthesis monooxygenase [Streptomyces sp. SID7760]
tveyIRYRIALDDQQAFEDSYRQAAQALAASPECIDYELARceEENDRERYILRIRWTSvDAHLNGFRKGEHFPAFFsa
>ULJ70706.1 | antibiotic biosynthesis monooxygenase [Rhizobium gallicum]
MIAVIFEVVPYMGERHKYLDLAGDLRAELEKIDGFISIERFESLTMRGKLLSLSFWRDEEAVKEWRNLEAHRAAQKA
>KUI69209.1 | hypothetical protein VM1G_11589 [Valsa mali]
pyysvstlvvkpenvnkerksRVSKATEELEPAAETYRWYKVEGRDEFVYIEKFASEEAYCAHQNSSHVQglyke
>SDM71185.1 | Antibiotic biosynthesis monooxygenase [Geodermatophilus siccatus]
miartwrGWVRTEDRDAYVAYIRETGIAEYRATPGNLEAHLLTrDlDDGRTEVVTLSFWTSLDAVRAFAGddvstavf
>OBF36097.1 | hypothetical protein A5724_14130 [Mycobacterium sp. ACS1612]
pLFLVVTIKPRLDRLNEAEAQLQSMRQNTLKEPGCVFMHLVQPQDDRDTWVMLEMFRSRAAWDEHMRQPYntegnk
>XP_016229301.1 | uncharacterized protein PV10_01439 [Exophiala mesophila]
ylsmqrvrfsSPDAYEKFKVLFADTRRHLMQLPGFLHLIWWEHPDDRSWYNECSFWTSRGALYDWHKDTYHKHCKAW
>MCV7430682.1 | antibiotic biosynthesis monooxygenase [Mycolicibacterium bacteremicum]
tittepdhtTLINVFDVAPERADQLVEVLTTASEQVMRHLPGFVSANIHVSADRTRVVNYAQWSSAQAYATIFDNPTVtehmgraaal
>OZG28623.1 | antibiotic biosynthesis monooxygenase [Williamsia sp. 1138]
vttsvarRIEPEREHDFVAWTDAGIALARTFPGFLGGGWVRSSKIRDEYYVMYRFETHAQVDDWVSSPVRKAWLsr
>GGE00745.1 | antibiotic biosynthesis monooxygenase [Gemmobacter megaterium]
qTVITTFETSPAHAFDLLEALEAAYAEVISNQPGFVGAALHINDARTRICNYSRWDRREDYQAMLRTPEMRKRNah
>ADZ93365.1 | hypothetical protein Marme_4166 [Marinomonas mediterranea MMB-1]
sVTAVVSFKVKPNKLQPFMKLLESNQSNMISAGAQTVSLLQDTDTRNRVVEIEKWDSIEDHQNFANLaaqsPAFKQLkey
>SFU06009.1 | Quinol monooxygenase YgiN [Geodermatophilus amargosae]
sVVVVATITPKPEHVDEVRQAVLETVPKVHEEPGCERYALHEGRGVLLMIEQWESPEALATHGKAEAltslsar
>SMD15443.1 | Antibiotic biosynthesis monooxygenase [Kibdelosporangium aridum]
MVTWINCFEVPDGQQDRFFAVWREMAVGHFKTKPGFVNYRMYRarNPEGRFQFVNVTQWESAEHIAAAHDerfrellrnpeiadvva
>EJZ20540.1 | antibiotic biosynthesis monooxygenase [Rhizobium sp. Pop5]
MIAVIFEVVPSMGERHKYLDLAGELRAELEKIDGFISIERFESLTNRGKLLSLSFFRDEEAVVEWRNRQAHRAAQQa
>EOH93157.1 | hypothetical protein UAU_02800 [Enterococcus pallens ATCC BAA-351]
MIIINVLLKVKEEKREEFLVFVEDLVNKSRQDEGALFYDCLESLDTRNQFMIIENWRDQAAIDKHNATDHLKKFLae
>AHD00645.1 | hypothetical protein METH_08005 [Leisingera methylohalidivorans DSM 14336]
aVITVVYPDADTFDEHVEAVLKMLPDTRCFPGCIEAHAGINRERFEIAVFHLWESNDHLERYLtwra
>SDG19092.1 | Quinol monooxygenase YgiN [Klenkia brasiliensis]
PVVVIAILTPAPGREDEVQAALIAAVAATHEQDAGCELYAAHRVTRGRPGFVVVEKWVDAPALSAHGTGPAFTALAaa
>MCP2278962.1 | Antibiotic biosynthesis monooxygenase [Nocardia amikacinitolerans]
gVTFINVIELPADRIDEFVEQWRERASLMREAPGFRDVRLHRAllSDTRFQLINVAHWDSVEACEAAglnktvvasvae
>EXM30646.1 | hypothetical protein FOTG_04552 [Fusarium oxysporum f. sp. vasinfectum 25433]
ylsmqrvrfsSPDAYEKFKVLFADTRRHLMTLPGFLHLTWWEHPDDRSWYNECSFWTSRGALYDWHKNTYHKYCKEW
>OAL45028.1 | hypothetical protein IQ07DRAFT_662615 [Pyrenochaeta sp. DS3sAY3a]
ylsmqrvrfsSPDAYEKFKVLFADTRRHLMKLPGFLHLTWWEHPDDRSWYNECSFWTSRGALYDWHKDTYHKACKTw
>AFY36751.1 | Antibiotic biosynthesis monooxygenase [[Leptolyngbya] sp. PCC 7376]
hIILINSFEFPADKENEAIRYWELAADYMRSQPGFISTRLHKsvSPGARFGLVNIAEWESAEHFANVVNSDEFKSlte
>KQX72377.1 | antibiotic biosynthesis monooxygenase [Aeromicrobium sp. Root472D3]
tVIKINAITVPDGSGDELAHRFAARAGAVDGTEGFQGFELLKPTDERTQWLVLTRWASEDDFQAWVSSPSFAEGHRs
>WUB65146.1 | antibiotic biosynthesis monooxygenase [Streptomyces sp. NBC_00582]
lVCVATRYVADRGAAEAMADLLRRSGDWKKDFPGFIAATPYISPDGRTYVNYPQWADRDAFEAYMADPRnaagqqd
>KPK17462.1 | MAG: hypothetical protein AMJ67_13410 [Betaproteobacteria bacterium SG8_41]
nfVLAVMIRIKAENVERFMAQALANAREARKEPGCRQFEVLVDSADRTKVMLFEIYDDEKAFEAHQQTPHFKKYLae
>ASN53168.1 | antibiotic biosynthesis monooxygenase [Sinomonas sp. R1AF57]
sIVKINAITVPADSGDELARRFAARAGAVDGVPGFEGFELLQPTDGRNVWLVVTRWADEESFEAWKNSASFGHGHGr
>KAF5622941.1 | antibiotic biosynthesis monooxygenase [Fusarium sp. NRRL 52700]
vytivvhlyaKDDEESLKKLTAKLIEASRVYSQDKETLSWHVMQSTADRRAFTIVERYEQESSQKYHLENPYWKTFdp
>AFU59812.1 | putative antibiotic biosynthesis monooxygenase [Candidatus Nitrososphaera gargensis Ga9.2]
tFVAIADVELKRECIAEFKKWFSEVNSKILSHYKGFLGRVLIESPDGRHRIIIMAADKESFLAMRASRQHRELHAk
>TFB73140.1 | antibiotic biosynthesis monooxygenase [Cryobacterium flavum]
tIIKINAITVPSDGGDELAQRFAARAGAVDDRPGFEGFELLKPTDDRLTWLVVTRWADEESFQAWLTSPSFAHGHRs
>CBN58788.1 | conserved hypothetical protein [Kamptonema sp. PCC 6506]
MIIEWLKFRVPAEKCEAFIQRDEEVWTAGLRSFPGFLGKETWVDPERNEVVFMIRWETREQWKsipqnk
>KQW53684.1 | hypothetical protein ASC77_05305 [Nocardioides sp. Root1257]
MIVVVSQAWTKPGEEhaAAYVALSAEFGACFRDHPGYRGRRLVRGVEDRTHFTHLRYFDSVADYEECTQHPDYQDhlva
>MBN4933957.1 | antibiotic biosynthesis monooxygenase [Staphylococcus sp. EG-SA-6]
MIIINAKLKVSEEHREAYLDLMTNLVKHAREEEGNTFYSHYEDVAERNTFVVVENYKDQDAVEAHNHSEHFKVFSEn
>SMH70272.1 | protein of unknown function [Candidatus Nitrosotalea okcheonensis]
sITILVQYKIKKKKLTKATNAILEYVEQVKKNEPGTTEYTVFQDESDRTMFIHVMSFVDKAAKKTHEKSEYLKKLkk
>KGM12994.1 | antibiotic biosynthesis monooxygenase [Cellulomonas bogoriensis 69B4 = DSM 16987]
stvKINAITVPEGSGDELARRFAARAGAVDGQDGFEGFELLAPTDERTTWLVVTRWRDEDAFQAWVSSPAFGHGHRg
>OJU96281.1 | MAG: antibiotic biosynthesis monooxygenase [Solirubrobacterales bacterium 67-14]
sIVKINVITVPRERFDEFAERFASRAGKVEQAEGFESFDLLRPNDDRDLCLVVTRWRSEEDFMAWVKSPDFAAGHSq
>KJW12829.1 | monooxygenase [Levilactobacillus spicheri]
fysfsyFKFDQDTADVFDAKVNRLAAGPLPEGMRALYVMVKPKDRGSYSVLTIWDDSQAYSLWRHSPAFapln
>SCG07951.1 | Heme-degrading monooxygenase HmoA [Streptomyces sp. Ncost-T6T-2b]
sVTFINVFEIAADELDAFVEKWEQRARLMRDKPGFIDSRMHRarSSDSRFQLVNVSHWESQEAWEAATADPDFAsrtra
>CAJ64840.1 | hypothetical protein; putative Dimeric alpha+beta barrel domain [Frankia alni ACN14a]
strhtiamlrsaLAVRRAVLAAPGALGVSLVARPLRREYFTLSAWMDRAALDAFVGNPHHRQAMRr
>OQU93938.1 | hypothetical protein CLAIMM_00372 [Cladophialophora immunda]
ylsmqrvrfsSPDAYEKFKVLFADTRRHLMTLPGFLHLTWWEHPDDRSWYNECSFWTSRGALYDWHKNVYHKycktw
>NBI13955.1 | (4S)-4-hydroxy-5-phosphonooxypentane-2,3-dione isomerase [[Haemophilus] felis]
MFAMLVEINIQEGKEQAFLEIFERNQVGTRQEPGNLRFDVLRDPEIRTRFYAYEVYTNEEALDQHRQTPHYHRCVKe
>MCR9062075.1 | antibiotic biosynthesis monooxygenase [Paracoccaceae bacterium]
PVTLINVFEVPADQIDKTVEFWEKSRDFLRQQPGYISTRLHRalAPDARFQLINIAIWESPEAFQAAigk
>XP_018148794.1 | dimeric alpha-beta barrel [Pochonia chlamydosporia 170]
lIQIATLKFKPSLQqgTELPLSFRDVCRQLQAVPGVSSTYFGEQIERRGTWTWIIRWASPAAHDAFLASPSFTNWiss
>KFE33827.1 | antibiotic biosynthesis monooxygenase [Thioclava atlantica]
qTVICTFEMTPATAHELMELLQSAYAEVISKAPGFIGAGLHMNDARTRIATYSKWRDRGDYQAMLRSPEMIErnkv
>AKL73047.1 | putative enzyme involved in biosynthesis of extracellular polysaccharides [Actinobacteria bacterium IMCC26256]
svAKINAITVPSDRVEEFVARFAARSGSVTSSPGFEAFELLAPNDDRGVFLVYTRWASEDDFQAWVQSPAFAHGHRg
>BAZ25988.1 | Heme-degrading monooxygenase HmoB [Scytonema sp. NIES-4073]
PVVLINTFSIPKGTEEDFVKMWTEALEFIKNEPGFIDAKLHRslDSDARFQFINVAHWESQEAWKAAFsklalqee
>EES66162.1 | LOW QUALITY PROTEIN: hypothetical protein BSIG_4717, partial [Bacteroides thetaiotaomicron]
MIRLNVFVRVNETNREKAIEAAKELTACSLKEEGCIAYDTFESSTRRDVFMICETWQNAEVLAAHEKTAHFAQYVg
>ABG30492.1 | conserved hypothetical protein [Roseobacter denitrificans OCh 114]
wllEMNVRDDDIEAVEQLVDEMVEATRANEPGALIYEYYLSEDRRRCSVVERYADSAAVMEHLKNfeEHFaerffa
>SMH32772.1 | Heme-degrading monooxygenase HmoA [Maritimibacter sp. HL-12]
iQTVITTFEVTPGTCDDLLEELRLACNEFVSKQPGFIGAAMHVNDARTRVANYTQWESREDFQTMLRSKAMRQYHmk
>NYE02854.1 | heme-degrading monooxygenase HmoA [Kineosphaera limosa]
tVIKINAITVPADSGDELGRRFAARAGAVDGQPGFEGFELLQPTDGRNTWLVVTRWADEESFQAWTASQDFGAAHRg
>KJY45320.1 | globin [Streptomyces sp. NRRL S-444]
tveyIRYRIALDDQQAFEDSYRQAAEALAASPECIDYELARceEENDREHYILRIRWTSvDAHLNGFRKGEHFPAFFsa
>ACM25760.1 | conserved hypothetical protein [Rhizobium rhizogenes K84]
MIAVIFEVVPYLGERHHYLDLAGKLRAELETIDGFISIERFESLSSRGKILSLSFWRDEAAVKEWRNREAHRAAQKA
>OZG74552.1 | hypothetical protein BTA51_06020 [Hahella sp. CCB-MM4]
siWVILKSQVKSEKYDDLMGFLEKNLPRVRSFPGCFGVSVQRSSDDRTMLFQERWLSRSHHESYLESisqngvmealagfle
>TGT57576.1 | DUF718 domain-containing protein [Mesorhizobium sp. M00.F.Ca.ET.170.01.1.1]
aynVVRFRTRPGKEEAFIDAHKKAKLDAKGFRKAALVRTSERTFCVVGEWEDIDSLAAARpq
>MBM6614022.1 | antibiotic biosynthesis monooxygenase [Desemzia sp. RIT 804]
mkVINASFFIKGNQRENFLSDTKELISETRKEEGCLAYNLYESLEERNTFIMVENWKDQFAIDIHNQNPLLQNFisk
>PCC68794.1 | antibiotic biosynthesis monooxygenase [Nannocystis exedens]
ygfrATMTARPGKGDELVDLLISVTTgARPALSEHCVLYLVGRSASDRDVVHVTEGWTTKEAHAENFASAQARAFLAk
>XP_018241421.1 | hypothetical protein FOXG_05897 [Fusarium oxysporum f. sp. lycopersici 4287]
vytivvhlyaKDDEESLKKLTAKLIEASRVYSQDKETLSWHVMQSTADRRAFTIVERYEKESSQKYHLENPYWKTFdp
>MDP8078543.1 | (4S)-4-hydroxy-5-phosphonooxypentane-2,3-dione isomerase [Pasteurella skyensis]
MFAMLVEINIKEDKEEEFLEVFERNQVGTRQEEGNLRFDVLRDTEIRTRFYAYEVYKDQNALEEHRKTPHYHRCVqe
>ABB56535.1 | hypothetical protein Synpcc7942_0503 [Synechococcus elongatus PCC 7942 = FACHB-805]
MVVEWLKFAVPATEQAAFLAADAAVWTPLLSRYPGYLRKEVWQDPSDRDHLVMVIHWQSREQWKsi
>OMI40165.1 | hypothetical protein SPAR_07237 [Streptomyces sparsogenes DSM 40356]
eldfddPDPDLRRTWIDLVIEALETDPDPSPGLISADFHlivdgdrHLATDRARALNYAQWTSEEAYDAALASsapgvgsvtPQWERIRrf
>SNS83694.1 | hypothetical protein SAMN05443665_1010101 [Actinomadura meyerae]
PVTVVATWDVKPGRERDFEGWAQGLHRVATGYPGHLGATWLRAEGARHRYYTVVHFADQDSLDRWLRSADRAEWldr
>SMG18200.1 | Heme-degrading monooxygenase HmoA [Paenibacillus aquistagni]
MISEVASLYIIDGLASEFESQFRRASPLLSGSRGYISHELHKCIEERNKYLLMIKWRSvSDHLISFKQSTAYEEWrl
>OOG82413.1 | hypothetical protein B0E41_15290 [Hydrogenophaga sp. A37]
grVPQEHAGCFHRHlLKTGVSDYRQQPGCLEVRLWRSDADRwASFLLLSVWRDLDAIRAYAGStpevav
>KEO50849.1 | antibiotic biosynthesis monooxygenase [Thioclava pacifica DSM 10166]
qTVICTFEMTPATADELMEKLQSAYSEVISKAPGFIGAGLHMNDARTRIATYSKWTERGDYQAMLRSPEMIARnrv
>XP_016225040.1 | uncharacterized protein PV10_04678 [Exophiala mesophila]
ylsmqrvrfsSPDAYEKFKVLFADTRRHLMKLPGFLHLTWWEHPDDRSWYNECSFWTSRGALYDWHKDTYHKfcktw
>SFB05713.1 | Heme-degrading monooxygenase HmoA [Rhizobium sp. NFR07]
MIAVIFEVVPYMGERHRYLDLAGDLRSELEKIDGFISIERFESLTLRGKLLSLSFWRDEEAVKAWRNVEAHRAAQQa
>ADP19473.1 | antibiotic biosynthesis monooxygenase family protein 4 [Achromobacter xylosoxidans A8]
stfifAKKQFDDDFHRLDQAIAAAARAIPGYLGEESWEDAARGLISNVYYWESLEALEQLIRHPAHLQAKAa
>MBB6219973.1 | heme-degrading monooxygenase HmoA [Rhizobium leguminosarum]
MIAVIFEVVPYMGERHKYLDLAGELRSELEKIDGFISIERFESLTNRGKLLSLSFFRDEEAVRKWRNLEAHRAAQQa
>OYW65197.1 | MAG: hypothetical protein B7Z32_04385 [Hydrogenophilales bacterium 12-64-13]
MLAIAYHFHVLPRYRDEFQHAWRAARDSLQQALGLVSYEFNLPRERREAFTLMLAWDSQTSFERFTRTwvgvwmlngmglqreafat
>OLT31756.1 | hypothetical protein BJF79_00870 [Actinomadura sp. CNU-125]
PVTVVFTWDVKPGRERDFERWAGAIHDAASRYPGHEDAMWLRAEGGRHRYYTLVRFDDRDSLDTWLDSPERHdllgr
>EYD74866.1 | antibiotic biosynthesis monooxygenase domain protein [Rubellimicrobium mesophilum DSM 19309]
qTIITTFETTPALAFDLIEALQAAFAECISKQPGFLGAALHVNDARTRVCNYSQWASRGDYQAMLRTPEMRERNRa
>SNS06659.1 | hypothetical protein SAMN06265355_110181 [Actinomadura mexicana]
PVTIVFTWDVKPGRERDFEEWAEGLHEVATRYSGHQGATWLRAEGSRHRYYTVVNFADQERLDRWLNSGERADWIEr
>KHD97266.1 | antibiotic biosynthesis monooxygenase [Kocuria polaris]
sIVKINAITVPADSGDELGRRFAAHSGSMAGVAGFEGFELLRPTDGRTQWLVLTRWADEDSYDAWRSSQDFARSHgg
>KIC17561.1 | hypothetical protein RA20_14440 [Leisingera sp. ANG-Vp]
cVIIILQPLPGKFDALAALVKEMTEQVCTQPGNLQAEVLLAPARNEIAVFQRWSSAEAFSEYliwrskqedlqqvydlsanepdfksf
>RMD39234.1 | hypothetical protein DV735_g5894, partial [Chaetothyriales sp. CBS 134920]
ylsmqrvrfsSPDAYEKFKVLFADTRRHLMTLPGFLHLTWWEHPDDRSWYNECSFWTSRGALYDWHKNTYHKYcktw
>ACV79705.1 | Antibiotic biosynthesis monooxygenase [Nakamurella multipartita DSM 44233]
tIIKINAITVPADSGDELARRFAARAGAVDNQDGFEGFELLQPTDERTTWLVLTRWRDEESFQAWLNSPAFGHGHRs
>AWP27069.1 | antibiotic biosynthesis monooxygenase [Paenibacillus sp. Cedars]
mileSAILYIKPGLASDFESAFRAASGVLLTKKGYVDHELHKCVENRDEYIFLVRWSGiKDHLLGFRGHPDYKKWSAl
>KHQ53827.1 | Antibiotic biosynthesis monooxygenase [Mameliella alba]
MYLAMNRFTVPLENAAEFEDLWLSRESHLRDMAGFVAFDMLRgpEEDGRILYASHTVRETEVHFRAWTGSEEFRAAHAR
>ABP52719.1 | Antibiotic biosynthesis monooxygenase [Salinispora tropica CNB-440]
sIVKINAIDIVEGHGDEFVERFSARPGKIEHADGFEGFQVLRPTDDRTTWLVVTKWRDTEAYDAWYATRPHRApe
>EHY87120.1 | putative enzyme involved in biosynthesis of extracellular polysaccharides [Saccharomonospora azurea NA-128]
gITVVEAIELPAERIDDTVSRWLDRAELMSGAPGCRDNRLYRavDPDIRFPLVGIARWDSPEAWDAANNDPRLrqrl
>ANY66742.1 | hypothetical protein BBD42_09905 [Paenibacillus sp. BIHB 4019]
MIIVQAFLKVQADAREAFIEQAKILIAATQQEPGNISYKLYEDAEQRSHFVMLEEWRDQQAIDEHNESAHYTAFAg
>MBC9861577.1 | uncharacterized protein [Mycobacterium pseudoshottsii]
mleHAVLNVIPGHEAEFESAFGSAKSVISRMPGFQQLSLSRCVEHRGRYLLLVQWDTLEHhTEGFRKSAEYAQWRsm
>SOD72690.1 | heme-degrading monooxygenase HmoA [Jatrophihabitans sp. GAS493]
tIIKINAITVPADSGDELAKRFAARAGAVDDQDGFEGFELLQPTDERTTWLVVTRWRDEESFQAWLNSASFGHGHRs
>EXM30646.1 | hypothetical protein FOTG_04552 [Fusarium oxysporum f. sp. vasinfectum 25433]
ylsmqrvrfsSPDAYEKFKVLFADTRRHLMTLPGFLHLTWWEHPDDRSWYNECSFWTSRGALYDWHKNTYHKYCKEW
>CUK06551.1 | Antibiotic biosynthesis monooxygenase [Ruegeria denitrificans]
eIVIIARIVPEDGQSDLVRAAIEELAFASREEAGNKGYDVFVSPHRRSEFLIHEIWSGAQAIINHGRMSHMVRFKEa
>AEY93814.1 | Antibiotic biosynthesis monooxygenase [Streptomyces hygroscopicus subsp. jinggangensis 5008]
yaviittrpaadlegyAAMSERMAELGETQPGYLGRESLTDEDGRDLVVIYYSDEASIAAWKAHPEHLEAQRl
>CDA74709.1 | putative uncharacterized protein [Bacteroides sp. CAG:530]
MIRLNCFIQVEESKREQVLALAKELVAASLNDEGCIAYDIFESSTRRDVMMICETWKDAASLDAHSKSAHFTTlvpq
>SFE20247.1 | Antibiotic biosynthesis monooxygenase [Sulfitobacter brevis]
viewVLEMRVQDGQADAVQPLIDEMVAATKADEQGALHYEYYMTPDRSTCTVLERYADNAAVMAHLGNfgakfaerf
>KIC25437.1 | hypothetical protein RA23_06135 [Leisingera sp. ANG-S3]
aVIIGLHPRSGKFEELAALVQQMVEQVRRHAGCLQAEILLAQDRNEIAIFQKWKDNDSFSDYliw
>RMP52942.1 | Antibiotic biosynthesis monooxygenase [Pseudomonas syringae pv. atrofaciens]
pLALMAVLKASAGKESALKTALSALVEPTRAEPGNIEYTLFEARDERGTFYMRECFKDQAALDAHVATPHYQQFAav
>XP_020057034.1 | uncharacterized protein ASPACDRAFT_1855248 [Aspergillus aculeatus ATCC 16872]
vnVTVFAYPQPDKIDEVATLWSELSSQVQANEPDTLFYYAFVNQDRNAIVVVERYRNQEALVKHSQTPYYQAFMAk
>PFG39896.1 | heme-degrading monooxygenase HmoA [Georgenia soli]
sIVKINAITVPADSGDELAHRFAARAGAMEGVDGFLGFELLRPTDERTTWLVITRWRDEFSYEAWRGSDAFAVGHgr
>KAF5712434.1 | hypothetical protein FMUND_8529 [Fusarium mundagurra]
ylsmqrvrfsSPDAYEKFKVLFADTRRHLMTLPGFLHLTWWEHPDDRSWYNECSFWTSRGALYDWHKNTYHKYcksw
>XP_016222243.1 | uncharacterized protein PV10_05301 [Exophiala mesophila]
efvlyadlfAKQGLGDQLEKYLRVLIRLTESEEGTLEYVISRDDVDRDHFHVFERYTGREAFEKHIAAQEFVDFads
>WFN94302.1 | antibiotic biosynthesis monooxygenase [Gordonia sihwensis]
eIVMIATFPnIPEENVAAFTAAVAESLDAVRTEKGNLQYDWFMDDDRSRCVVLERYRDAAAVVEHVGnvae
>AKF10821.1 | Antibiotic biosynthesis monooxygenase [Sandaracinus amylolyticus]
MLIVHVHVRVKPEHVDAFVAATEDNARASLQEPGILRFDLIRDAGERDRFVLVEVYRTDDDPAKHKQTAHYAKWRDa
>SDW31666.1 | Acetyl esterase/lipase [Amycolatopsis xylanica]
sVIEMTTFTVEPERTRAMLEARRGMLEAFRADRRGFLAARLVRVDERTWLDFVEWTDDAAWDESkakganlpa
>OPF72812.1 | antibiotic biosynthesis monooxygenase [Streptomyces antioxidans]
fVVVEIDFNdPDPRARRTWVDLVIEALESEPDPGLLSADFHliadgerHLSTDRARVLNYAHWTGTAAYEAALAADgprg
>ACO80358.1 | antibiotic biosynthesis monooxigenase [Azotobacter vinelandii DJ]
mTLLIRHRVREGREREYEGWLRRTVDVAKGYPGHLGVDVLREqDGDRRRFTCVLRFASTGQLQAWLESADRRRLiee
>ACA31742.1 | Antibiotic biosynthesis monooxygenase [Histophilus somni 2336]
MFAMLVEINIKEGKEKEFLEVFERNHIGTRQELGNLRFDILRDPEIRTRFYAYEVYENETALNFHRQTEHYRRCVRe
>KGF65889.1 | hypothetical protein LT42_08260 [Pseudomonas lutea]
pfSQFVEFAVDPRHQAGLVDALNDRFERFTRTYPGFVCASVQVSEDRRRVLSHVQWLSKRDCERAFEnaeegea
>EUJ27708.1 | hypothetical protein LMUR_09269 [Listeria grayi FSL F6-1183]
vfglLTNFHTKPEDQEKLAEILLRAAEALEDYQTCLQYQVILNANDREVVSVLEVWTDKGHHEASLENPATVEAine
>KQV86259.1 | oxidoreductase [Massilia sp. Root351]
afIVRLTAKPEVRERFRAELFNVVNRMAQEPDFINTWVHEDANDRNTFVLYETWgcsrdf
>WKS52864.1 | antibiotic biosynthesis monooxygenase [Corynebacterium tuberculostearicum]
MILINVQFHVKPEYAETFLDEINWYTEACNAEPGCIDFKWFRDPEDRQRFLLLESYADGKDVEHVQSEHFQRstee
>NEI57993.1 | antibiotic biosynthesis monooxygenase [Rhizobium leguminosarum]
MIAVIFEVEPYMGERHKYLDLAGELRGELEKIDGFISIERFESLTTRGKLLSLSFFRDEAAVKEWRNLEAHRAAQQa
>MBD2415716.1 | antibiotic biosynthesis monooxygenase [Nostoc calcicola FACHB-3891]
MFVVIFEVKPKTEQWEEYLSLAKLLRPELEKIDGFIDNERFSSTKHRGKILSLSTWRDEKSLIRWRTHTLHHNVQDk
>BBF72347.1 | antibiotic biosynthesis monooxygenase [Sphingomonas bisphenolicum]
kIVFVRFLPKAGHEAEVEAILRIMVPNTRAEPGNLRYDLFKaDHEGRTLFHLIERYRDDDAVAFHRETDHYKAYRAs
>CAD7056827.1 | antibiotic biosynthesis monooxygenase [Pseudorhizobium halotolerans]
MIAVIFEVVPYMGERHRYLDLAGELRAELEKIDGFISIERFESLTMRGKILSLSFWRDEEAVRQWRNLEAHRAAQQa
>EBA06108.1 | hypothetical protein SSE37_05617 [Sagittula stellata E-37]
rfialEAFEhVHPDRVADYETASQAIDDKVKETEPGMLVHALTVaaRADDRVTYRWLEVFTDLAALEAHFASPHVKAhga
>SFC38911.1 | Heme-degrading monooxygenase HmoA [Pseudoalteromonas denitrificans DSM 6059]
MIKVIIERVIADDMESTYEEQLKKTLTAVMGAKGFISGTSYIDIQNRNKRTIITDWQNIECWKRWHKSSlreetnsqirlmlqqdevvk
>EXM30646.1 | hypothetical protein FOTG_04552 [Fusarium oxysporum f. sp. vasinfectum 25433]
ylsmqrvrfsSPDAYEKFKVLFADTRRHLMTLPGFLHLTWWEHPDDRSWYNECSFWTSRGALYDWHKNTYHKYCKEW
>CDZ73025.1 | Antibiotic biosynthesis monooxygenase [Neorhizobium galegae bv. orientalis]
MIAVIFEVIPYMGERHKYLDLAGELRSELETIDGFISIERFESLTLRGKILSLSFWRDEEAVKAWRNLESHRAAQKA
>AIF42718.1 | hypothetical protein X953_05225 [Virgibacillus sp. SK37]
gYVVMNNIPVTEEGQPVFEDRFKQRQNEVEMMPGFQAFRLLKPKKGRTYVVFTQWRSEQDFENWKNSKEFKQTHQg
>AEW98965.1 | hypothetical protein SCATT_p07720 [Streptantibioticus cattleyicolor NRRL 8057 = DSM 46488]
mIIPIEIDEEREEAYLDAWQAAAEVMAAQPGFIRTYMFRtiVPGSRFALVNVAEWESTAHWEEAMdvc
>EID52847.1 | putative enzyme involved in biosynthesis of extracellular polysaccharides [Saccharomonospora xinjiangensis XJ-54]
gvtLIDAWELPEERVGQTIARWRERVALVHTAPGFRDARLHHrmDPQARLGLVNVAHWDSAEDRDEALADPGFVAsaa
>GAL13920.1 | arginase [Vibrio sp. C7]
kvILQGSIEIPAACYEQVLMELPEHIRLTRQETGCLVFRVEPCSENRFRYSVYEEFSSPEAFATHQERvrqstwgevtkhvkr
>MDY0096393.1 | antibiotic biosynthesis monooxygenase family protein [Candidatus Vecturithrix sp.]
MIVVKITMDVLQEKQKELVQTLLSMVGAMEKEVGCLSYALFCYIDDRNLLNLLEEWRTRKDLDRHLKSEMFgvl
>SNS23744.1 | Quinol monooxygenase YgiN [Streptosporangium subroseum]
gfHATMTAQPGKGDELVGFLLNAPSLSNEDCVVFLVGRSAGDRDVVYVTEGWTSEEAHGRFFATEEAQALVak
>SFV08312.1 | Heme-degrading monooxygenase HmoA [Methylobacterium sp. 174MFSha1.1]
dVVLINSFEVAPGDEAEAIAYWERAADHLRRQPGFVETKLHRAvvPGARFLLVNVATWRSAEAFRAATADPAFRALvg
>KAF5712434.1 | hypothetical protein FMUND_8529 [Fusarium mundagurra]
ylsmqrvrfsSPDAYEKFKVLFADTRRHLMTLPGFLHLTWWEHPDDRSWYNECSFWTSRGALYDWHKNTYHKYcksw
>SOD63317.1 | Antibiotic biosynthesis monooxygenase [Streptomyces zhaozhouensis]
eVTFVNAFELPGERVDAFLPLWRDHAEPLTRAPGFRDGRLHRavAPDARFPLVLVAHWDDVDSWRAAdddarrrgf
>KAF5622941.1 | antibiotic biosynthesis monooxygenase [Fusarium sp. NRRL 52700]
vytivvhlyaKDDEESLKKLTAKLIEASRVYSQDKETLSWHVMQSTADRRAFTIVERYEQESSQKYHLENPYWKTFdp
>ACV06778.1 | uncharacterized enzyme involved in biosynthesis of extracellular polysaccharides [Kytococcus sedentarius DSM 20547]
dVIKINAITVPADSGDELARRFAARAGAVDGQPGFKGFELLRPTDGRTTWLVVTRWEDEASFEAWTSGQEFQRTHgg
>KGO35137.1 | hypothetical protein JT06_04040 [Desulfobulbus sp. Tol-SR]
tvkILIKRRVAPEHVVQLSSLLKKLRGMALSQPGYVNGETMRRLDARNEFLVISTWHSQEAWEAWLNNDRRKEVQNe
>RMP52942.1 | Antibiotic biosynthesis monooxygenase [Pseudomonas syringae pv. atrofaciens]
pLALMAVLKASAGKESALKTALSALVEPTRAEPGNIEYTLFEARDERGTFYMRECFKDQAALDAHVATPHYQQFAav
>ONM49971.1 | antibiotic biosynthesis monooxygenase [Nocardia donostiensis]
vtfIDVIEIPAEWIDEFVEQWRARAELMRAAPGFRDVRLHRAllPDARFQLVNVAHWDSAEACEAAGMNPtvvssv
>AEM81337.1 | Antibiotic biosynthesis monooxygenase [Streptomyces violaceusniger Tu 4113]
iVVVEIDFDdPDPGLRRSWIDLVIEALENEPDPGLISADFHlivdgerHLSTDRVRVFNYARWTGVETYEAAMAADgpr
>OWV92396.1 | antibiotic biosynthesis monooxygenase [Rhizobium sp. R635]
MIAVIFEVVPYMGERHKYLDLAGELRAELEKIDGFISIERFESLTNRGKLLSLSFFRDEEAVKEWRNREAHRAAQQa
>ANY19923.1 | Antibiotic biosynthesis monooxygenase [Tsuneonella dongtanensis]
rVIAEFPVKAGKRDEFEATLRSALPDTRAFDGCRDIKVFYDEERNTFVLIEKWDSFAHYDKyiawr
>SMD22893.1 | Quinol monooxygenase YgiN [Kibdelosporangium aridum]
pyahlgfATAKPGEEDRVEELILGLVQPLRAEEDAIEFHVHRDRADRRVFVIYEMFRSKEALEKHIAQPYTQEFIRa
>MAF29547.1 | antibiotic biosynthesis monooxygenase [Croceicoccus sp.]
mfVAAYWWEVHPGKEEQFRKAWRRGTELIRQRYGSLGSRLHReDRNGRTRFVGIAEWPDKDTWQAAFDNkmvydepetrrafvea
>AFY43783.1 | Antibiotic biosynthesis monooxygenase [Nostoc sp. PCC 7107]
PIVVAARFNIKPDKREDFLELSTSVFQQTIAESGVISYSFYEDSNLRNHFIFFEEWKSQEALKFHLKTPYleilmqk
>EXM30646.1 | hypothetical protein FOTG_04552 [Fusarium oxysporum f. sp. vasinfectum 25433]
ylsmqrvrfsSPDAYEKFKVLFADTRRHLMTLPGFLHLTWWEHPDDRSWYNECSFWTSRGALYDWHKNTYHKYCKEW
>MCH6468799.1 | antibiotic biosynthesis monooxygenase [Sinomonas terrae]
sIVKINAITVPADSGDELARRFAGRANAVDGQPGFEGFELLQPSDGRNVWLVVTRWADEESYEAWRNSASFGHGHGr
>SEC13258.1 | Heme-degrading monooxygenase HmoA [Arthrobacter woluwensis]
sVIKINAITVPADSGDELAKRFAARATSVDGQPGFEGFELLQPSDGRNVWLVLTRWADEESFNAWRESASFGHGHRp
>KGB80440.1 | hypothetical protein JT55_19050 [Rhodovulum sp. NI22]
dVTLINVFEVPQGREEAAITAWEAARDFLRQEPGYISTELHRslSPDARFRLINVAKWQSPAAFEAAigrmqaaevfp
>SMG15997.1 | Antibiotic biosynthesis monooxygenase (ABM) superfamily enzyme [Agreia pratensis]
fsAIVTAEVPAGLDDEYIAWQNTISATEATFEGFLGHRVQRPvAGARHEWVVVVSFDTEAHLSAWLASSERaallae
>XP_016264625.1 | uncharacterized protein PV06_02881 [Exophiala oligosperma]
ylsmqrvrfsSPDAYEKFKVLFAGTRRHLMGLPGFLHLTWWEHPDDRNWYNECSFWTSRGALYDWHKNTYHKHCKAW
>CCM74715.1 | Antibiotic biosynthesis monooxygenase [Rhizobium mesoamericanum STM3625]
MIAVIFEVLPFMGERHTYLDLAGELRGELEKIDGFISIERFESLTNRGKLLSLSFWRDEKAVTTWRNLEAHRAAQHa
>OLS25650.1 | MAG: hypothetical protein HeimC3_13980 [Candidatus Heimdallarchaeota archaeon LC_3]
mvhitlsygvedydkwKSGFNSYSETRKSAGCLSTAIYVSPDDRNSLNIAFEWDSKENFLKYSSNPELKEAMAk
>AOM78903.1 | hypothetical protein BFS30_18035 [Pedobacter steynii]
niylTAIVKSKEGSAESMKNLLQQLVVDSRKENACLQYDLHQDQANRNVFIFQEIWESQEGWNLHNSQPHIARFIad
>SAK54011.1 | antibiotic biosynthesis monooxygenase [Caballeronia hypogeia]
MFIIAVTFTVHEAHRDDFRRAILANAATSLREEDGCIVFDVCEAQDRPVFFLYEQYADEEAFGLHLAAPHVIDFdre
>ABK17153.1 | Antibiotic biosynthesis monooxygenase [Syntrophobacter fumaroxidans MPOB]
MIHASLRMKFASNKLAEARKTLCEMVERTRFSQGCLGCNVYQGLLERNVLLFEEWWETQADLERHLRSDPYRHVi
>SEH45499.1 | Antibiotic biosynthesis monooxygenase [Rhizobium tibeticum]
MIAVIFEVLPFMGERHTYLDLAGELRGELEKIDGFISIERFESLTNRGKLLSLSFWRDEEAVRAWRNLEAHRAAQHa
>EEV40635.1 | hypothetical protein ECBG_02904 [Enterococcus casseliflavus EC20]
MYIRTVAFEVIPEGKERFLAKMKKDTASMKTFAGCQSAEAWFsESKDRLVFQLVSKWTEKKAFQAWLKRPEHLQKHRe
>GAP89683.1 | hypothetical protein SAMD00023353_3501000 [Rosellinia necatrix]
pllsVARIGVAARNRGEVEKAWEARARERLAAESGFEHAAGWRiekepGREDRDEFVVVGAWRDEEALARfavggkawdd
>OLT19125.1 | hypothetical protein BJF79_02615 [Actinomadura sp. CNU-125]
MVIIAGKMYVPAEVRDRWVADHRDAITRARAMPGCVDLYLSADPLERDRVNMYECWETEAELDAWRAvadpppkpegfra
>SNR90429.1 | Heme-degrading monooxygenase HmoA [Geodermatophilus saharensis]
saILINCFEVAPEQDERFLQLWRQADDLLRSRGGYRTTRLHRalGPQTRFRYVNVAELDSVEAWQSAVGSPDFTAIAAr
>EXM30646.1 | hypothetical protein FOTG_04552 [Fusarium oxysporum f. sp. vasinfectum 25433]
qrvrfssPDAYEKFKVLFADTRRHLMTLPGFLHLTWWEHPDDRSWYNECSFWTSRGALYDWHKNTYHKYCKEW
>KZO99632.1 | hypothetical protein CALVIDRAFT_534055 [Calocera viscosa TUFC12733]
rVVVIAKVVVKPEKLATFEPAWAEFMAGVKTEPNCIYFNVAVSQDRLTYWMYEEYKNQTGLDEHESSDHYRKWNv
>UMA66386.1 | antibiotic biosynthesis monooxygenase [Roseivivax marinus]
MYLAMNRFTVPVENAEAFEALWLNRDSHLKEMDGFVGFHMLKgpETDGRILYASHTVWQTEEHFQAWTRSDAFRAAHKg
>OOV13519.1 | antibiotic biosynthesis monooxygenase [Deinococcus sp. LM3]
MILEIATLQIRPGQSPAFEVAFAQAQRIVAGMGGYVRHELQRCVEDRHRYALLIWWETlEDHTVGFRGSPGYQEWRsl
>OGB26637.1 | MAG: hypothetical protein A3I66_03585 [Burkholderiales bacterium RIFCSPLOWO2_02_FULL_57_36]
sITRINEFRAMEGNSDLLLDQLILLVPVIEAAQGCLSCQLLQSQKSRNHFILIEVWDDAHSHQASLKDispevfhevrkylaa
>SCK15314.1 | Antibiotic biosynthesis monooxygenase [Streptomyces sp. WMMB 322]
vVLVTREFEtPDLQRARRLVDALVESTESAPPPDGLLSARFYVSVDGRYVFNYAEWRDETAhHTAItnrlpasvdsarwqqvhqw
>ONM48396.1 | hypothetical protein B0T46_12800 [Nocardia donostiensis]
mNIFEIEPGVVTEFAANWADRARHMQRSAGFRNVRLHRSltSDARFRLVNIAHWDSVQVWRKAAQSSPMTAATEa
>KFF49971.1 | hypothetical protein GY26_05310 [Gammaproteobacteria bacterium MFB021]
MLWVIATITTAPGRDRDVLNALLDVATTVRQEAGCHLYQPSQdhpegltadTSPRRDTVTIIEAWDSRQALDEHLETPHMARFREq
>ATL28522.1 | monooxygenase [Streptomyces formicae]
PVTFINVFEIDGVDLDEFVSGWEKRVDLMRAKPGFVDSRLHRarSTDTRFQLVNISHWTSEALYEAAIADTQFstrtra
>KAB8335837.1 | antibiotic biosynthesis monooxygenase [Scytonema tolypothrichoides VB-61278]
PVTLINVFAVPQGKEAEFIKTWNQTGQSLKNASGFIDANLHRsiDSNARFQFINVAHWESVEAYQAAisehepqekhlswlean
>GAB48729.1 | hypothetical protein MOPEL_080_00080 [Mobilicoccus pelagius NBRC 104925]
sVIKINAITVPADSGDELAHRFAARAGAVDGQPGFEGFELLKPtDEGRRVWLVVTRWKDEESFQAWVNSKNFAEGHAh
>KAF5622941.1 | antibiotic biosynthesis monooxygenase [Fusarium sp. NRRL 52700]
vytivvhlyaKDDEESLKKLTAKLIEASRVYSQDKETLSWHVMQSTADRRAFTIVERYEQESSQKYHLENPYWKTFdp
>EHS48909.1 | Antibiotic biosynthesis monooxygenase [Rhizobium sp. PDO1-076]
MIAVIFEVTPFLGERHRYLDLAGDLRCKLEKIDGFISVERFESLTLRGKLLSLSFWRDEEAVRRWRKTDAHRAAQSa
>OHV90627.1 | DUF718 domain-containing protein [Mesorhizobium sp. ORS 3428]
taynVVRFRTKPDKAWAFIEAHERAVIGVPGFLRGALVETGDRTFCFVGEWDGMESLAAARpamvaildsfrdlled
>EUJ25397.1 | hypothetical protein MFLO_15508 [Listeria floridensis FSL S10-1187]
fvtfeyvMVRDEEVPVFLELYHKMVKPLEETPGLQCFQLGESTKRSQFLILTFWDSEKYYQAFKTTPYHAKVIEm
>PAZ16742.1 | antibiotic biosynthesis monooxygenase [Streptomyces sp. SA15]
magtAGLLGNKLLHALGDRRAYVVVSRWSDWEAFTAWESGPAHKEqta
>GHD46296.1 | hypothetical protein GCM10008110_13080 [Marinobacter persicus]
MIRVLIERHIAESLEAAYEQQSRKVLQHSVAQPGFISGETLVDRHDRNHRITLSNWRSEADWKRWYQSPERRElmap
>OGA08568.1 | MAG: hypothetical protein A3D95_06455 [Betaproteobacteria bacterium RIFCSPHIGHO2_12_FULL_69_13]
sFVLAVQLRIKPENVDAFMGMLLENAQHARETEPGCKQFDVLVDPADRTKVMLYEVYADDKAFEAHQQTPHFKKYLae
>ABG99139.1 | conserved hypothetical protein [Rhodococcus jostii RHA1]
ylsmqrvrfsSPGAYEKFKVVFADTRHHLMKLPGFLHLTWWEHPDDRMWFNECSFWASKEALYDWHMDTYHKHAKAW
>OUZ12745.1 | antibiotic biosynthesis monooxygenase [Aeromicrobium sp. PE09-221]
sIIKINAITVPKDSGDELAHRFAKRAGAVDGQEGFEGFELLKPTDDREQWLVVTRWRDEESFQAWMNSAAFGHGHRs
>OMF52267.1 | hypothetical protein BK138_22770 [Paenibacillus rhizosphaerae]
pVVWVNAFQVKPGKLDEFMRIQSEELRsfAEQDTVNGALGSRLLRASHRDRAIAIALFESVEAHQSWLKQADFsvhydk
>ADO69100.1 | Antibiotic biosynthesis monooxygenase family protein [Stigmatella aurantiaca DW4/3-1]
lLVVHVHVHVKPEHVDAFREATLANARQSVKEPGIARFDVIQDTEDRTRFVLVEVYRTAQAPAAHKETAHYQVWRdl
>PWJ24356.1 | heme-degrading monooxygenase HmoA [Branchiibius hedensis]
tVIKINAITVPKETGDELAHRFAARLGAVDGQPGFGGFELLKPTDERDQWLVVTRWDDEESFQAWVSSSAFREGHgh
>OWK72616.1 | hypothetical protein CBW18_03405 [Pedobacter sp. AJM]
siYLTAIIKSKPETKEELSKILLNMVVQSRKEIACVQYDLHEDTSRNLFIFHEEWADEAGLDFHNQQEYLLDFVAk
>OWV85120.1 | antibiotic biosynthesis monooxygenase [Rhizobium sp. R693]
MIAVIFEVLPYMGERHTYLDLAGELRSELEKIDGFISIERFESLTNRGKLLSLSFWRDEEAVKAWRNVEAHRAAQHa
>SAK67982.1 | antibiotic biosynthesis monooxygenase [Caballeronia calidae]
MFIIAVTFTVHEAHRDEFRRAILANAATSLRVEEGCIVFDVCEAHERPVFFLYEKYVDEDAFKLHLAASHFLDFdre
>EXF73413.1 | hypothetical protein CFIO01_12928 [Colletotrichum fioriniae PJ7]
vtervtipvlGGVENWKEQLKFMLQTLSKQPGYLRTRWGPWTEDRQKLELITGWASPDACEKWRRSKDFAEAMAr
>OZC49937.1 | antibiotic biosynthesis monooxygenase [Rhodococcus sp. 06-621-2]
lKVVATITAKPESVDVVRAGLAELAAESLHEDGNVSYELFESAAERGTFVTIEVWRSEDDLDAHMKTPHLQKAlse
>OQR27108.1 | hypothetical protein BWR59_28095 [Pseudomonas sp. Bc-h]
pfSQFVEFVVDPRYQSGLVAALDERFERFTRTYPGFIRASVHVSEDRQRVLTHVLWQSKSDCEKALENAeqgeg
>CAE7651611.1 | lsrG [Symbiodinium sp. CCMP2456]
PVVVVFEADVKDECVTDFVEVMTANARGSRSEAGCLRFDLLRgQEGNRGRFVSYEVFESADAIEKHKEMPYTKAWga
>EFQ82755.1 | antibiotic biosynthesis monooxygenase [Aeromicrobium marinum DSM 15272]
tVIKINAITVPAGSGDELAHRFAARAGAVDGAEGFEGFELLKPTDDRDQWLVVTRWRDEDSFQAWVASPSFAEGHRs
>CCV10586.1 | conserved hypothetical protein [Mesorhizobium sp. STM 4661]
MIVRIAELEIDPDQIEAYGALLSEEIEASMRLEPGVIFLYALSVKGSRDKVRVIEGYADQAAYEAHLTTPHFLNYKtq
>OED50934.1 | hypothetical protein AB838_00225 [Rhodobacteraceae bacterium (ex Bugula neritina AB1)]
aVIISLRPRPGKFTELTALITQMVEEARKHNGCLQAEILLAPEREEISVFQRWQDSEAFGEYliwrskqehldrvya
>OQX59628.1 | MAG: hypothetical protein B5M52_02915 [Helicobacteraceae bacterium 4484_230]
vvvaNQITLTANTGDEKQLRMLLNELVDHALKSKGCHKYELYQFEDERDRFMIVEIFKSIKAQKKFTEDetvvsire
>EKF57592.1 | antibiotic biosynthesis monooxygenase [Agrobacterium albertimagni AOL15]
MIAVIFEVVPFVGERHRYLDLAGELREHLEATDGFLSVERFESLTTRGKLLSLSFWRDEEAVRRWRETEEHRAAQAt
>KQY88230.1 | antibiotic biosynthesis monooxygenase [Pelomonas sp. Root1444]
fpiWKQVLDEAAGIRKEAGEQSYHLLHDEFDRSRVAHFSRWTSLAQAKAFFEADrlveirrl
>MDA7419742.1 | putative quinol monooxygenase [Tritonibacter multivorans]
tlTYLAEIHPKPECFAKAESAVQSIIAQTRAEEGCLEFTFYADANRERLYILETWTDMAAFEFHHAQDYVLSvmae
>KHK90296.1 | hypothetical protein LK12_16890 [Novosphingobium malaysiense]
fvrliPKAGKEDELMERLLDVAEDVRKEPGNLVTYVLRDKENRRDVLMFELFADQAAIVAHREAEHsikk
>SMR62095.1 | unnamed protein product [Zymoseptoria tritici ST99CH_1E4]
eFTVFGTVYAHPQHADAMDAVYRKLTAMSASEPGTIYYCIARDPDDRSVFHFFERYTGRKAFDEHNNSTTVKDllas
>SNY81706.1 | Heme-degrading monooxygenase HmoA [Nocardia amikacinitolerans]
gVTFVNVFEIAPETVTEFAEGWGERARMMRTAPGFRAVRLHRalSEQARFQLVNVAQWDSLEAWQAAAGNSAMRTAtdt
>ABC89805.1 | hypothetical conserved protein [Rhizobium etli CFN 42]
MIAVIFEVMPYMGERHKYLDLAGELRSELEKIDGFISIERFGSLTNRGKLLSLSFFRDEEAVRQWRNVEAHRAAQQa
>SDG35748.1 | Quinol monooxygenase YgiN [Pseudomonas benzenivorans]
eVISIFTLSLAPEDFPEFKTLVAKIVAATSKEPGTLMYEYSVNEARTEVHIIERYRAdavvshieetfapfsekflelvk
>ODU02565.1 | MAG: hypothetical protein ABS89_05700 [Thiobacillus sp. SCN 63-1177]
MLAIAYHFHVLPRHRDTFRHAWQAARDALTHTVGLRAHDFVEPRDRRDAFTLLLAWDDQASFERFTRTwigvwmlngmglahdafarpieth
>AMO88260.1 | antibiotic biosynthesis monooxygenase family protein [Corynebacterium simulans]
MILINVKFHVKPEYAETFLDEIDWYTQACNAEPGCLNFDWYRDPEDRQRFLLVEAYADGKDVEHVEGEHFKRScee
>AKF07130.1 | Antibiotic biosynthesis monooxygenase family protein [Sandaracinus amylolyticus]
MIVAISRFSCEATEADEIERRFRARSRLVDGHLGFRGLEVLRSIGARPEFVLVTRWESRAALGAYLKSEDFRAVHAe
>ATY93014.1 | antibiotic biosynthesis monooxygenase [Pectobacterium atrosepticum]
nnfvivDVKPELGQAFRHVvLPEMAQSIEREEGVLAMYAAIDKANRNRWYFYEIYASENAYQAHRLTPHFKAYINq
>NLH66958.1 | antibiotic biosynthesis monooxygenase [Candidatus Microthrix parvicella]
tVIKINAITVPADSGDTLAQRFAARAGAVDGQDGFEGFELLKPTDDRTTWLVITRWRDDESFNAWVSSPAFGSGHqs
>MDM1993620.1 | antibiotic biosynthesis monooxygenase [Mycobacteroides abscessus]
pIVFINVFELAADKVDAFLAGWRKRAEFMAAQPGFVSFRIHRAvvPGARFQLVNVATWESIEALTTATGDDRFQAMIrd
>OSM44177.1 | antibiotic biosynthesis monooxygenase [Nesterenkonia sp. PF2B19]
sVIKINAITVPEDSGDELGARFAARHGSMEGTPGFEGFELLQPTDGRTVWLVVTRWASEEDFDNWRNSEHFQRSHGq
>OUN78791.1 | antibiotic biosynthesis monooxygenase [Alistipes sp. An54]
MIRLNVFIRTTESNRDELVRTARELVTASLKDEGCVAYDLFESATRRDVLMICETWSDAKALSAHERSSHFTTlvpr
>KHD85856.1 | antibiotic biosynthesis monooxygenase [Heyndrickxia ginsengihumi]
MFIMHASFEGSKENEDRLIAKCKKTKAENAHAEGILSTEIWRkKHRDRIEYAIVTKWESEENFKAWISREEHVQehremqka
>EKF24083.1 | antibiotic biosynthesis monooxygenase family protein [Mycolicibacterium hassiacum DSM 44199]
PVVVVATMTAKPESVDLVRQACKKAVEAVHQEPGCQLYALHETDRTFVFVEQWADADALQAHSAAPAVatlf
>SDR31295.1 | Heme-degrading monooxygenase HmoA [Thermostaphylospora chromogena]
rilfLIKVPQDRQDDFLTAYEKIRYQVASGVPGHLRDQVCQASTDREQWLITSEWRSLDDFLAWEATEEHRELVrp
>KSB88491.1 | hypothetical protein AS593_23360 [Caulobacter vibrioides]
mADQLEARLVSLVAPTRREAGCVAYHVHRDRTDRDLFVFYEAWSDRAALLKHFEEPYILAFLad
>KZO89866.1 | hypothetical protein CALVIDRAFT_543188 [Calocera viscosa TUFC12733]
rYVVLATLHVNPAKADTFERAFRPFVASNRQEPGCVKFDVTVTEDRGEWFMYEVYKDEEAFRAHCDAPHHVAFHKl
>PWD42436.1 | antibiotic biosynthesis monooxygenase [Gordonia paraffinivorans]
PVVVVAVFVPRPGKRDEVEAAVRNAVAATHADDRGCELYAAHESIRGREGIVIIEKWASAEELQMHGSGKAFADltaa
>KGD85995.1 | antibiotic biosynthesis monooxygenase [Rhizobium sp. YS-1r]
MIAVIFEVVPYMGERHKYLDLAGELRSELEKIDGFISIERFESLTLRGKLLSLSFWRDEEAVRQWRNLEAHRAAQQa
>ANY19319.1 | Antibiotic biosynthesis monooxygenase [Tsuneonella dongtanensis]
MYVVTVEFDVAPESREEFLAAVRRQAQDSLEKEADCHRFDVCKiVRDGREVFYLYELyp
>MDO4968746.1 | antibiotic biosynthesis monooxygenase family protein [Comamonadaceae bacterium]
MIIEVTTLHIHPGQNQAFEAAITQAAQSFIAPFPGCLGYSIRRCIEERSQYVIEIRWKTlEDHMEGFRKSKVFTAWRAa
>CAP44713.1 | hypothetical protein predicted by Glimmer/Critica [Bordetella petrii]
vytlyQLSIAPSDFDAFKQVIQPLVAATRDEPGAITYEYLVNADRTTIHIIEQYRTQGVLphleqtfpafaeqflklvk
>SCF01578.1 | Antibiotic biosynthesis monooxygenase [Micromonospora chokoriensis]
slLVITRFSADPAHAEQVPTRHADLVSATRAAVGGPIEARLGRVDERQWVGVWRWESAEQLAAARevapgspaataaf
>EJL33790.1 | Antibiotic biosynthesis monooxygenase [Caulobacter sp. AP07]
parsVNFIRIKPGRFEEFIVLQSAHLERIRGTVPGVVGGRMFVAPERSAVILVSAFETAEHAQRFRQDPRFVEHleraasliesteamp
>QTG81437.1 | antibiotic biosynthesis monooxygenase [Arthrobacter crystallopoietes]
sIVKINAITVPADSGDELAKRFAARAGAVDNQDGFEGFELLQPTDERNTWLVITRWRDEESFEAWKSSKAFGHGHsq
>AIT61371.1 | hypothetical protein CDOO_08925 [Corynebacterium doosanense CAU 212 = DSM 45436]
itgVIHFTFRPGMAERFLELSGQARGLVEANEPGTTRYDVFLSPDRRQATVIEEYVDFDAAMAHQHnigeelnaaivetasevh
>SDG54671.1 | hypothetical protein SAMN04488027_10372 [Psychroflexus sediminis]
MLIRIVKMKFEPEAVEGFLHLFQKNKEKIRHFEGCQRLELYQDQKDRSLFFTYSYWQSESHLNAYRHSALFAEVwkatra
>KRS12388.1 | antibiotic biosynthesis monooxygenase [Roseovarius atlanticus]
MYLAMNRFTVPLENAAEFEDLWLSRESRLKDMDGFVSFHMLKgpEEDGRVLYASHTVWESEEHFRAWTTSEEFRASHAr
>KNB53796.1 | monooxygenase [Streptomyces caatingaensis]
PVTFVNVIEVPADQVERFVATWRERARIMSTAPGFRDSRLHRalSSETRFQLINVAHWDSRGAWQAAMANPEFRARMRa
>MCV7123945.1 | antibiotic biosynthesis monooxygenase [Mycobacterium lacus]
sIAVIARFTPHPESRDAVRTVLHGMTAPTRAEDGCRTYDLYEADDRGEFVVFERYRDRDALDAHRASPHYVNYRAr
>OLS21365.1 | MAG: hypothetical protein HeimC3_36100 [Candidatus Heimdallarchaeota archaeon LC_3]
mvhitisysvedydkwnstfNFHSETRKKAGCLSATVYVNPDDRNSLNILFEWDSKENFNKFLSNPELKEGMak
>KMO38761.1 | antibiotic biosynthesis monooxygenase [Methylobacterium variabile]
dVVLINPFEVAPGDEAAAVAYWERAADHLRRQPGFVATTLHQavAPGPRFPLVNVATWRSAEDFLAATGDSAFRALvgp
>KUH38779.1 | monooxygenase [Streptomyces kanasensis]
sVTFINVFEITAEHLDAFVARWEERAALMSAKPGFLDSRLHRarSSENRFQLVNVAHWESQEAWEAATADTLFRErtea
>SIT58414.1 | conserved hypothetical protein [Mesorhizobium prunaredense]
MIVRIAETEIDPDQIEAYGALLSEEIEASVRLEPGVIFLYALSVKGSRDKVLVIEGYADQAAYEAHLTSPHFLNYKtr
>KAF5622941.1 | antibiotic biosynthesis monooxygenase [Fusarium sp. NRRL 52700]
vytivvhlyaKDDEESLKKLTAKLIEASRVYSQDKETLSWHVMQSTADRRAFTIVERYEQESSQKYHLENPYWKTFdp
>SNS38986.1 | Quinol monooxygenase YgiN [Actinacidiphila glaucinigra]
qIIVIARWTPAPGSHEEVRAALAELVGASRAEPGCLGYQAFHpDGPGRGDIVLVERYTDRDALDAHRGSVHFRsla
>EEB85258.1 | Antibiotic biosynthesis monooxygenase domain protein [Roseobacter sp. GAI101]
viewVLELKVLEGQAEMVQPLLDEMVKATQADEPGALHYEYYMPEDRSTCTVLERYADNAAVMTHLGNfgakfadrfltafa
>KPK24363.1 | MAG: hypothetical protein AMJ70_02055 [Dehalococcoidia bacterium SG8_51_3]
mirviidrksktgedltsllveLRVAAIMRFPGYIGGETLVNIEDRTNIVVLSSWRSIEDWERWSNSEtrinlyer
>EHB67174.1 | Antibiotic biosynthesis monooxygenase [Paenibacillus lactis 154]
MILETAVLHIKPGLASEFESTFRTASAVLLTKKGYVDHELHKCVENRDEYILLIRWTGiKDHLIGFRGHPDYKTWVQa
>KFF60336.1 | antibiotic biosynthesis monooxygenase [Cryobacterium sp. MLB-32]
tIIKINAITVADDSGDALAHRFAARAGAVDGSAGFEGFELLKPTDDRSTWLVITRWADEESFQAWVSSPAFGHGHRs
>SFR23856.1 | Quinol monooxygenase YgiN [Lentzea waywayandensis]
pythlGFATAKPGHEDQVEALILGLVEPLRAEAGAIEFHVHRDRADRSQFVIYEMFRSKQDLEKHLAEPYVHEFRRa
>KFE63747.1 | hypothetical protein DB31_2515 [Hyalangium minutum]
hLTLINTFTVEPDRADELLKLLSRATEETMRHLPGFISANLHLSGDRRHIANYAQWRSREDYDAMLKNPEAQTHmre
>Dechloromonas aromatica RCB sequence, undeposited

MFLAMNRFRIALGKEEDFIAHWRQRNNYLSEVPGFVSFNLLRgdTNDERTLFASHTVWESEQAFAEWTQSEAFRKAHmq

>Colletotrichum fructicola Nara gc5 sequence, undeposited

pwVIIAELGYHPGGSATSIPYWQGVVIEGRENEEGTLVYGLARDSEDREKLWTVEVYESEAYLKDvHVKStaiaesik

>Mycobacterium sp. KMS sequence, undeposited

aTLVNVFTVDPARAEALTELLSAATDTVMRHQTGFRSASIHLSSDRTRVVNYAQWDSPDAYRRMLADPVAREhmgraa

>Marinovum algicola DG 898 sequence, undeposited

MFLAMNRFTVPLENAADFEELWLSRDSRLHEMEGFVEFHMLKgpEEAGRILYASHTFWQSEAHFTAWTRSPQFREAHAR

>Aminobacter sp. Root100 sequence, undeposited

eVHVLAILYAKEGKEEELRSDLTVVTESSRNEDGSIRYELFADQNDRRRFVIVEHWRDAAAQERHHNlSDHIRAFHEn

>Caloramator quimbayensis sequence, undeposited

MVKVVAKNCAQRDKLDEIIKLYEELVELTRKEEGCIRYELYQDEKDRSILCMIEEWESREALDRHLNSEHFKRIVpq

>Fusarium oxysporum f. sp. lycopersici 4287 sequence, undeposited

ylsmqrvrfsSPDAYEKFKVLFADTRRHLMTLPGFLHLTWWEHPEDRSWYNECSFWTSRGALYDWHKNTYHKYcksw

>Nocardioides scoriae sequence, undeposited

ttIKINAITVPAGSGDELAHRFAARAGAVDGADGFEGFELLKPTDDRDQWLVITRWRDEESFQGWLSSPGFSEGHRs

>Rhizobium sp. Root1240 sequence, undeposited

MIAVIFEVVPFIGERHRYLDLAGELRARLEEIDGFVSVERFESLTTRGKLLSLSFWRDEEAVRRWRETPDHCAAQGa

>Deltaproteobacteria bacterium RIFCSPLOWO2_12_FULL_60_19 sequence, undeposited

MVVLHVTIQVKPEHVSEFMEIARYDAEHSEKDEAGCLRFDVIQDRDDRNRFYFYEVYRDEAALQAHRQTAHFKLYFEk

>Devosia sp. LC5 sequence, undeposited

svyRIDKFAVPEAAREEFLAQVNETKVFLDTQAGCLQNLVLEvqSGSDRFNFLTVVEWDSAAAFERAKAamgevrrvsgf

>Desulfuromonas sp. DDH964 sequence, undeposited

MIAVIFEVWPVEERAEEYFDLAASLRSDLQKIDGFISIERFESLTTRGKYLSLSFWRDEEAVRSWRTLEDHRNAQAk

>Leptotrichia wadei F0279 sequence, undeposited

trvnyVTVDVKEGFNDAFREIVLDEMKQSIKKEEGVYVIYGVTAKENRDKWYFLEIYENEKAYQKHRKTAHFKKYIEq

>Branchiostoma floridae sequence, undeposited

vqVVQRRMEMEEDKEEEFRKALREYLEAVEGTDGCINLCVCRTPDREHIILYEIWAGTEAWKSHVSSSVSKTFQHk

>Rhizobium sp. LC145 sequence #0, undeposited

miirewrgRAFPSSADAYPTHFRNHVVPELQALTGFIGAHLSRrTLDDRIEFVVLTRWKDMDAIRGFagdmvgkavvep

>Pseudohongiella acticola sequence, undeposited

MVLEVAILNVRRTQEADFEHAFGKAQRIISAMLGYVSHQLQRCIEQRNRYILLVNWETLEHyTAGFRQSKPYEEWKEl

>Anaeromicrobium sediminis sequence, undeposited

tITEIVEFNIMPGISdEEFIEIVNSLEEGFHKKQKGFIDTELVKGKDRQWIMIQHWESRDSVKEssrllmreeitndfr

>Pedobacter sp. Leaf216 sequence, undeposited

siyltaivkSKETTTAALKAVLLDMVANSRKEEACIQYDLHESVSDRTFIFQEEWKDQLGLDAHNKQPYILSFVEq

>Rhizobium sp. LC145 sequence #1, undeposited

MIAVIFEVLPYMGERHRYLDLAGELRSELEKIDGFISIERFESLTLRGKILSLSFWRDEEAVRQWRNLESHRAAQRA

>Actinoalloteichus hymeniacidonis sequence, undeposited

gITLIDTWDLPEERIDESIARWRERVGLIHTAPGFRNARLHRrlPPEFRLGLVNVAHWDSVEARDAALANPAFTAsaat

>Pseudomonadales bacterium RIFCSPLOWO2_02_FULL_63_210 sequence, undeposited

eVISIFTLSLAPEDFPEFKTLVAKIVAATSEEPGTLMYEYSVNEARTEVHIIERYRADAvvnhieetfapfgekflelvk

>[Actinomadura] parvosata subsp. kistnae sequence, undeposited

MIARIWHATATPDGADAYQRHFTGAVLPELRDTGGHRGAYVLRRTAGRHVeLQVITLWESFEAIKAFAgddldvavvep

>Rippkaea orientalis PCC 8801 sequence, undeposited

tgIVAITRHVKPGSEVAFEEAVKGVILAASTFPGYIGGEVLYPQTKRGAWQLILRFETPVHREQWEKSPICQGWIar

>Nocardioides sp. CF8 sequence, undeposited

ttIKINAITVPAGSGDELAHRFAARAGAVDGAEGFEGFELLRPTDEREQWLVITRWRDEASFQAWVSSPGFAEGHRs

>Paenibacillus sp. JCM 10914 sequence, undeposited

MILETAALYIKPGLSSDFESAFRSASNVLLSKKGYVEHELHKCVEKRDEYVLLVRWKGIKDrLVGFKHHPDYTKWVae

>Chloroflexi bacterium RBG_16_69_14 sequence, undeposited

MTTMLALFRrPEGGAEalATFERRYAEEHLPLIAATPGLRGVSVRgvtqaLLGERDLFLVTAmEFDDRAALDAALASEEMRAASRn

>Actinoplanes friuliensis DSM 7358 sequence, undeposited

rgwvatgtaedyvgyinrtGMAEYRQTPGNLDAQMWTrDlGDGRTEVVTLSWWESEEAIRGFAgddisravf

>Streptomyces rimosus subsp. rimosus ATCC 10970 sequence, undeposited

mIIPIEIDEEKEEAYLDAWQAAAEVMAAQPGFLRTYMFRtiVPGSRFTLVNVAEWESTAHWEEAMnvcpm

>Nocardia amikacinitolerans sequence, undeposited

vtyiDVFELPESAIDGLVDNWRARAEQLRQSPGFRDGRLHRtvRPDTRFPLITVAHWDSPELLEAARSTADWRTAddr

>Actinotalea ferrariae CF5-4 sequence, undeposited

sIVKINAITVAEHSGDELAQRFAARAGAVDGQDGFEGFELLAPTDGRTTWLVVTRWRDEEAFQAWTASPAFGHGHRg

>Aeropyrum pernix K1 sequence, undeposited

afaIANYIRaETPEAFDKVIEAFTGRAGLVERMEGFRSLQVLANRDRLEVVVITVWESREHFERWVESREFEEAHKR

>Cryobacterium flavum sequence, undeposited

tIIKINAITVPSDGGDELAQRFAARAGAVDDRPGFEGFELLKPTDDRLTWLVVTRWADEESFQAWLTSPSFAHGHRs

>Streptomyces agglomeratus sequence, undeposited

sVTFINIFEVAAGQLDAFVAQWRQRAAIMSTKPGFLDSRLHRaqASESRFQLVNVAHWESREAWEAATADTEFRARtqa

>Thecamonas trahens ATCC 50062 sequence, undeposited

altlTLTFTLRSTEEvVAFEAVLGQVAQAAAGQAGCTRYEILRvvggPGLERPQYTVIESWASLAALNTHLETPSVVAANAa

>Novosphingobium barchaimii sequence, undeposited

MLLIVGTIRLPSENLDAARPVMKRMADASRSEDGCIEYGYAEDVFDRGLIHVKELWRDQDALDRHVAAPHLTEWRAa

>Phaeomoniella chlamydospora sequence, undeposited

ylsmqrvrfsSPDAYEKFKVLFADTRRHLMKLPGFLHLTWWEHPDDRSWYNECSFWTSRGALYDWHKDTYHKYcktw

>Fusarium oxysporum f. sp. raphani 54005 sequence #1, undeposited

vytivvhlyaKDDEESLKKLTAKLIEASRVYSQDKETLSWHVMQSTADRRAFTIVERYEQESSQKYHLENPYWKTFdp

>Frankia sp. EAN1pec sequence, undeposited

tVIKINAITVEPDSGDELARRFAARAGAIDDRDGFEGFELLKPTDDRTVWLVVTRWRDEASFQAWVSSPAFAHGHRs

>Planococcus massiliensis sequence, undeposited

MYIVTSTVVVPEEKTQDLIDIYRKRSRRVDKAPGFHSFRLIQNTKKRNELTVHLEWHSKEAYMEWVRSSEFKEIHDl

>Dubosiella newyorkensis sequence, undeposited

sIVVNIYYSGQGGAARAFAEEmvATKLVDEIRKEEGCLRYEYFFPMDDRETVLLIDEWRDQDAINLHHKTELMSKISEl

>Planococcus rifietoensis sequence, undeposited

MYIVTSTVIVPEDKVQDVIEIYQKRSRRVDQAEGFTSFRLIQNTKKRHELTVHLEWQSKQAYMNWVKSQEFKEIHDl

>Thiobacillus sp. SCN 65-179 sequence, undeposited

MLAIAYHFHVLPRYRDQFQHAWNAARDSLHQALGLVSCELSLPRERRDAFTLLLAWDSQASFERFTRTwvgvwmlngmglqreafaa

>Saccharomonospora azurea NA-128 sequence, undeposited

giTLIDAWELPEDRIDEFVARWRERVGLIHTAPGFRTARLHRrlSREARLGLVNVAHWDSVEDRDRALSHPGFTAsaat

>Chamaesiphon minutus PCC 6605 sequence, undeposited

MILEVAILDLKAGVTEEFEAAFLVASKIIVAMPGYISHELQRCLEKRDRYILMVRWQKlEDHTVGFRRSPEYQQWRsl

>Pseudorhizobium pelagicum sequence, undeposited

MIAVIFEVLPYMGERHRYLDLAGELRTELEKVDGFISIERFESLTLRGKLLSLSFWRDEEAVRQWRTLEVHRAAQQa

>Rhizobium sp. Root708 sequence, undeposited

MIAVIFEVLPYLGERHAYLDLAGELRAELEKIDGFISIERFESLTIRGKLLSLSFWRDEEAVKEWRNLEAHRAAQSa

>Dietzia sp. 111N12-1 sequence, undeposited

vhlkgrlvcRDEREAALVDThLPCHVELTRAEQGCRSFSVTRTEDRLVWGVEEVFDDAASFRRHQErvrgse

>Aeromicrobium sp. Leaf289 sequence, undeposited

tVIKINAITVPDDAGDELAHRFAARAGAVDGADGFEGFELLQPTDERTQWLVITRWRDEDAFQAWLASPSFAHGHRs

>Fusarium oxysporum f. sp. raphani 54005 sequence #2, undeposited

ylsmqrvrfsSPDAYEKFKVLFADTRRHLMTLPGFLHLTWWEHPDDRSWYNECSFWTSRGALYDWHKNTYHKYcksw

>Vannielia litorea sequence, undeposited

MYVVTVVFEPHVGQLEAFLPLMLENARRSLEDEPGCHRFDVCLSADRRSVFLYEIYEDETAFAAHVETAHFKSFdda

>Paenibacillus sp. JDR-2 sequence, undeposited

MITIVAILKARAGNEQQLRDELLKVAVPSRAEGGCIDYILHNSPEHREQYVLYETWKDEDALQAHLASSHYQEYRRs

>Zymoseptoria tritici ST99CH_3D7 sequence, undeposited

fsVFGTVYAHPQHADAMDAVYRTLTAMSDSEPGTIYYCIARDPDDRSVFHFFERYTGRKAFDEHNNSTTVKDllas

>Carnobacterium sp. CP1 sequence, undeposited

mkVINASFFIKGDQRDNFLSDTKELISETRKEDGCLAYNLYESLEERNTFIMVEIWKDQFAIDTHNQNPLLQNFVsk

>Geodermatophilus nigrescens sequence, undeposited

sVVVVATISPKPEHADEVRQAVLETVPRVHEEPGCERYALHEGRGQLVMVEQWESPEALATHGKAEALTDlskr

>Lentzea guizhouensis sequence, undeposited

pythlGFAKAKPGHEEAVEELILGLVGPLRAESGCVEFHVHRDRADRSSFVIYEMFRSKAELEEHLGMQYVHDFRRd

>Roseivivax isoporae LMG 25204 sequence, undeposited

MYLAMNRFTVPLENAAEFEDLWLSRESHLKDMDGFVSFHMLKgpEEDGRILYASHTIWQSEAHFRAWTTSAQFRAAHAg

>Fusarium oxysporum f. sp. radicis-cucumerinum sequence, undeposited

ylsmqrvrfsSPDAYEKFKVLFADTRRHLMTLPGFLHLTWWEHPDDRSWYNECSFWTSRGALYDWHKNTYHKYCKEW

>Streptomyces griseochromogenes sequence, undeposited

sLTVVAECLAAPGQEDRLRTALEAMIEPSLEEPGCLAYRPYADPNNRARMVIVEEWTDPQALAEHFTTAHFHHVKqv

>Enterococcus aquimarinus sequence, undeposited

mkVINASFFIKENQRENFLSDAEELISETRKEEGCLAYTLYESLEERNTFIMVENWKDQLAIVSHNQSPLLQKFVRk

>Streptomyces ambofaciens ATCC 23877 sequence, undeposited

siEITVVFDVVPDRMDSVTAAFQELCDATREEEGALRFDAFRSEEHRDVVVLVEDWADQEAIDLHMKEPYVADFLar

>Streptomyces wuyuanensis sequence, undeposited

ireDAGDVTAVIQRLLAQTADFPGCLGLEVIIDDADRQRYIVIERWETAAAHDAYAawratpega

>Mycobacterium saskatchewanense sequence, undeposited

vefevddpTEFAEASRAVRDSVARNEPGISGYDWYWDDSRGRCHVLEIYDTSQAFIDHVKGEaavv

>Streptomyces avermitilis MA-4680 = NBRC 14893 sequence, undeposited

giTLIDAWELPEDRIDESIARWRERVGLIHAAPGFRDARLHRrlFPESRLGLVNVAHWDSIEARDEALADPGFTAsaat

>Candidatus Tectomicrobia bacterium RIFCSPLOWO2_12_FULL_69_37 sequence, undeposited

MFSRIGTWEGTPEELERWIARSREEVKPSIRKDPGLAAAYWLADRARGKGMIVTFWESLGAMEASEQArlkrqsgtaaatgak

>Fusarium oxysporum NRRL 32931 sequence, undeposited

vytivvhlyaKDDEESLKKLTAKLIEASRVYSQDKETLSWHVMQSTADRRAFTIVERYEQESSQKYHLENPYWKTFdp

>Unknown source sequence, taxID = 2016500

sVVVINALEVPENAGPELEQRFAARKHSVDGAPGFEGFQLLRPTDGRGQYFVVTRWASQQDFENWRSArtprte

>Alistipes sp. CAG:268 sequence, undeposited

MIRLNVFIRTTESNREELVNTARELVAASLKDEGCVAYDLFESSTRRDVLMICETWSDAKALAAHEQAAHFTTlvpr

>Saccharomonospora viridis DSM 43017 sequence, undeposited

giILIDAWELPEDRIDESVARWRERVGLIHTAPGFRSARLHRrlSRKSRLGLVNVAHWDDIEARDRALSHPGFVAsaat

>Marmoricola sp. Leaf446 sequence, undeposited

tVIKINAITVPAGSGDELAHRFAARAGAVDGADGFEGFELLRPTDDRTQWLVITRWRDEESFQGWLGSPGFSEGHRs

>Leifsonia sp. Root4 sequence, undeposited

PITVSIERTVDPARITEATAWMQTGINLATNYPGFLGSGWVRSGSDRTRWHILYRFADAAALLHWEQSPErawwle

>Ruegeria pomeroyi DSS-3 sequence, undeposited

mreVVIVKSTPQRGKFNAFAELVGKLVSETRDFPGCLGAYLMLAPERNEQVVMHIWETPDALEAYLtwradrgdfleineyleveqdfk

>Sphingobacterium sp. IITKGP-BTPF85 sequence, undeposited

mvRISEIEVYPKDFDAYCAILKEEAAASVKLEPGVIAIFPMYIKADRSQIRILEIYANDEAYQQHLKTPHFQKYKtt

>Primorskyibacter flagellatus sequence, undeposited

MYLAMNRFTVPLENAAEFEELWLTRESRLQDMEGFVSFQMLKgaETEGRILYASHTTWQSEAHFRAWTTSEEFRAAHAk

>Fusarium verticillioides 7600 sequence, undeposited

ylsmqrvrfsSPDAYEKFKVLFADTRRHLMTLPGFLHLTWWEHPDDRSWYNECSFWTSRGALYDWHKNTYHKYcksw

>Lentzea fradiae sequence, undeposited

gfHATMTARPGKGDEVVELLLNAPSLPNDDCVVFLVGRSASDRDVVHVTEGWTTAEAHGKFFRSEESQAFVAr

>Rhodobacteraceae bacterium PD-2 sequence, undeposited

riiALEAFEhVHPDRVADYEAASQAIDDKVKETEPGMLIHALTVvaRAEDRVTYRWLEVFSDLAALEAHFASPHVKDHVAr

>Nonomuraea pusilla sequence, undeposited

tdvagiEAAYHEASTRLAGVPGLLSNELLQSVTDRGAFVVVSTWRSLADFEEWEKGPDHKRqta

>Rhizobium sp. LC145 sequence #2, undeposited

MARVTITPGKEDAFETYAAELSVATRAEVGCLSYHLHRNLNQRGVYVFVEEWASRQIWEQHMSGEAIRVFNRq

>Marinactinospora thermotolerans DSM 45154 sequence, undeposited

gITFINAFELPAERVDEFLPHWLDHAEQLSRAPGFRDDRLHRavSPDTRFQLVGIAHWDSPEAWRAAHEDPRlrqr

>Candidatus Heimdallarchaeota archaeon LC_3 sequence, undeposited

mnTYIWEYKVKKDQISKFTDIYGSngLWEQLFRFNKGYIKTELHRDLSNRNRFISIDYWESKLEYDEFRsnyknefeildeece

>Paenibacillus sp. Y412MC10 sequence, undeposited

mileSAILYIKPGLASEFESAFREASGVLLSKKGYVGHELHKCVENRDEYIFLVRWSGiKDHLIGFRGHPDYKKWVAs

>Prevotella sp. KH2C16 sequence, undeposited

MLIRLSEIEVYPEYVEEYLKYSATVGRESVEKEPGVICIFPMQEQEDRCQIRIVEIYRSQEAYKKHIASKHFQHYKqg

>Ostreococcus lucimarinus CCE9901 sequence, undeposited

ritlVRCDVKAEAMDDFLRLTEENARASVREAGNVRFDVLRDEKDRNLVTLVEIYADDASAAKHKETKHYETWRde

>Calothrix sp. PCC 7507 sequence, undeposited

yVTVVISQHVKPGCETDYEAWLRNITSVSRTYPGHLGTNVIRpQPGVRREYVIIFRFDGYENLKAWMTSRDreywlnqgkhlvesdphvqql

>Kitasatospora sp. Root187 sequence, undeposited

MLTVLVGYEAAPGRQDELRTELEAQLEPAAELPGCLTFELYIDPNSRDRMLTVEQWTSPAGWRAHHGqragr

>Nocardia asteroides NBRC 15531 sequence, undeposited

gVTFINVIEVAAADVDAFVDQWRERAALMRTAPGFRDVRLHRAllPDTRFQLINVAHWDSAEACEAAGlnptvvasvdq

>Fusarium odoratissimum NRRL 54006 sequence, undeposited

ylsmqrvrfsSPDAYEKFKVLFADTRRHLMTLPGFLHLTWWEHPDDRSWYNECSFWTSRGALYDWHKNTYHKYCKEW
