# Supplementary material for: A glyoxal-specific aldehyde signaling axis in Pseudomonas aeruginosa that influences quorum sensing and infection
Source: Nat Commun. 2025 Jul 18;16:6616. doi: 10.1038/s41467-025-61469-8 (PMC12274486; doi:10.1038/s41467-025-61469-8)
Supplement: Supplementary file 6 — Supplementary Dataset 4 [file 41467_2025_61469_MOESM6_ESM.txt]

>A0A085W7T4|unreviewed|Uncharacterized protein|taxID:394096
MAKLIGPGFIALQVRDLEASRRFYTEHLGLTSAPQSPPDAVVFDTQPIPFAIRRPLVDLALVNQLGWGLSLWLSSDDADG
LHERLVGAGVPILLPPANGPFGRFFSFRDPDGYAITVHTARQANPRTSLDPSAGHLTLINTFTVEPDRADELLKLLSRAT
EETMRHLPGFISANLHLSGDRRHIANYAQWRSREDYDAMLKNPEAQTHMREAAAIAQSFMPVLYELREAHAAGSER
>A0A1F3F1B8|unreviewed|Glyoxalase|taxID:1797322
MKQNLAHITIVVDDYDKAIEFYTEKLHFTLIEDTVLSDVKRWVLVRPKGANECSLLLAKAANEDQKSRIGNQTGGRVFLF
INTDNFKRDYQNLIDNNIRIVREPSFENYGTVAVFEDLYGNLWDLIEPTKSEEQFYSTGILKIKDTTKINFTISELKKLR
NLTLSESGNILFDIKQVKNDPGKIILCECFKDEKSFNVHLSSKHFQEFIKLDLVELENVYTTKNIE
>A0A1H8YP17|unreviewed|Quinol monooxygenase YgiN|taxID:394193
MSTQEIPSHQGIHHLKLPVTDLERSTRWYHDVLGARRLTELDHRRPDGTLFAVILDIPGINGKVELRLDPATAAALKGYD
FLTLTIEDRPALDAWIARLDALGIPHSPAIVAMVGWLLVATDPDGQRLRFYTRQPHGLEPSTVEFKSPWLGTGPLAPEQD
TAVCAVATMKALPGHADEVRELMRSVAQDTRQEDGCLAYLVHQAEDAPGTVVVYERWASPAALAAHHRTAHMDAFKKATG
SLVEWPPRQEMLTPCD
>A0A1M3BNM2|unreviewed|VOC domain-containing protein|taxID:1895833
MTDAVPTASFHHTALVVSSLDDSIAFYQRCFGGELEAVLRDTGGPEIAALHGLDEARFDLAFIRYGGAVLELFQFHEPAS
PERVPSQANRIGDSHVAFEVDDVEAAYRRLLALGLEFPRPPLRVQEGDAAGFDLVFTSDPDGNRIELIAPPPPEPRPRPA
MVVNLRIAAERREEFLELIAAVGAATAAEAGSEEWVLHESSEDPASFWLYERYADDDAAALHHDQPQLQNLLSKLGDLVS
EPPLIVDLTTR
>A0A1M6CN16|unreviewed|Catechol 2,3-dioxygenase|taxID:415425
MNHKISHISIVVDDYDKAIEFYTKKLRFVLMEDTIIDKTKRWVKIAPDKKSEFSLLLAKASNKIQKTRVGNQTGGRVFLF
LNTNDFEKDYENLLNENVKIIRKPKIEAYGKVLVFEDCYGNLWDLIEPFEEIEEKFYLTEILRVIKKQNIEVTKNALIEL
QKHTKNESGNVTFEIQQSIENENEFIIWKCFKNKSEFKKHLDSKHLNDFMKLNLVKFIKEYTTKEA
>A0A2A4PL55|unreviewed|Glyoxalase|taxID:2021391
MNQNLKHISLVVKDYDEAIEFYIXKLNFELXEDTKLSEXKRWVLIKPKGXSEFSLLLAKAADEPQNSRIGNQTGGRVFLF
LDTDNFDRDYNNLITQKVTIVREPTLEDYGKVAVFADLYGNLWDLIEPKXNKQSLCYSTVILKVKDSKNIXLTAKELLKL
QAKTKDELGNISFDIQQSREDPMDFVIWECFDNGKSFKEHLESKHLKKFLSLNFVELERGIVAEKLT
>A0A2E1VVT9|unreviewed|VOC domain-containing protein|taxID:2026780
MAIRALHHVQLAMPPGGEAEARRFYAGVLGIPEVSKPQPLAARGGCWFESGELRLHLGVKQDFRPAKKAHPALAVTDLDG
LRARLQENGIALQEAEVLGEQRRGFVEDPFGNRVELIEQRGAGFAVLYRWKLKPERIDDFRDAWAAATHRIRAERGGLGS
RLHQSSDGWWAAYAQWPSRETWLASQDQGAVDASLSARMQAAILESKPALELTGVHDLLEALLLEAGEVARR
>A0A2H3KCS4|unreviewed|Glyoxalase|taxID:55197
MHNYIAHVAILVQDYDEAIAFYTQKLGFELIEDTPLTAEKRWVLVRPKYTKGTALLLAKASNDNQKKYIGNQAGGRVFLF
LYTDNFDNFYQNLLKNNIKIIRQPKVENYGKVAVFEDLYGNFWDLIESKSYKKMFYTNAILQINETVPIEVALEALKNLR
EATLLELGCLSFEIHQMKDNPRKMVVMECFDDESHFHQHLNSLHLQNFLAQNIVSIEKTYETQNIM
>A0A3D1NBD8|unreviewed|Glyoxalase|taxID:239
MANHINQLTLVVNDYDEAIAFYTQKLHFELIEDTVLTNTKRWVVVAPKNSQCRLLLAKAANDEQLKSVGNQTGGRVFLFM
NTDNFDGEYQNLVDNQIKIVREPSNETYGRVLVFQDLYGNLWDLIEPISTEDTSFYSTAILAIKAEVHFDTAIKALKKLQ
AATKLEKGNFLFELHLDIENNNQIIVWEGFYSESDFQVHLNSVHLQDFLKQNVVDFISGYPATRIV
>A0A3D5Z3N0|unreviewed|Glyoxalase|taxID:2053594
MKQNLAHITIVVDDYDKAIEFYTEKLHFTLIEDTVLSDVKRWVLVRPKGANECSLLLAKAANEDQKSRIGNQTGGRVFLF
IHTDNFKRDYQNLIDNNIRIVREPSFENYGTVAVFEDLYGNLWDLIEPTKSEEQFYSTGILKIKDTTKINFTISELKKLR
NLTLSESGNILFDIKQVKNDPGKIILCECFKDEKSFNVHLSSKHFQEFIKLDLVELENVYTTKNIE
>A0A4P5TCB2|unreviewed|VOC domain-containing protein|taxID:1898104
MSQHIAQMTLVVADYDEAIDFYTKKLNFDLIEDTPLTDTKRWVVVKPKGAKECALLLAKSANETQAKSVGNQTGGRVFLF
LHTDHFDRDFNNLLNNHIKIINGPRMEEYGKVAVFEDLYGNLWDLIEPSSKSDYFYSTAILKIKEVEQVSFALDELKILR
QHTLLEAGNVSFELKQSKEDPTVIVIWECFKNEASFQEHLQSTHLATFLKKDLVTLQNGYQTVNIY
>A0A4R5A1W9|unreviewed|Glyoxalase|taxID:190195
MTSIPPFAGIHHLQIPVSDLDRSIDWYSKVLGARRRSEVDHKPSDAPLFAVVLEVPGLGAGLELRLNPTAAAGMAGCGPL
ALAVEDPADLDAWVEHLDAIGVEHSPVLVGIVGWVIVVPDPDGLKLRIYTNANHNLDHSQIQFRSPWLENGPFGRSGTIA
AVGRITAVPGAADELQSLLISLAEVARKEPSNLAYHVHRTADDPDGFVIYEEWSEPKALENREDAPGFAAFMEKAGPLIA
GTPDVVSLIRED
>A0A4R8A2C4|unreviewed|Quinol monooxygenase YgiN|taxID:2512221
MSIPAYAGIHHIQLPVSDLDRSIAWYGEVLGARRRDKVDHKPSDAPLFAVGLEAPGLGVGLELRLNPTAAAGMAGCGPLA
LGVDDRADLETWAEYLDTIGVEHSPVLVGIVGWVLVVPDPDGLKLRFYTKVDHGLDPSQIEYHSPWLENGPFGRSGTAAA
VGSITAVPGGADELESLLVSLAEVARKEPGNLGYHVHRVAGEPDKFVIYEEWADPSALDNREDAPGFSAFMEKAGPLIAG
EPHVVPLVRED
>A0A543G7S7|unreviewed|Catechol 2,3-dioxygenase-like lactoylglutathione lyase family enzyme|taxID:55197
MHNYIAHVAIVVQDYDEAIAFYTQKLGFELIEDTPLTAEKRWVLIRPKYAKGTALLLAKASNDNQKKNIGNQAGGRVFLF
LYTDNFDIFYQNLLKNNIKIIRQPKDENYGKVAVFEDLYGNLWDLIESKSYKKLFYTNAILQINETVPIEVALEALKNLR
EATLLELGCLSFEIHQMKDNPRKMVVMECFDDESHFHQHLNTLHLQNFLAQNIVSVEKTYETQNIM
>A0A553CU47|unreviewed|VOC domain-containing protein|taxID:2594430
MSLKLKHIAIVVKDYDEAILYYTQKLNFVIIEDAKISEEKRWVVVAPSNSSECSFLLAKAVNEKQKNSIGNQAGGRVFLF
LNTNNFEKEYQNLINNGVKIIREPKNEVYGKVAVFEDFSGNLWDLIEPITNKLFYSTAILNIIDNNNVSFAITEIIKLKV
ATSKEQGNMLFNVHQSKEDNLKIIIWECYKNKAAFEEHLSSKHLQDFLNLNDVEIENGYVTQLIE
>A0A5P2UE18|unreviewed|ABM domain-containing protein|taxID:36818
MNPTAPPAFSGIHHIKLPVTDLERSARWYGAVLGARRLAELDHHRPDGILFAVVLDVPGLGTPLELRLDPATASTLQGYD
FLTLAVDDRSALDAWTAHLDTLGITHSPPLVALAGWLLVVPDPDGQRLRLYTTTPHGLDASRVEYDSPWIGTGPTTGRAH
DGEPGPRGITTLTARPGKDRELELLLSEFAIAAHRESGCLAFRAHRGQQTPGTFIVYEEWASQQALDAHHATPRMDRFRT
DVARLAASPPRTQPLVPCRRR
>A0A7J5UY95|unreviewed|VOC domain-containing protein|taxID:1898104
MKQNLTHITLVVDDYDKAIEFYTEKLHFTLIENTVLSDKKRWVLVRPQGSNECSLLLAKGANEEQISRIGNQTGGRVFLF
LHTDNFKRDYQNLIDNNIKIVREPSFAEYGKVAVFEDLYGNLWDLIEPIKSEEQFHLTGILKINDPTKIDFAISELKKLR
KLTLLEKGTISFDIKQVKDDPSKIILWECFKDESSYHNHLCSKHLQEFIKLDLVELDYGYMTKNIE
>A0A930UEB6|unreviewed|VOC domain-containing protein|taxID:2023265
MSLKLKHIAIVVKDYDEAILYYTQKLNFVIIEDTKISEEKRWIIIAPSNSSECSFLLAKAVNEDQENSIGNQTGGRVFLF
LNTNNFTKEYQNLISNNVKIIREPKNEVYGKVAVFEDLYGNLWDLIEPKTTKLFYSTAILNIIDNNNVSFAISEIMKLKV
ATNNEQGNIVFDIHQSKEDNLKIIIWECFKNEAAFKEHLSSKHLQDFLNLNVVEIENGYVTQLIE
>A0A933W2C3|unreviewed|VOC domain-containing protein|taxID:2212470
MSPSLAMVTFVVRDQDEALRFFSGALRFGVIEDRVLEDGKRWLVVAPPGGRGASLLLARAANDAQTSAIGAQAGGRVAFF
LETDDFARDHAHMKAHGVVFAEEPRGEAYGTVAVFLDVCGNRWDLIQRRAQSAVAAGRTGERVTAAGPGFSVLYRWRIHP
GKEAAFVEAWTAVSHDLRRKGSLGSRLHRGPDGLWYSYAQWPSAEARAAAFALPSGAPEASAAMKDAIAEGLPEIVLESV
SDLMVLPGTGAA
>A0A937F6T8|unreviewed|VOC domain-containing protein|taxID:2803949
MKQNLTHIALVVDDYDKAIEFYTQKLHFTLIEDTILSDTKRWVLVRPKGANECSLVLAKGVNEEQKSRIGNQTGGRVFLF
LNTDNFKRDYQNLIDNKIKIVRGPSYEDYGTVAVFEDLYGNLWDLIEPKKEEEKFHSTGILKIKDSKNIDFAITQLKNLR
SKTLLESGNISFDIKQVRDDPSKIILWECFKNEKSFNDHLNSKHLQDFVKLDLVELENGYITNNIE
>A0A9D9QW86|unreviewed|VOC domain-containing protein|taxID:239
MRQKIKHISLLVDDYDKAIEFYTQKLNFVVIEDTILDENKRWVLIAPNKKSEFSLLLAKASTESQKTFIGNQSGGRVFLF
LNTHQFEIEYRNLLEHNIKIIREPKSEPYGKVLVFEDLYGNLWDLIEPTTSIDEPFYTTAILKIKEETTIQNGRKALLEL
QKHTLTEVGNTLFTIQQSVENNNEFIVWESFVNKTEFINHLNSKHLKEFLALNLFEFVKGYETKLIQ
>G2Z1D1|unreviewed|Uncharacterized protein|taxID:1034807
MHNYIAHVAIVVQDYDEAIAFYTQKLGFELIEDTPLTAEKRWVLVRPKYTKGTALLLAKASNDNQKKYIGNQAGGRVFLF
LYTDNFDIFYQNLLKNNIKIIRQPKDENYGKVAVFEDLYGNFWDLIESKSYKKLFYTNAILQINETVPIEVALEALKNLR
EATLLELGCLSFEIHQMKDNPRKMVVMECFDDESHFHQHLNSLHLQNFLAQNIVSIEKTYETQNIM
>I5CAN7|unreviewed|Glyoxalase/bleomycin resistance protein/dioxygenase|taxID:1189621
MQQHIAHIAILVRDYDEAIAFYTEKLHFKLLEDTVLSSTKRWVLVQPVGKGGTAILLAKAASPEQEACIGRQTGGRVFLF
LYTDNFKRDYQNLLDQNIRIVRPPSSEVYGTVVVFEDLYGNLWDLIEPIETRAPFYSTGILEISNGQEIDRVLLALQQLK
AETLREPGCISFDIQQSLEDPTKIVLWECFQEEAAFNTHLHSKHVQDFLRQGLVRFEKGYTSMGTL
>K1L456|unreviewed|Glyoxalase/Bleomycin resistance protein/Dioxygenase superfamily protein|taxID:1225176
MKQNLTHIAIIVDDYDKAIEFYTQKLHFTLIEDTILTDTKRWVLVRPKGANECSLLLAKGVNEEQKSRIGNQTGGRVFLF
LNTDNFKRDYQNLIDKKIKIVREPSFEDYGTVAVFEDLYGNLWDLIEPKKAKQNFYSTGILKIKDLKNIDFAIAQLKNLR
NQTLLESGNISFDMKQLKNDPTKIIIWECFENEKSFNDHLNSKHLQEFIKLDLVELENGYITNDIE
