# Supplementary material for: A glyoxal-specific aldehyde signaling axis in Pseudomonas aeruginosa that influences quorum sensing and infection
Source: Nat Commun. 2025 Jul 18;16:6616. doi: 10.1038/s41467-025-61469-8 (PMC12274486; doi:10.1038/s41467-025-61469-8)
Supplement: Supplementary file 7 — Supplementary Dataset 5 [file 41467_2025_61469_MOESM7_ESM.txt]

>A0A0J8CH54|unreviewed|ABM domain-containing protein|taxID:1938
MTEAKPAAEPRLDGLLSEAARRHGDRTAIRAGSAEPTFAELDAAATRWAAAVRRLVGTTDTVVALVSPLSPDFAAAFHGI
VRSGNVVAPLNPLQRADELRHLLGVTRARLAVVTPPVRAELAAIRPSFPHLTEIVGLDEEWPWDEPPEDVPLGDVACLHF
TSGTTGPAKAAVLTHRNLLVNAAQVAEAHRLGPESVVLNHLPKYHLMHLNSALYAAATQVLCTDPDPVEAVGTANRHRAT
HFYSIPMRLVRLAADERLPELSLRTARMIASGGSALPAPAAETLRSRLGVPVIQGYGLAEASPLTHSDGPDRPRPGSVGP
PLRDTECRIVAPDTGAVLPPGEAGEVQVRGPQVMRGYLHDPAPVDAEGWLSTGDIGRLDEGGRLYLVDRIKDVFKCDNYL
VSPSEVERALRAHPDVADCAVFDHPDPVGGAVCAAFLVAAETAQDVPGAFARRVLAEVNARLPYYQHIRLADVVDAVPRS
ANGKLQRRSLRDAFIRRRASAPPRHGGTAVSGTGQSAPEVSRQVVAITKFTVKGDAAEFEQAFREHAEFMRARPGFQRAQ
MVRSARTPEVYINLGWWRDAPSYLAVLESGEFRGHLGRFAELADVEPQMGPVLFGLDPEQP
>A0A0M8RH16|unreviewed|ABM domain-containing protein|taxID:1519475
MTERHPDGPQDSTAEGPPLDVLAQLTGGPRIDDVLSRAARRAPGRLALSGPSGDLTYAALEERATRCAAALRELDGEPGA
VVGIAAVLDTSFAVAYFGASRAQHVSAMFNPLLREERLTHVLRSAGARTVIVPPEMYGRIQAARGDLPALRTVVLTHREA
GFQEATADVPTLDELIDAAPATAPFAGRDPEAVANLQFTSGTTGAPKTVMLTHRNLTVNAAQTAYTHRLTPESVLLNTLP
SFHLMHLNIAVTVGATHLLRPGDDTVAALREGARHGATHLYSLPVRLARLAADDRLPELSVPSLRAVLSGGSALPARTAD
VLGEHFGVPVVQGYGLAETAPSTHFDDLDHPVAGSSGRPVPGTACRIVDLRTRAVLPVGGRGEIQVKGPQLMKGYLGRPR
EESVDPDGWFSTGDIGETDAEGRLFVVDRVKDVFKCDNWLVSPLEIENVLARCPGVTDCAVFDHPDELSGAVAHALVVLA
DEATDRDAVVRFVNDQLPYYQHIKYLDVVRHIPRSPTGKIQRRDLREQTLGGTRRHDTGATHHTKGTSTMFTFINRFTVQ
GDAAEFEKRVGEITAHMSRQPGFRSHRLLRSAKDPQVYVEIAEWDDAESHGRALRTETFQQAVSEVKKLASADPAPFVPV
TAAG
>A0A0N0MY12|unreviewed|ABM domain-containing protein|taxID:1592327
MSEQRPSAPRPSAPRPSAPRPSAPRPSAPRLDAPRLDAPRLDALPARAAAAHPHRTAFVHHGRATDFARLEHDVDRAAGA
VRGLLPRPGAVVAVSAVLDPVFAVSYYAAVRARQVVAVLNPLAREENLVHVLGVSAARLALVDADLYERLAPLRDRLPGL
EHLVVIDRDDWPESLPAADPAADPGSGLAADPGSGLGSGSGFGLGSGFGLGLGSGSGFGPGSGSGLGSGSGLGTGSGLGL
GPGPGSGLAPDADPSTAPDPDPAPDDVACLHFTSGTTGLPKTVRLTHRNLTVNARQIARAHRLDADSVSLNHLPTFHPMH
LNSAVYAGATQVLCAAPGGAEAVRAANRHRATHFYSLPVRLARLAAEPDDRLRLETVTRIASGGSALPVAAARRLTDRFG
VPVFQGYGLAETSPLTHSDDPDAPTHGSVGRPVAGTECQVVDLVSRRALPEGAVGEVRLRGPQVMKGYLGGPDGTGLDAD
GWFSTGDVGRIDGAGRLFLVDRLGDVFKCDNFLVAPSEVEALLCRDPRVREAVVVGLPDPARGAVCGALIVLADDGRDGT
GPGGTGPGGAAAETEIKAETEIKAEIKAEIEVGRIVAQANARLPSYQRILRAEPVPAIERSATGKVERRRLRDAWLTRLA
YAVPTSDRNEGAPTMTRNLFTVVNTFVLKDPAHAAEFERRFLDHVRWMRGQEGFREHQAVRCADRADTYVNVGWWARPED
FQKVLASEIFQAHAKEFHELVDVEADPGLAVLRTDAAVAPAVGGDRLLSVERWQVTGDPADFERAYALHADALAAHPGFG
HADLARSLPRQGGYTALLRWHGADARRSARALPTYRALLALAGVDDVPASAVAGNRGA
>A0A178XG63|unreviewed|ABM domain-containing protein|taxID:1825094
MADGVLPVASLLDTPLLPDALRILAENSPNQIAVRLGETALTFAELDRAASGFAAALADRIGSAGSVVAMSSVLHPEFAI
AYYGTLRSGNVVLPLSPLLREGDLGRVLTESAAAAAVLNDSMTAAVARASATPEHLLCFGNPDRAASVAALAAGPVGAPV
ELEPDAVACIHFTSGTTGQSKGVRLTHRNIAVNAVQVADAHGVTGTSVTFNHLPSYHPMHLNSALIAGATQVLCLVPDPV
ATIALAAGVTHYYSMPFRLARLATDSRLADLKLPGCEVILSGGSALSPVHAETLRAQFGIPVVQGYGLAETAPLVLSDGP
AAPRPGSVGQVVRDTEVRVVDLTTREPLPAGERGEVEVRGPQVMRGYLGRPDGDGIGADGWLPTGDVGCLDEDGYLFLVD
RIKDVFKRDNWLISPTEIEAELLRHPGVADCAVVDQPDEFAGAVAAALIVPAGDEWVPRAEEIAAEINAAQPYYKHIEHV
ELTRAIPRSPNGKLVRRELREALSSVRGSQNPGTALLGADTVVTFISKFTVKGEPEEFEKVFTEHAQYMAEQPGFVAYQM
VRSLRDPKVYLNIGQWVDANAHKAVVTSPEFQAHVKKFVELVDVEADLYSTVSEASA
>A0A191VAW9|unreviewed|ABM domain-containing protein|taxID:146923
MTVDGLLRSAAVRDPEGYAVRTRHGARTFRELDALADRIATFVRSATGRRPGARVAVASVLDPVFAAAYHGVARGGATVV
LVNPLIGDEGLRHVLSAAGAELALVPSAVAGRLARLRGALPALGTVVVTDTDTGGAVPANCLPLEEALDGPAEAALGRPG
GADPDAVACVQFTTGTTGRPKGVLLTHRNLVANARQTALAHGLGPDSVTLNHLPLYHVMHLNSALDAGACQVLCQDPDPV
TSLAVAAGTGATHYYGLPARLHRLATDERLPGLAPAARDGSRLTAVLSGGSALLPEAARTLGELLRVPVVQGYGMAELSP
LTHCQRPGSPHRPGTVGTPVPGTECRLVDLSDRHPVEAGAVGEVQVRGPQLMAGYLGERPGTHLGADGWYSTGDLGSVDD
DGTLRLLDRVDDIFKYDNEIVSPGRVERVLARDPRVADCVVAGLRDPEHGRVAWAGVVLRDPEGTPSSRDRVLRSVVERA
NAQLSHHEHVRAAEALSAVPRTPTGKPARSRLRQTLAERGAFGGGSGAGPFDLFQEQTMVTFVNKLTVHGDLDTFLGVKS
RLTAYMAAQPGYVSHQVMRHAWHPNVYLELAVWEDADAHQKAVRSEEFQALVKQLGPLATPEPGLFETVEASA
>A0A1A8ZGB9|unreviewed|ABM domain-containing protein|taxID:261654
MSTSTESAVSPAPGLDTVAELLGGPRLDHLLHRAATAAPERVALRTGEQSVSYAELDRRATAHAALLRRLLGPATDTEPR
VVALSAVLDPVFPAAYYGISRAGLVSAVVNPFLREEGLAHVLRTCRAVAAVVTPAVYRRLARVRAGLPQLRVVLLTEADP
ELPGVPVLPELLAADADTTDGPDTAPGDPDALASVLFTSGTTGAPKAVGLTHRNLTVNAAQTAWAQSVDADAVLLNHLPT
FHLMHLNIAVAAAATQVLSTTEDVVDAVREAAAVGATHFYDLPVRLIRLAGDPRLAELSLPAARGVLSGGSALPPDIGAA
LSRHFGVPVGQGYGLAEASPSTHFDRFDRPRPGSCGQPVPGTECRVVGLDDRAVLPAGEKGEIQIRGPQLMPGYLYQGET
IEIDADGWFSTGDVGYVDADGYLWLVDRLKDVFKHDNFLVSPTEIERVLARHPGVAEGVVVDRPDAEHGAVACAIVVRRD
PALTEDELTGYVADRVPYYQRLHAVTFVEAVPRSQNGKIQRRDLREFLLRRAPSDHAAADSRTAQSAARADRRPAAMILI
NHLKVTGDTEEFEKALKDITDFMKTKPGFQSHHLYKSLKNNQYIEMAVWDDNGGHQAALADPAFREKVGKLLQHASADPD
MYRLVEEDVRVATA
>A0A1C5A288|unreviewed|ABM domain-containing protein|taxID:121616
MSETSMEEDGVVRGAPLDRTIARLIDGRVDALLTRAVRLAPDRIALRCSADALTFAELDRLATRCAAALRALTGGPNQVV
ALAGVLDPVFAVGFFGIARADNVSALVNPLLREDGLVHALSTVRAGTVVATPEMCRRIRRVRHRLPGLTHLVLTHRDEGV
AADRDVPTLRELIDATTTTTTAPAPAGRPDAVACLQLTSGTSGPAKAVQLTHRNLTVNAAQTVYGHRLTDDSVLFNYLPT
FHLMHLTIGLASTATHVLCAEPDLAEAVRAADACGATHLYSLPVRLSRLAVEPRLPMMRISSLRAVLSGGSAMPESAVDT
LSDHFGVPVVQGYGLAETSPSTHLGDLDRPRTGSCGRPVPGTECRIVDVDTGAVVLTGGKGEVQVRGPQLMRGYLGHERS
RDIDADGWFATGDIGRCDPDGYLFLVDRLKDVFKRDNWLVAPTTIERELRRHPAVTDCVVFDYPDTFSGAVAYGLAVVRD
DATRPADLMAYVNDRLPYYEHLAQVELVDEIPRSATGKVRRRELRDQTLDRHRNAAVRADRSSSLQDRAEGEDHVFIFID
RMTVTGDVEEFEQALAQISEYMAQQPGFRSHQLYQSADDPKVYMEIAHWQDAAAHRQATSTEGFRTPLQQVIKNARVDFS
PYELRSSHGDAASQS
>A0A1H6E785|unreviewed|ABM domain-containing protein|taxID:310779
MVNPAPTATPGPRPESYAAGVPLDTLGDLIGGPRIDDLLHRAAAAAPDRVAVRDGASTTTYRELEALADRYAAGLAELTG
GPGGAVAIATALDRWFPPAFFGIARCGGVPALFNPLLRENGLAHVLSACSARVAVIPPGLYERLASIRGRLPELRHVVLT
HRDPSVAGVPSDVPTLDELGERAAGAPPAAPGDGAADPPGDVPDQVACIQFTSGTTGSAKTVLLSHRNLLVNAAQSARAH
GLDSSSVVFDYLPTFHLMHLTITVAVGGTLVLCTQQDPADAMDTANRLRATHFYSLPVRLARLAVHPRLPELECPSLRAV
LSGGSTLPPAAATALHQHFGAPAVQGYGLQETSPSTHFDSLTAPRSRSSGPPVAGTECRIVHVDTGAVQPVGDKGGIQVR
GPQLMKGYLGRDLALDTDADGWFSTGDIGVMDEDGFLFVVDRVKDVFKRDNWLVSPTEIERVLLRHPAVADCAVVDHPHE
FSGAVARGFVVLADHAPAGAEAVVAEVNAELPYYEHIELVEVTDRIPRSPTGKILRQELRARPVAAEQPTPRQEMRSAMH
YFVNRFTVTGDAEEFERLLGKITDYMAGQPGFRSYKLYRSVQDRNVYVETAEWDDAAAHQKAVSGDGFRGPVMEIMKLAK
AEAGPYTLVTEHNGRP
>A0A1I5J0P0|unreviewed|ABM domain-containing protein|taxID:112413
MADGVLPVASLLDTPLLPDALRILAENSPNQIAVRLGETALTFAELDRAASGFAAALADRIGSAGSVVAMSSVLHPEFAI
AYYGTLRSGNVVLPLSPLLREGDLGRVLTESAAAAAVLNDSMTAAVARASATPEHLLCFGNPDRAASVAALAAGPVGAPV
ELEPDAVACIHFTSGTTGQSKGVRLTHRNIAVNAVQVADAHGVTGTSVTFNHLPSYHPMHLNSALIAGATQVLCLVPDPV
ATIALAAGVTHYYSMPFRLARLATDARLADLKLPGCEVILSGGSALSPVHAEILRAQFGIPVVQGYGLAETAPLVLSDGP
AAPRPGSVGQVVRDTEVRVVDLTTREPLPAGERGEVEVRGPQVMRGYLGRPDGDGIGADGWLPTGDVGCLDEDGYLFLVD
RIKDVFKRDNWLISPTEIEAELLRHPGVADCAVVDQPDEFAGAVAAALIVPAGDEWVPRAGEIAAEINAAQPYYKHIEHV
ELTRAIPRSPNGKLVRRELREALSSVRGSQNPGTALLGADTVVTFISKFTVKGEPEEFEKVFTEHAQYMAEQPGFVAYQM
VRSLRDPKVYLNIGQWVDANAHKAVVTSPEFQAHVKKFVELVDVEADLYSTVSEASA
>A0A1Q7C2N5|unreviewed|ABM domain-containing protein|taxID:1803494
MDNQDDQFVVHGAALAEDTGRVDELLSRAAKRWPDRPALVDAARTWTYAELDAAADVWAGYLQRRVPGTGQVIALAALLR
AEFVAAYYGILRAGHVVAPFVPLLREPGLAYNLGLVKARLALVDAEVGGRLANIRAQLPELVDVIRLDEPADGPAAPAET
APLPARTCCVLFTSGTTGAPKAVALSHRNVVANAVQVARAHEVTEASICVNHLPTFHPMHMNSAIATGATQVLCAGPDFA
DAVAAANRHAATHLYSLPVRLIRGVDEGLSGLSLPAGTAIASGGSALPTRIAKTLSEHFEIPVFQGYGLAETSPLTHSDG
PVDPVAGSVGYPVAGTECRVVGLDSRAALPSGEVGEVQVRGPQVMLGYLTRDLTVDGSGCVDAEGWLSTGDVARIDADGR
LFLVDRLKDVFKCDNWLVAPSEIEAVAEGHPLVRECVVFDVPDEFSGAVAAGYAVLEPGAESAPVVEYVNDRVPYYQRLH
RLTAVDRIPRSPNGKVQRRDLRYAMITGQLPDPTAELTVVNTFTLKSPALAEEFEGRFLAHVQYMRAQNGFVAHQMIRFS
DRPDVYVNVGWWRRPEDFQKILASDVFQEHAREFHQLVEVEAAPSRSLPAVRAGAEIGREDSAYPVLVVERFTVTDLDRF
TAAYATYAAGVPAQDLAWVDLAAGLRSPLSYTAVSRWSSAQAHRAAQQSAAYQAVLEHSTVAVDYGSSVAASRFDAVGTP
VA
>A0A370B7E9|unreviewed|ABM domain-containing protein|taxID:2282652
MAERHRDGPRDSTVEGPPLDVLARLTGGPRVDCLLSRAARRGPGRLALSGPSGDLTYATLEERATRCAAALRELAGGPGA
VVGIAAVLDTSFAVAYFGASRARHVSAMFNPLLREERLTHVLRSAGARTVIVPPEMYGRIQAVRGNLPALRTVVLTHRAE
GFRAAGAEVPALDELIDAAPRTAPPAEAEAEAEADPEDVANLQFTSGTTGAPKTVMLTHRNLTVNAAQTAYSHRLAPESV
LLNTLPSFHLMHLNIAVTVGATHLLRPGDDLVPALREGARRGATHFYSLPVRLARLAADDRLPELSVPTLRAVLSGGSAL
PARTAAVLGGHFGVPVVQGYGLAETAPSTHFDDLAGPVAGSSGRPVPGTACRIVDPRTRAVLPVGGRGEIQVKGPQLMKG
YLGKERKESVDPDGWFSTGDIGETDAQGRLFVVDRVKDVFKCDNWLVSPLEIENVLARCPGVKDCAVFDHPDEFSGAVAH
ALVVLADEDADQGAVTRFVNDQLPYYQHIKYLDVVPRIPRSPTGKIQRRDLRERALGATQRHAPGAAHDTKGTSAMFTFI
NRFTVRGDAAEFEKRIGEITAHMSRQPGFRSHRLLRSAKDARLYVEIAEWDDARSHGRALRTETFQRAVREVQKLASADP
APFVPVTAVG
>A0A3R8Y868|unreviewed|Acyl--CoA ligase|taxID:2490848
MPGAVHEGVAAGAPLGSLSDLLGGPRIDDLLHRAAASAPHRAAVRTAEGTIDYAGLTALAERYADGLRALLGSSNAVVAL
TTTLDRHFAPAFFGILRSGNIPALVNPLLREDGLAHVLGISAARAVLAPPELHERLEGVRGRLPELRHLVLTHRDAGAVA
VPEDVPVLGELPGAGPGEGPPRLDDDPEAVACVQFTSGTTGAPKAVLLSHRNLVVNAAQSARAHGLDPDAVVFDYLPTFH
LMHLTVTVAVAGTLVLCTEPDPADAVDAANRLRATHFYSLPVRLARLAVHPRLTELECPSLRAVLSGGSTLPQSAAGTLG
GHFGVPVVQGYGLQETSPSTHFDSLVAPRAGSSGRPVAGTECRIVEVDSRRVRPVGERGEIQVRGPQLMKGYLGRDLSYD
TDADGWFSTGDIGLMDADGYLYVVDRLKDVFKRDNWLVSPTEIERVLLRHPAVADCAVIDRPHAFSGAVAHAFVVLAEGA
GTVDPAAVAAEVNAGLPYYERLEHIEAVDRVPRSPTGKVLRQELRARLATAQETPSHPKESTVMHHFVNRFTVSGDTEEF
ERLLGKITDYMAEQPGFRTYHLYRSVQDPQVYVETAEWTDGAAHQQAVAGDGFRGPVMEIMKLARAEAGPYRLVTERRAD
AGE
>A0A429I1J7|unreviewed|ABM domain-containing protein|taxID:2203211
MAERHPDGPQDSTAEGPPLDVLAQLTGGPRIDDVLSRAARRAPGRLALSGPSGDLTYAALEERATRCAAALRELDGEPGA
VVGIAAVLDTSFAVAYFGASRARHVSAMFNPLLREERLTHVLRSAGARTVIVPPEMYARIQAVRGDLPALRTVVLTHREA
GFQEATADVPTLDELIDAAPATAPFAGRDPEAVANLQFTSGTTGAPKTVMLTHRNLTVNAAQTAYTHRLTPESVLLNTLP
SFHLMHLNIAVTVGATHLLRPGDDTVAALREGARHGATHLYSLPVRLARLAADDRLPELSVPSLRAVLSGGSALPARTAD
VLGEHFGVPVVQGYGLAETAPSTHFDDLDHPVAGSSGRPVPGTACRIVDLRTRAVLPVGGRGEIQVKGPQLMKGYLGRPR
EESVDPDGWFSTGDIGETDAEGRLFVVDRVKDVFKCDNWLVSPLEIENVLARCPGVTDCAVFDHPDELSGAVAHALVVLA
DEAADRDAVVRFVNDQLPYYQHIKYLDVVRHIPRSPTGKIQRRDLREQTLGGARQHATGATHHTKGTSTMFTFINRFTVQ
GDAAEFEKRVGEITAHMSRQPGFRSHRLLRSAKDPQVYVEIAEWDDAESHGRALRTETFQQAVSEVKKLASADPAPFVPV
TVAG
>A0A429JI53|unreviewed|ABM domain-containing protein|taxID:2203209
MAERHPEGPQDSTAEGPPLDVLAQLTGGPRIDDVLSRAARRAPGRLALSGPSGDLTYAALEERATRCAAALRELDGEPGA
VVGIAAVLDTSFAVAYFGASRARHVSAMFNPLLREERLTHVLRSAGARTVIVPPEMYARIQAVRGDLPALRTVVLTHREA
GFQEATADVPTLDELIDAAPATAPFAGRDPEAVANLQFTSGTTGAPKTVMLTHRNLTVNAAQTAYTHRLTPESVLLNTLP
SFHLMHLNIAVTVGATHLLRPGDDTVAALREGARHGATHLYSLPVRLARLAADDRLPELSVPSLRAVLSGGSALPARTAD
VLGEHFGVPVVQGYGLAETAPSTHFDDLDHPVAGSSGRPVPGTACRIVDLRTRAVLPVGGRGEIQVKGPQLMKGYLGRPR
EESVDPDGWFSTGDIGETDAEGRLFVVDRVKDVFKCDNWLVSPLEIENVLARCPGVADCAVFDHPDELSGAVAHALVVLA
DEAADRDAVVRFVNDQLPYYQHIKYLDVVRHIPRSPTGKIQRRDLREQTLGGTRQHATGATHHTKGTSTMFTFINRFTVQ
GDAAEFEKRVGEITAHMSRQPGFRSHRLLRSAKDPQVYVEIAEWDDAESHGRALRTETFQQAVSEVKKLASADPAPFVPV
TAAG
>A0A495W725|unreviewed|ABM domain-containing protein|taxID:2072
MAEARPDFFPDTTVDGLLGAAAASGPKRTGVRASYGDLTFADLDDAATSCAAALRGLLGEQRCVVALASPLHPDFVTGFY
GTIRSGNVVAPINPLLPEHALEHLLLTSRARLAFVTTELFAHLRRIRHRLPDLAEAVLVGPGPREDANDIRTIDDLSAAY
EVRGNRMARPATDPSDVACLQFTSGTTGAPRGVLLTHRNLVANAEQVVRAHRLGPDSVVLNHLPKYHVMHLNSAVRAQAL
QVPCAAADQAEAFALANDSRATHLYTIPMRLNRLDTDPALGGLRLDTVRMIASGGTALAAPVAERLSARFGIPVFQGYGL
AETSPLTHSAGPDDPRPGTVGPVVAGTECRIVDLATGRALPPGRRGEVHVRGPQVMRGYLDPAEPSGIDAEGWLATGDVG
YEDDDGVLHLVDRLKDFFKTDNYLVSPSEVEAVLERHPAVLESAVVGYPDPLSGHVVTAFAAVAEDRRREPGLAADITAF
VAARVPYYQRVRHLELVTALPRSPNGKVRRRDLLAELITRRELTGKQTTGGNPAMTDDTPDLSNLIAVVTRFRTSGDPEE
FEKFFLEHVEYMRAQEGFGSHQAVRLVDNPSVYVNFGWWLSQEAFRKVTASEEFRAHQATMRSMLEGAEIDLCKNLFRVN
AGETAGERGEFDTPLMTVMTFRATASAEEFETAFAAYAKDIRGRHGFGYADLNRSLQRPGTYLGIGYWWRPQVLAEVTAS
EPYRALAELADITVEEVTHVAWNRAIGADGETAGATAGSGR
>A0A4R2JPG2|unreviewed|Long-chain acyl-CoA synthetase|taxID:1213861
MAESLPSSVDGLVSAAAARRPDGVALRAHYGDVTFAELDSSVSAAATALVRLLGTEPDVIALASPLHPDFAVAFHGAIRA
GKTVAPLNPLLTEHELEHLLVTSKARLVFVTDVLFERVRRIAHRLPLLAEAILIGPGPAAQAGAVRTLDDLVAAYDISRT
EPVPPARTACVLFTSGTTGPPKGCRLSQANLVVNAAQTAVAHLVDETSVVLNHLPKYHLMHLNSAVHAAATQVLCQEWDV
VKAVELANTAGATHYYSIPMRLTKLAGHPRLPELRLTTVRAIASGGSALAPAAASTLADHFGIPVFQGYGLAETSPLTHS
ATPLDPAVGTVGRPVADTECRIVDPGTGEPVAAGAEGEIQVRGPQVMLGYSEHDSGVDDEGWFATGDIGRLDDDGRLVVV
DRIKDVFKCDNYLVSPSEVERVLSECPGVRDCAVVDYPDEFSGAYAAAFVVLQDGAAVDDLEAHLAMRVPYYQRVRHFEV
VGAIPRTTNGKLSRRALRAELISRRTMAEKTAEDLDNLVTAVARFTTRDDPAAFEAFFLEHVEYMRARDGFGAHQAVRLA
DDPRVYLNFGWWTSKDTFLAVTTSEEFRSHQTVMRGLLEKAEVVLCKNVRRVNAGEAAGERAQFDVPLMQVCTFTTGDPL
AFEAAFDRYAKVIADTYGFGYADLNRSFQEPGTYYGLAYWWDPAAFDKAAGTPEFAALAAAAAVRTETVVHVAWNRALGA
EGDD
>A0A5B9BSE7|unreviewed|ABM domain-containing protein|taxID:2602572
MPDLLDGLPARADLLLRAAAQRHGDRPALVLGSRTVTYAELDAAVDRCAAVLRERFGGGGAVVAIGADLHPDVVVAYHGA
LRSGNQALMVIPLLREQQLQYVLEASGARAALVGAGLYDRLDRVRHGLPGLELVAVLGEEPADAAPGAPRLAGLLESAVP
GAPEWHADPEAPAALHFTSGTTGLPKAVVLSHRNVTVNAVQTARAQGLEAGSVTLVHFPSYHPMHMNSALAAGATQVLVP
EADPAHAMERARACGAAFVYSLPARLARLAAHPRLSGMRLPDAVMIASGGSALAPALAGTLSRHFGVPVVQGYGLAEASP
LTHFDRPGDHLPGSVGRPVEGTEHRAVSLEDGSGLPPGEHGEIQVRGPQVMRGYLDPAHGPAVDADGWLATGDVGRIDGD
GRLHLTDRIKDVFKCDNWLVAPSEIEALLAEDPAVADSVVLDRPDPVSGAVAHALLVLADPDSPGEAEEALGRLNARLPY
YKRIRSHDVVARIPRTPNGKIPRRELRASFHARLDGGSPMVILINEFILTSAPEEFEKVFEASSVYMREQPGFIDHTLVR
SMTNPNTYINIARWEDAAAHIEVVRSEGFQDHIRQLAGVAKATPQLHTVVSHVER
>A0A5Q4SHD2|unreviewed|ABM domain-containing protein|taxID:1828244
MPDLLDGLPARADLLLHAAAQRHGDRPALVLGSRKVTYAELDAAVDRCAAVLRERFGAGGAVVAIGADLHPDVVIAYHGA
LRSGNQALMVIPLLREQQLQYVLEASGARAALVGAALHERLSRVRHGLPGLELVALLGEEPGDADPGRPPSLAQLLEAAV
PGAPEWHADPGAPAALHFTSGTTGLPKAVVLSHLNVTVNAVQTARAHGLEAGSVTLVHFPSYHPMHMNSALAAGATQVLV
PEADPAHAMERARTCGAGYIYSLPARLAQLAAHPRLAGMRLPDAVMIASGGSALAPALAGTLSRHFGVPVVQGYGLAEAS
PLTHFDRPGEHLPGSVGRPVEGTEHRAVSLEDGSVLPPGEHGEIQVRGPQVMRGYLDPAHGPAVDADGWLATGDVGRIDG
DGRLHLTDRIKDVFKCDNWLVAPSEIEALLAEDPTVADSVVLDRPDPVSGAVAHALLVLAAPDSPGEAEEALRRLNARLP
YYKQVRSHDVVARIPRTPNGKIPRRELRASFHARLDGGSPMVILINEFILTSAPEEFEKVFEASSVYMREQPGFIDHTLV
RSMTNPNTYINIARWEDAAAHIQVVQSDGFQDHIRQLAGVARATPQLHTVVSHVER
>A0A6G4WT07|unreviewed|ABM domain-containing protein|taxID:2711219
RAPSGALPEGTPVLNEPQPPAPEPGGESAQGAEDVACIQFTSGTTGAAKAVRLSHRNVVVNAAQSARAHGLEAGCAAFDY
LPTFHLMHLTMTVAVAGTLVLCTREDPADAMDTANRCRATHFYSLPVRLARLAVHPRLPELECPSLRAVLSGGSALPRSA
TAALGQHFGVPVVQGYGLQETSPSTHFDSLQAPRPGSSGRPVAGTECRIVEVGSRRVRAVGEKGEIQVRGPQLMRGYLGR
ELSLDTDADGWFSTGDIGRMDEDGWLYVVDRLKDVFKRDNWLVSPTEIERALLRHPAVADCAVVDHPHAFSGAVARAFVV
PAEGADGTAPGTVAAEVNAALPYYEHIEHIEHADRIPRSPTGKVLRQELRERPVADPEPPHRPEEDSAMHYFVNRFTVTG
DAAEFERLLGKITDYMAAQPGFRSYRLYRSAQDPQIYVETAEWTDGAAHQQAVSGEGFLGPVREVMKLAEAEAGPYTLVT
ERTDR
>A0A7H8KXY2|unreviewed|ABM domain-containing protein|taxID:2742135
MADRTPSGAGRLDALPARAAAAHPGRTAVTDGTAALDFAALDARATAVARALAERLDGPGTVAVASALHPDFAVAYYGAA
RAGQVVAVVNPLIPEIGVRHVLATSRARLAFVDAGLLPKLNAVRADLPDLREVVLIGGAEDGTTPTLDELVDTAPADEGW
RPPAVDPDDTACIQFTSGTTGLPKAVRLTHRNLTVNAEQIAAAHLLDADAVTLNHLPTYHPMHLNSAVAAAATQVLCTAP
EPVDAVHAANTHGATHFYSLPVRLARLAADPALDGLALRTVTRIASGGSALPVEAARTLTERFGIPVFQGYGLAETSPLT
HSDDPDHPAHGSVGRPVPGTECRVVDLDSGAELPAGQPGEVQLRGPQVMKGYLGGPERAPDEWFTTGDIGRTDEQGRLFL
VDRLGDVFKVDNFLVAPSEVEQALTAHPLVREAVVVGLPDGHGYRVAGALLVLDEPERLAEVLGQVNAELPYYQRLVHAE
AVDTIPRSGNGKIQRRVLGGQFAARLGLSDPQTEGSEGMAAPLFTVINTFVLKDPAGGEAFEQRFLDHVQWMRAQFGFRA
HQAVRDTVDTGVYVNFGWWATPADFQQVLGSETFQAHAKEFHQLVDVQAEPSTGVLRVDGEDTGTVLAVERFTVTGDAEK
FEAAFAAWTAAAQRVGLAQADLAKALMRPGGYTALTRWADAAALAAARALPEHADLAALADSEARTAAPVAGTRTPAVPT
GV
>A0A7K2R3Q1|unreviewed|ABM domain-containing protein|taxID:2690298
MAERHPEGPQDSTAEGPPLDVLAQLTGGPRIDDVLSRAARRAPRRLALSGPSGDLTYAALEERATRCAAALRELDGEPGA
VVGIAAVLDTSFAVAYFGASRARHVSAMFNPLLREERLTHVLRSAGARTVIVPPEMYARIQAVRGDLPALRTVVLTHREA
GFQEATADVPTLDELIDAAPATAPFAGRDPEAVANLQFTSGTTGAPKTVMLTHRNLTVNAAQTAYTHRLTPESVLLNTLP
SFHLMHLNIAVTVGATHLLRPGDDTVAALREGARHGATHLYSLPVRLARLAADDRLPELSVPSLRAVLSGGSALPARTAD
VLGGHFGVPVVQGYGLAETAPSTHFDDLDHPVAGSSGRPVPGTACRIVDLRTRAVLPVGGRGEIQVKGPQLMKGYLGRPR
EESVDPDGWFSTGDIGETDAEGRLFVVDRVKDVFKCDNWLVSPLEIENVLARCPGVTDCAVFDHPDELSGAVAHALVVLA
DEAADRDAVIRFVNDQLPYYQHIKYLDVVRHIPRSPTGKIQRRDLREQTLGGTRKHATGATHHTKGTSTMFTFINRFTVQ
GDAAEFEKRVGEITAHMSRQPGFRSHRLLRSAKDPQVYVEIAEWDDAESHGRALRTETFQQAVSEVKKLASADPAPFVPV
TAAG
>A0A7K3EPL7|unreviewed|ABM domain-containing protein|taxID:2690305
MPNLAYSDMTVDGLLRSAAVRDPEGYAVRTRHGARTFRELDALADRIAAFVRRATGRRPGARVAVASVLDPVFAAAYHGV
ARGGATVVLVNPLIGDEGLRHVLSAAGAELALVPSAVAGRLARLRGALPALGTVVVTDTDTGGAVPANCLPLEEALDGPA
EAALGRPGGADPDAVACVQFTTGTTGRPKGVLLTHRNLVANARQTALAHGLGPDSVTLNHLPLYHVMHLNSALDAGACQI
LCQDPDPVTSLAVAAGTGATHYYGLPARLHRLAADERLPGLAPAARGGSRLTAVLSGGSALLPEAARTLGDLLRVPVVQG
YGMAELSPLTHCQRPGSPHRPGTVGTPVPGTECRLVDLSDRHPVEAGAVGEVQVRGPQLMAGYLGERPGTHLGADGWYST
GDLGSVDDDGTLRLLDRVDDIFKYDNEIVSPGRVERVLARDPRVADCVVAGLGDSEHGRVAWAGVVLRDPEGTPSSRDRV
LRSVVERANAQLSHHEHVRAAEALSAVPRTPTGKPARSRLRQTLAERGAFGGRSGAGPFDLFQEQTMVTFVNKLTVHGDL
DTFLGVKSRLTAYMAAQPGYVSHQVMRHAWHPNVYLELAVWEDADAHQKAVRSEEFQALVKQLGPLATPEPGLFETVEAS
A
>A0A7W3VU48|unreviewed|ABM domain-containing protein|taxID:2760662
MADGVLPVASLLDTPLLPDALRILAENSPNQVAVRLGEAVLTFAELDRAASGFAAALADRIGSAGSVVAMSSVLHPEFAI
AYYGTLRSGNVVLPLSPLLREGDLGRVLTESSAAAAVLNDSMTAAVARASATPEHLLCFGNPDRAASVAALAAGPAGEPV
ELEPDAVACIHFTSGTTGQSKGVRLTHRNIAVNAVQVAEAHGVTGTSVTFNHLPSYHPMHLNSGLIAGATQVLCLAPDPV
ATIALAAGVTHYYSMPFRLARLATDPRLADLKLPGCEVILSGGSALSPVHAEILRAQFGIPVVQGYGLAETAPLVLSDGP
AAPRPGSVGQVVRDTEVRVVDLSTREPLPVGERGEVEVRGPQVMRGYLGRPDGDGIGAEGWLPTGDVGCLDEDGYLFLAD
RIKDVFKRDNWLISPTEIEAELLRHPGVADCAVVDQPDEFAGAVAAALIVPAGDEWVPRAGEIAAEINAAQPYYKHIEHV
ELTRAIPRSPNGKLVRRELREALSSVRGAQNPGTALLGADTVVTFISKFTVKGEPEEFEKVFTEHAQYMAEQPGFVAYQM
VRSLRDPKVYLNIGQWVDANAHKAVVTSPEFQAHVKKFVELVDVEADLYSTVSEASA
>A0A810NTH2|unreviewed|ABM domain-containing protein|taxID:2728827
MPRAATGSLAAQERELAGVLARAGGTLDGLLRRAAAVAPHRSAIQTGSRALTFGELDAAADAFAAKLSALLPPGGGAGGL
PGAVVGVAAALHPSFAIAYYGTVRAGHVCAVINPLQGAEELAYALDLARVRVLIGVADMADRLERIRLDLPDLAHVYYLD
RPGEHCVPAAGRAGQAARFPAVPHDPDDVAVLQFTSGTTGRPKAVLLTHRNLVYNAAQVAQVHGLGPDSVTLNHLPTYHP
MHLNSAVQTAATQVLCPDADPAQAVATAARSGATHFYSLPVRLARMAADPRLPTWRMPGVRAVLSGGSALAPAAAARLCA
GLGVPVIQGYGLAETSPLTHCDRIDRPSAGSVGGPVAATECRVVDLDTRQPLPAGTPGEVQVRGPQLMAGYLTPDGIGRP
FDAEGWFDTGDVGRLDDEGTLFLVDRLKDVFKCDNWLVSPVELERVIMRHPAVTDCMVVDMPHEYRGAVAYALVVTDDED
VAADQITEFVNSGLPEYQHLHGIELVREIPRSPNGKARRRDVRTHVHERHRAASERSDHMVTFINKITVNGDVARFEQVL
DEISAYMQAQPGFIGRQLYRSRRRPEVFIETAQWADAAAHAKAVQTPGFREQVMKLAGLAVPEHDLYDAVGEHAPAAVR
>A0A840QJI8|unreviewed|ABM domain-containing protein|taxID:664693
MSDYPSIRLDGLLATSSSAAPDRPAVVTPDGPITFAELQAAAARWAGALRNSLGAAPGSVVAVNAVLDPRFAIGYFGALR
AGCVVAVLNPFLPGHVAARLLSTVDAKVALLSSGVAAGLPEVPGLRRVVIEDAGGGEPTMSELMADAEPANERPSADLGE
TACVHFTSGTTGEPKAVLLSHRNLVVNAAQIADAHRLAPGSVTANHLPTYHPMHLNSAVFAGVPQVLCPADPAAAVELAA
RNAVTHFYSLPVRLSQLARDTRLPTLRLPTLRVIASGGSALPPESAAVLGAHFGVPVIQGYGLAETSPLTHSDVFDAPKP
GSVGPPVADTECRIVDVTTRQVRATGETGEIQVRGPQLMTGYLDPAQPGVGPDGWFDTGDVGRIDADGYLFLVDRIKDIF
KCDNWLVSPASVECELRQRPEVGDCCVVDAADADSGAVAAALIVPSRPDLPVEDVRAAVATANGRLAYYERIRDFRVVPE
IPRANNGKISRAQLRERFFPTTTAGGSKMVTLVNKFVVTGDPEAFEKIWRSSSEFMRTQPGFISFRLVRSLTDRNVYINI
AQWETAESHQRVVRESGFQQHIADLAAVAEAEPHLCQPVIEHAAA
>A0A845J7A8|unreviewed|ABM domain-containing protein|taxID:112413
MADGVLPVASLLDTPLLPDALRILAENSPNQIAVRLGETALTFAELDRAASGFAAALADRIGSAGSVVAMSSVLHPEFAI
AYYGTLRSGNVVLPLSPLLREGDLGRVLTESAAAAAVLNDSMTAAVARASATPEHLLCFGNPDRAASVAALAAGPVGAPV
ELEPDAVACIHFTSGTTGQSKGVRLTHRNIAVNAVQVADAHGVTGTSVTFNHLPSYHPMHLNSALIAGATQVLCLVPDPV
ATIALAAGVTHYYSMPFRLARLATDSRLADLKLPGCEVILSGGSALSPVHAETLRAQFGIPVVQGYGLAETAPLVLSDGP
AAPRPGSVGQVVRDTEVRVVDLTTREPLPAGERGEVEVRGPQVMRGYLGRPDGDGIGADGWLPTGDVGCLDEDGYLFLVD
RIKDVFKRDNWLISPTEIEAELLRHPGVADCAVVDQPDEFAGAVAAALIVPAGDEWVPRAEEIAAEINAAQPYYKHIEHV
ELTRAIPRSPNGKLVRRELREALSSVRGSQNPGTALLGADTVVTFISKFTVKGEPEEFEKVFTEHAQYMAEQPGFVAYQM
VRSLRDPKVYLNIGQWVDANAHKAVVTSPEFQAHVKKFVELVDVEADLYSTVSEASA
>A0A8D3WMS8|unreviewed|ABM domain-containing protein|taxID:591167
MPDLLDGLPARADLLLRAAAQRHGDRPALVLGSRTVTYAELDAAVDRCAAVLRERFGGGGAVVAIGADLHPDVVVAYHGA
LRSGNQALMVIPLLREQQLQYVLEASGARAALVGAGLYDRLDRVRHGLPGLELVAVLGEEPADAAPGAPRLAGLLESAVP
GAPEWHADPEAPAALHFTSGTTGLPKAVVLSHRNVTVNAVQTARAHGLEAGSVTLVHFPSYHPMHMNSALAAGATQVLVP
EADPAHAMERARACGAAFVYSLPARLARLAAHPRLSGMRLPDAVMIASGGSALAPALAGTLSRHFGVPVVQGYGLAEASP
LTHFDRPGDHLPGSVGRPVEGTEHRAVSLEDGSGLPPGEHGEIQVRGPQVMRGYLDPAHGPAVDADGWLATGDVGRIDGD
GRLHLTDRIKDVFKCDNWLVAPSEIEALLAEDPAVADSVVLDRPDPVSGAVAHALLVLADPDSPGEAEEALGRLNARLPY
YKRIRSHDVVARIPRTPNGKIPRRELRASFHARLDGGSPMVILINEFILTSAPEEFEKVFEASSVYMREQPGFIDHTLVR
SMTNPNTYINIARWEDAAAHIEVVRSEGFQDHIRQLAGVAKATPQLHTVVSHVER
>A0A8J3JI67|unreviewed|ABM domain-containing protein|taxID:310355
MPRAATGSLAAQERELEGVLARAGGTLDGLLRRAAAVAPHRSAIQTGSRALTFGELDAAADAFAAKLSALLPPGGGAGGL
PGAVVGVAAALHPSFAIAYYGTVRAGHVCAVINPLQGAEELAYALELARVRVLIGVADMADRLERIRLDLPDLAHVYYLD
RPGEHCVPAGGRAGQAARFPAVPHDPDDVAVLQFTSGTTGRPKAVLLTHRNLVYNAAQVAQVHGLGPESVTLNHLPTYHP
MHLNSAVHAAATQVLCPDADPAQAVATAARSGATHFYSLPVRLARMAADPRLPTWRMPGVRAVLSGGSALAPAAAARLCA
GLGVPVIQGYGLAETAPLTHCDRIDRPSAGSVGGPVAATECRVVDLDSRQPLPAGTPGEVQVRGPQLMAGYLTPDGIGRP
FDAEGWFDTGDVGRLDDEGTLFLVDRLKDVFKCDNWLVSPVELERVIMRHPAVTDCMVVDMPHEYRGAVAYALVVTDDED
VAAEQITAFVNAGLPEYQHLHGIELVREIPRSPNGKARRRDVRTHVHERHRAASERSDHMVTFINKITVNGDVARFEQVL
DEISAYMQAQPGFIGRQLYRSRRQPEVFIETAQWADAAAHAKAVQTPGFREQVMKLAGLAVPEHDLYDAVGEHAPVAVR
>A0A8J3NN48|unreviewed|Long-chain acyl-CoA synthetase|taxID:310353
MPSSTDADAVAAERALADTLARSGGTLDGLLRRAAVSAPHRTAVQTGSRAMTFAELDAAADGFAAKLTGLLPRDTAPSRP
GLPGAVVGVAAALHPAFAVAYYGTVRAGHVCAVINPLQGEEELAYALESAGVQVLVGVADMAEKLQRIRLDLPRLAHVFY
LDRPGEHCVPAAGAPAGSAARFDSPVDDPDAVAVIQFTSGTTGRPKAVLLTHRNLVYNAAQVAGVHGLGPDTVTLNHLPT
YHPMHLNSAVSAGTTQVLCPDADPTQAVATAARTGATHFYSLPVRLARMAADPRLPTWRMPGVRAILSGGSALAPAAAAR
LCAGLGVPVIQGYGLAETAPLTHCDRIDRPSAGSVGRPVAGTECRVVDLDTRQPLPAGTPGEVQLRGPQLMAGYLTPDGV
RRPFDAEGWFDTGDVGRLDDDGTLFLVDRLKDVFKCDNWLVSPVELERVIMRHPAVTDCMVVDMPHEYRGAVAYALVVTD
DEQVGPDEVVAFVNAGLPEYQHLHGIELVREIPRSPNGKARRRDVRTHVHERHGAAHTRRSDHMVTFINKITVSGDVARF
EQVLDEISAYMGGQPGFIGRQLYRSRRQPEVFIETVQWADAAAHAKAVQTPGFREQVVKLAGLAVPEHDLYDAVDEHAPL
ASR
>A0A8J3NWM5|unreviewed|Long-chain acyl-CoA synthetase|taxID:53366
MPSSTDADAVAAERALADALARSGGTLDGLLRRAAVSAPHRIAVQTGSRAMTFAELDAAADGFAAKLTGLLPRDATPSRP
GLPGAVVGVAAALHPAFAVAYYGTVRAGHVCAVINPLQGEEELAYALESAGVQVLVGVADMAEKLQRIRLDLPRLAHVFY
LDRPGEHCVPAAGAPAGRSARFDSPVDDPDAVAVLQFTSGTTGRPKAVLLSHRNLVYNAAQVAGVHGLGPDTVTLNHLPT
YHPMHLNSAVSAGTTQVLCPDADPTQAVATAARTGATHFYSLPVRLARMAADPRLPTWRMPGVRAILSGGSALAPAAAAR
LCAGLGVPVIQGYGLAETSPLTHCDRIDRPSAGSVGRPVAGTECRVVDLDTRQPLPAGTPGEVQLRGPQLMAGYLTPDGV
QRPFDAEGWFDTGDVGRLDDDGTLFLVDRLKDVFKCDNWLVSPVELERVIMRHPAVTDCMVVDMPHEYRGAVAYALVVTD
DEQVGPDEVVAFVNAGLPEYQHLHGIELVREIPRSPNGKARRRDVRTHVHARHGAAHTRRSDHMVTFINKITVNGDIARF
EQVLDEISAYMGEQPGFIGRQLYRSRRQPEVFIETVQWADAAAHAKAVQTPGFREQVVKLAGLAVPEHDLYDAVDEHAPL
ASR
>A0A8J3P4D6|unreviewed|ABM domain-containing protein|taxID:310354
MPSSADADLVAAERALADALARSGGTLDGLLRRAAASAPHRIAVQTGSRAMTYAELDAAADGFAAKLSALLPRDATPPRP
GLPGPVVGVAGALHPAFAVAYYGTIRAGHVCAVINPLQGEEELAYALESAGVQVLVGVADMADKLQRIRLDLPRLAHVFY
LDRPGEHCVPAAGAPAGRAARFESPVDDPDQVAVLQFTSGTTGRPKAVLLTHRNLVYNAAQVAAVHGLGPDTVTLNHLPT
YHPMHLNSAVSAASTQVLCPDADPTAAVATAARSGATHFYSLPVRLARMAADPRLPTWHMPGVRAILSGGSALAPAAAAR
LCAGLGVPVIQGYGLAETSPLTHCDRIDRPSAGSVGRPVLGTECRVVDLDTRQPLPTGTPGEVQLRGPQLMAGYLTPDGV
QRPYDAEGWFDTGDVGRLDDDGTLFLVDRLKDVFKCDNWLVSPVELERVIMRHPAVTDCMVVDMPHEYRGAVAYALVVTD
DEEVGADEIVAFVNGGLPEYQHLHGIELVREIPRSPNGKARRRDVRTRVHERQGAAHTRRSDHMVTFINKITVNGDVARF
EQALEEISAYMSAQPGFIGRQFYRSRRQPEVFIETVQWADAAAHAKAVQTPGFREQVMKLAGLAVPEHDLYDAVDEHAPL
ATR
>A0A8J3PE23|unreviewed|ABM domain-containing protein|taxID:121620
MPTSTDAVAAERELADVLARSGGTLDGLLRRAAVSAPHRIAVQAGSRAMTFAELDAAADGFAARLTALLPRDAAPPRPGL
PGAVVGVASALHPAFAVAYYGTIRAGHVCAVINPLQGEEELAYALESAGVQVLVGVADMADRLQRIRLDLPRLAHVFYLD
RPGEHCVPAAGAPAGRSARFDSPVGDPDAAAVIQFTSGTTGRPKAVLLTHRNLVFNAAQVVGVHGLGPDTVTLNHLPTYH
PMHLNSAVCAGSTQVLCPDADPTQAVATAARTGATHFYSLPVRLARMAADPRLPTWHMPGVRAILSGGSALAPAAAARLC
AGLGIPVIQGYGLAETAPLTHCDRIDRPSAGSVGRPVAGTECRVVDLDTRQPLPAGTPGEVQLRGPQLMAGYLTPDGVQR
PFDAEGWFDTGDVGRLDEEGTLFLVDRLKDVFKCDNWLVSPVELERVIMRHPAVTDCMVVDMPHEYRGAVAYALVVTDDE
QVGPDEIVTFVNAGLPEYQHLHGIELVREIPRSPNGKARRRDVRTHVHTRHAAASTRRSDHMVTFINKITVSGDVARFEQ
VLEEISAYMGGQPGFIGRQLYRSRRQPEVFIETVQWADAAAHANAVQTPGFREQVMKLAGLAVPEHDLYDAIGEHAPLAA
A
>A0A940MFF2|unreviewed|ABM domain-containing protein|taxID:2798581
MAETTTAAVLDVPVVPERLDGLLAESAAAHPARTALVGGGREMDFAELDRRVTAAADAIRALVAGEEGPPRAATVAVASV
LHPDFAVAYYATVRAGQVVAVVNPLLREDDLRHVLELSGARAAFVDATVYGRLAAVRDRLPLLRDVVLIGEGAEEAADAA
SVPTLDALVTGPSGTKPWTPPGAEDVACVQFTSGTTGRPKAVALTHRNLAVNAAQIADAHLLDADSVTVNHLPTFHPMHL
NSAVRAAATQVLCTGPDPVDAVTAANDHGATHLYSLPVRLMRLAADPALAGLALRTVERIASGGSALPPMAAGRLTARFG
VPVFQGYGLAETSPLTHSDDPDHPVHGSVGRPVAGTECRVVGIESREPLPAGEKGEVQLRGPQVMKGYLGRPEGAGLDAD
GWLTTGDVGRVDDDGRLFLVDRLKDVFKCDNFLVAPSEVEQLFARHPLVRECVVVDLPDDFSGAVAGALVALHRGAVAPG
ADPAALLASVVASVNPLMPYYRRVRHAKAVAAVPRSGNGKVQRRVLREELIQHRAEAATPPAAPQADHRPTDERPDMPAP
LFTVVNTFTLKDPSGGPEFERRFLRHVEWMRGRDGFDSHQAVRSSGRPDVYVNVGWWRAAEDFQQVMASDVFQAHAAEFH
EIVDVSADPSMGVLRVDGRPVEHADEDGLRDVVVEEFTVTGDGAAFEAAFHAYAQKAAAGDGLVHIDLARSLFQREGGYT
AVTVWHTARQRAAAQAGPEYAAVLAEADVRVVEATPVTGVRTAHAAKA
>A0A944L1H1|unreviewed|ABM domain-containing protein|taxID:2819192
MPDPLDGLPSRADLLLRAGARRSGDHPALVLGGRTVTYAELDEAVDRCAALLRERFGAAGAVVAIGADLHPDVVIAYHGA
LRSGNLALPVVPLLREQQLQYVLEKSGARAALVGAELYARLRRIRGGLPGLELVAVLGEGPVEDDRQAPRFADLLDAAGP
GVPEHRAAPDDPAALHFTSGTTGMPKAVVLSHRNVTVNAVQTARAHSLDRTSVTLVHFPSYHPMHMNSALAAGATQVLVP
APDPAEAIERARAHAASHVYLLPARLAQLAAHPRLSELRLPDARMIASGGSALAPALADTLSGHFGIPVVQGYGLAETSP
LTHFDQPGDHSPGSVGTPVEGTEHRVVSLDDGAVLPPGENGEIQLRGPQVMRGYLDGEHGPAVDADGWLATGDVGRIDPD
GRLHLTDRIKDVFKCDNWLVSPTEIEAALAEDPAVADSVVLDRPHPVSGAVAHALLVLTDPGSPGEAERIIGRLNARLPY
YKQVRGHEVVARLPRTPNGKIPRRELRASFHARLDGGSPIVILINEFILTSAPEEFEKVFEASSVYMRTQPGFIDHTLVR
SLTNPNVYTNIARWEDAAAHLQVVQSEGFQEHIRELTSVAKATPQLHTVVSHVERG
>A0A9P9Z869|unreviewed|4-coumarate--CoA ligase|taxID:2022672
MPDKLSELAQRASAPAVSLKVLAQSGIVRPHSPLALARTVRSLQQWGMGIAGGFGSTAARFPERVAIVDELGELTYAEVE
RRGNAVADSLARMGVSEGDSVAVLVRNHRGFLDAAVGIARVGADALYLNTAFAAPQLGEVCEREKPAVIIHDQEFDELID
KAGVSQQRVLAWVDDDAGERPTLEAMIRDGDAGPRTPPSSPGRSVILTSGTTGTPKGAPRGAGNLGAAVALLSRIPLRAG
WRCHIAAPLFHTWGWAHLQLAMLLGTTCVLRRTFDPEQFLKTLDSERCDSAAVIPVMLQRAMRLPQETRDSVDVSRLKVV
AVSGSALPGDLATDWMDQFGDNIYNTYGSTEVAWASIATPEDLRTAPGTAGRPPVNTVVRLFDSEDHEVPQGEAGRIFVG
NSMLFEGYTGGGTKDSIDGLMSSGDIGRFDEDGRLFIEGRDDEMIVSGGENVFPQEVEDVIAKMDGVDEVAAIGVDDEEF
GKRLRAFVVRSDDSLDEDAVKAHVKSNLARYKVPRDVVFLDELPRNATGKILKRELEDGETEAPPHGRRAPAARGARGAG
GVLPVRVLRHLRRGADRAAGPPRRAGERRLLAAHRLVRPGLQPARCGRPRRAVLPDALRLLAARRGVSSFRRLRRRARLR
RALELPRRTRRGGAVVGAQPGRAGARPRRPRRRRTPARGHREAAPAGAGLDHLRPVSASRLGGARSAGTLVLVATAGDPR
RQRSQLFSPRTFSAFDPCYAHVYLIVVKFRTRPEWTDRWLDLVDDFTTATRAEPGNLWFEWSRSVDDPAEFVLLEAFTDE
GAEAHVASEHFARATARMGQALLQTPKIVSRQVDGHGWDEMGEVLVEGAHDGS
>A0AA90H8X0|unreviewed|AMP-binding protein|taxID:2705255
MAEGLVYPHGTVDAMLADSAASHPRREAVRAGQRVLDYATLDALATACAGGLHRIVERTGAVVALTSLLSPDFVIGYYGI
LRSGNVTAPVNPYLQPEQLAHVLSDSGTEVALVDARTAAKIATVRDRLPRLREVILIGGSDGSGVPGGSGVSGGGASGGV
SGASERTFASLLDGPAGGLPARGRVCPGDLAVLHFTSGTTGAPKTVMLSHRNVTANAVQVAAAHRLGGGSVVVNHLPTYH
PMHMNSAIAAGAAQILVTGPDAAESVRTANRYGASHYYSLPVRLTALADSPQLGGLRFETVRMIASGGSALAPAAARKLA
EHFQIPVVQGYGLAETSPLTHSDDPADWRPGSVGRPVADTEARVVDVDDGRVLEPGSIGEVQVRGPQVMLGYLGESAGSC
VDEEGWLSTGDVGQIGATGRLTLVDRIKDVFKRDNWLVSPTSVERSLARHPAVRDCVVVDHPEPLHGAVATAFVVRAEQD
TTAVAAIAAEVNESMPYYQHIEHIEIVESIPRSANGKVARTELRARMARILRAAPLGRSGGPSDIVQGSSHIVGGCSDIV
SGGNAVITFITRFTLRGDDGTEFERLFAEHCAFMAARPGFVDFRMVRSASNPKVYVNIGRWTDPGAHKAVVSSEEFLSHV
KAMGPLVEVEADLYLPVASSES
>A0AAE2K4P0|unreviewed|ABM domain-containing protein|taxID:1519473
MAERHPEGPQDSTAEGPPLDVLAQLTGGPRIDDVLSRAARRAPRRLALSGPSGDLTYAALEERATRCAAALRELDGEPGA
VVGIAAVLDTSFAVAYFGASRARHVSAMFNPLLREERLTHVLRSAGARTVIVPPEMYARIQAVRGDLPALRTVVLTHREA
GFQEATADVPTLDELIDAAPATAPFAGRDPEAVANLQFTSGTTGAPKTVMLTHRNLTVNAAQTAYTHRLTPESVLLNTLP
SFHLMHLNIAVTVGATHLLRPGDDTVAALREGARHGATHLYSLPVRLARLAADDRLPELSVPSLRAVLSGGSALPARTAD
VLGGHFGVPVVQGYGLAETAPSTHFDDLDHPVAGSSGRPVPGTACRIVDLRTRAVLPVGGRGEIQVKGPQLMKGYLGRPR
EESVDPDGWFSTGDIGETDAEGRLFVVDRVKDVFKCDNWLVSPLEIENVLARCPGVTDCAVFDHPDELSGAVAHALVVLA
DEAADRDAVIRFVNDQLPYYQHIKYLDVVRHIPRSPTGKIQRRDLREQTLGGTRKHATGATHHTKGTSTMFTFINRFTVQ
GDAAEFEKRVGEITAHMSRQPGFRSHRLLRSAKDPQVYVEIAEWDDAESHGRALRTETFQQAVSEVKKLASADPAPFVPV
TAAG
>A0AAJ2Q9W3|unreviewed|AMP-binding protein|taxID:3028679
MPDLLDGLPARADLLLRAAAQHHGDRPALVLGSRTVTYAELDAAVDRCAAVLRERFGGGGAVVAIGADLHPDVVVAYHGA
LRSGNQALMVIPLLREQQLQYVLEASGARAALVGAGLYDRLDRVRHGLPGLELVAVLGEEPADAAPGAPRLAGLLESAVP
GAPEWHADPEAPAALHFTSGTTGLPKAVVLSHRNVTVNAVQTARAHGLEAGSVTLVHFPSYHPMHMNSALAAGATQVLVP
EADPAHAMERARACGAAFVYSLPARLARLAAHPRLSGMSLPDAVMIASGGSALAPALAGTLSRHFGVPVVQGYGLAEASP
LTHFDRPGDHLPGSVGRPVEGTEHRAVSLEDGSGLPPGEHGEIQVRGPQVMRGYLDPAHGPAVDADGWLATGDVGRIDGD
GRLHLTDRIKDVFKCDNWLVAPSEIEALLAEDPAVADSVVLDRPDPVSGAVAHALLVLADPDSPGEAEEALGRLNARLPY
YKRIRSHDVVARIPRTPNGKIPRRELRASFHARLDGGSPMVILINEFILTSAPEEFEKVFEASSVYMREQPGFIDHTLVR
SMTNPNTYINIARWEDAAAHIEVVRSEGFQDHIRQLAGVAKATPQLHTVVSHVER
>C9SDE7|unreviewed|4-coumarate-CoA ligase|taxID:526221
MKIYKSSDINIPRDLNLTELLHTTAFPIPESHLIASDSLTNRSTTLGELRDRAGRLAKGLYDQLNPPDQARWAIVLPNSV
DFLEIFHAILWTGGVVCPVNHALRYSEIGQGLAVARPHFVVAYGAVVHVVEQALDFAAEILVKEKGSWTRPRVISIVLPA
PGLKHISSDFIAATRLPVPHFDDTSIRLASIHLSSGTTGQPKGVELTHQNFVANVLQLLAFDTPGGHKMFHPAARTVAFT
PWAHIANTTAPLFLGPYAGMLHHAMPIYNLEQFARLVGSVQATSFQGVPSVVLALADSDVTAKYDFSAARVIAVGGAPLK
KAQLEKLLARAPWRLCQAYGMTEAAGYVAYQEYDEVLYDGCTGKLLPGIEACLKQEGGVEDVPDGETGELWLRGPNISRA
YAFDAEANERAFPMPGWYNTGDVCRIDEQGRVSIVGRTKDLIKYKGFQVSPAELEVYVNSHPLVAEGGVGALWDDGQLTE
LPAAWVVLKDTENLLSEEEEQQVLRDVQFVVDGQVSGYKKLRGGVWLVDKLPKNATGKILRKKLIHMTDGMSKYAHEAQV
NEDGTLKYAVLTSRDIARETDIWVVEEYVNEAAFDHHMSLPSVNAMRAWIGENVGPKPPTMHILTYPSDSFQFSRQQVNE
HTDPWIIIAELNYMVGGVGTSLPYWQAVVDQGREEEVGTLVYGILKDEGTVERLFTMEAYESEAYLKDIHVKSDAIAASI
RDTKHLRTSIEWSFLRLVAGFLHK
>L8EYT7|unreviewed|AMP-binding protein|taxID:1265868
MAERHPEGPQDSTAEGPPLDVLAQLTGGPRIDDVLSRAARRAPRRLALSGPSGDLTYAALEERATRCAAALRELDGEPGA
VVGIAAVLDTSFAVAYFGASRARHVSAMFNPLLREERLTHVLRSAGARTVIVPPEMYARIQAVRGDLPALRTVVLTHREA
GFQEATADVPTLDELIDAAPATAPFAGRDPEAVANLQFTSGTTGAPKTVMLTHRNLTVNAAQTAYTHRLTPESVLLNTLP
SFHLMHLNIAVTVGATHLLRPGDDTVAALREGARHGATHLYSLPVRLARLAADDRLPELSVPSLRAVLSGGSALPARTAD
VLGGHFGVPVVQGYGLAETAPSTHFDDLDHPVAGSSGRPVPGTACRIVDLRTRAVLPVGGRGEIQVKGPQLMKGYLGRPR
EESVDPDGWFSTGDIGETDAEGRLFVVDRVKDVFKCDNWLVSPLEIENVLARCPGVTDCAVFDHPDELSGAVAHALVVLA
DEAADRDAVIRFVNDQLPYYQHIKYLDVVRHIPRSPTGKIQRRDLREQTLGGTRKHATGATHHTKGTSTMFTFINRFTVQ
GDAAEFEKRVGEITAHMSRQPGFRSHRLLRSAKDPQVYVEIAEWDDAESHGRALRTETFQQAVSEVKKLASADPAPFVPV
TAAG
>V9XWI4|unreviewed|ABM domain-containing protein|taxID:76022
MATPETTVAQDSTVSGDPLTGIAGFIGGPRVDDLLRSAAERAPEHVAIRAAACELSYAALDERAGRLARAVHAQLAEPGQ
VVALAGVLDPAFAVSFFGIARSGAVPALINPLLLADGLVHVLGTSGAVTAIVPPEVHRRLVPVLDRLPELRHLVLTHRDD
QTEPSGPPTLDEVLASAPDGVLPATTCDENSVACLQFTSGTTGAAKAVRLSHRNITVNAAQSGHAHGITPSSVLFNYLPT
FHLMHLTMAVTFAATLVLHVGDDVAQAVDAADNEKATHFYSLPMRLSRLAVHPRLSTLAADALQVILCGGSALPLPSTRA
LTGCFGVPVVQGYGLQETSPSTHFDSLSCPKTGSSGRPVAGTGCRIVDVDSRAVLPVGEKGEIQVRGPQLMLGYLGREPG
QDVDPDGWFSTGDVGYVDAEGVLFVVDRIKDVFKCDNWLVSPTEIERVVLSHPEVADCVVLDYPDDFSGSVAYGLVVPKG
AGLNPAQLAEFVAERLPYYAHLRHVELTDRIPRSPNGKLQRRALREQIHARNADGASEIARQNRSKTVFTFINRFTVTGD
ATEFRRLLGQITAHMTAQPGFRSHRLYQSARDEAVFTEIAEWDSAEDHQRATAGKGFREPVGEAMKHATAEPAPFVLRAE
HGA
>W5WKA7|unreviewed|ABM domain-containing protein|taxID:1449976
MLVDDLLRVAAEKAPDQPAVIGSSRTLTFAELDAEATAFASALVEQIGSEGSIVALTSLLEPEFAVAYYGVIRSGNVSLP
VNPLLREDGLNHILTASAARLHFKLDEPLPRSDKPLPARESSVDDVACVQFTSGTTALPKGVRLTHANLTTNAAQIAQAH
ELGPDSVTVNHLPTYHLMHLNSAVHAGATQVLCTDTDLAASIELANERRATHYYSLPVKLGRLAADPRLSELKLDTVRVI
ASGGSALPPRSATTLGEHFGIPVIQGYGLAETSPLTHSDGPSHPKIGSVGPVVEGTECRIVGIESREVLGTGEQGEVQLR
GPQLMKGYLDTDLSEVTEDGWLSTGDVGYVDEDGYLFLVDRIKDVFKHDNWLVSPTEIERVLEGHPAVAECVVMDQPDEL
SGAVAAAFVVAKPGWTGKSQEFVEYVNERVPYFKRLVHAVVLPGIPRSANGKIQRRDLRARMLQWRSADVVTFITKFTVK
GDPAEFERVFKEHSEFMKAQPGFVGFQMVRSLRTPTVYVNIGQWADADAHRAVVSNPEFQEHAKAMRELVEVEADLYSPI
AGA
>W7JB87|unreviewed|ABM domain-containing protein|taxID:909613
MPGPDLTLDAVLAATARAHPDRVALRADYGDLTYAELDEAVTACAHALRGLLGSRRAVVAVASPLHPDFAVAFYGVIRAG
HTVAPINPLMPAHLLEHALISSDARLAFVTTDLFAQLRRVRTRPPNLLEATLVGPGGREDAGDIRTLDDLVAAHQVLGAR
AAPAPPVDPGALACVHFTSGTTGLPKGVLLSHRNLTVNAAQVAAAHGLHSGSTVLNQLPKFHLMHLNAAVHAGATQVLCA
DADPKAGIDLANRSRCSHLYTIPVRLTRLAADPALPGLRLDTVAMIASGGSALSPVVAERLSAHFGVPVLQGYGLAETSP
LTHSASAADPGPGSVGPPVPGTACRVVDLSTRRVLPTGERGEVQVRGPQVMLGYLDPDEPTGIDEHGWLSTGDIGYVDPA
GRLHLVDRIKDLFKCDNYLVSPAEVESVLERHPAVRDCAVVAYPDSESGEVPTAFVVPAAGAADAADPTASTIGVAEAVA
AFVAERVPHYQRLRHVELVTAIPRSPVGKVNRRDLRAELITRRALGARVPGNTDERRTGMADDGKDLSNLITVIARFSTA
GDPLEFERFFLEHVEYMRGQDGFGAHQAVRLADDPSVYVNFGWWLDQEAFQKVVQSPEFRDHQGVMQSMLRKADLDLCKN
LFRVNAAESAGERAEFGTPLMTITTYRGTGSAEEFDAAFTAFATHIREIRGFGYADLNRSLRDAGTCTGLEYWWDPAARE
VAVSGPEHARLASTAEITVERVTHVAWNRAPADEETPTAAGRQG
