# Supplementary material for: A glyoxal-specific aldehyde signaling axis in Pseudomonas aeruginosa that influences quorum sensing and infection
Source: Nat Commun. 2025 Jul 18;16:6616. doi: 10.1038/s41467-025-61469-8 (PMC12274486; doi:10.1038/s41467-025-61469-8)
Supplement: Supplementary file 10 — Source Data [file 41467_2025_61469_MOESM10_ESM.xlsx]

## Sheet: Figure 1A
GO 15 minutes				GO 60 minutes
Gene	log2FoldChange	-log10(padj)			log2FoldChange	-log10(padj)
PA0709	9.26549	307		PA2393	-3.47406	1.78008
gloA2	9.18414	307		PA4131	-3.44897	11.0413
PA0711	8.69864	307		pvdH	-3.41757	1.46291
PA3444	8.10186	307		PA2412	-3.40819	1.37633
PA3443	8.04616	307		pvdA	-3.30699	1.4026
PA3445	7.25242	307		pvdS	-3.28053	0.997289
PA2308	7.22735	285.197		pvdN	-3.12759	307
PA3937	7.09437	307		phuR	-3.00958	1.0414
tauD	6.92614	307		PA2411	-2.98397	1.48231
PA2310	6.92177	307		pvdG	-2.96303	1.23732
PA3938	6.7523	307		pvdO	-2.94824	307
PA2309	6.61688	279.03		pvdQ	-2.78778	1.11271
PA3936	6.32444	307		PA5024	-2.74832	77.7533
PA3932	6.17412	307		cysT	-2.70352	104.855
PA3442	6.1197	307		PA0284	-2.69559	43.3604
PA3931	5.87159	307		pvdF	-2.67233	1.27128
exbB1	5.80607	254.081		PA2203	-2.6049	43.7323
PA3441	5.80343	307		PA2204	-2.52147	34.2197
PA3448	5.7437	159.977		PA4130	-2.50003	5.75248
PA0202	5.73718	70.8446		kdpF	-2.49347	3.81775
PA3449	5.72016	208.414		cysW	-2.29044	61.599
PA0714	5.47698	191.905		cysD	-2.28873	160.033
PA1127	5.38134	307		PA2311	-2.2749	5.09378
PA0193	5.31329	307		PA2427	-2.26919	0.631596
PA4191	5.29041	307		pvdE	-2.23985	0.958419
tonB2	5.28884	227.846		pvdL	-2.21444	307
PA3447	5.13239	147.143		PA2402	-2.17162	307
aguB	5.07617	307		cysA	-2.15556	48.9807
PA4195	5.06467	307		PA4133	-2.1429	4.44176
PA4193	5.04695	226.657		sbp	-2.12759	43.0315
PA2307	5.02693	195.388		hemO	-2.03967	0.699813
PA0713	5.01392	288.053		PA3446	-2.03679	4.78898
PA4192	4.99303	248.356		cysI	-2.0337	63.7816
PA0194	4.95128	290.287		PA4709	-2.00474	0.767553
PA3446	4.94103	307		pvdP	-1.94979	0.809305
PA0192	4.83516	237.208		cysN	-1.92735	90.4607
PA4194	4.81947	270.881		PA4129	-1.77082	4.98752
PA2334	4.79615	307		PA3530	-1.71495	0.897969
PA2048	4.75468	102.591		PA1837	-1.63788	37.0366
PA2050	4.73017	170.731		PA3450	-1.61053	9.40436
PA3450	4.72116	307		kdpB	-1.60021	24.1339
PA1880	4.60386	307		PA4514	-1.58417	0.50796
PA2275	4.5173	97.4067		fpvA	-1.57853	1.90358
PA0201	4.47008	41.3865		PA4195	-1.57725	11.3983
PA1881	4.45128	233.114		fecA	-1.57288	1.22422
PA0203	4.33054	30.6634		pvdD	-1.54425	0.758539
PA2051	4.28659	127.506		PA4498	-1.54337	39.7994
PA2311	4.24104	145.182		pstC	-1.5271	44.7739
PA4336	4.22447	171.35		PA1228	-1.4523	20.1563
PA2359	4.21553	244.898		arcC	-1.43178	21.6285
PA4335	4.20485	134.655		kdpA	-1.3959	17.8596
PA2312	4.18069	218.455		PA4500	-1.38642	17.3429
PA0191	4.15276	242.142		PA0515	-1.37024	3.22028
PA2047	4.14627	167.804		arcB	-1.36378	11.5596
katB	4.10187	196.832		pstA	-1.33096	37.6592
PA2378	4.01574	307		PA4616	-1.32103	29.8538
glmS	3.98591	281.488		oprE	-1.30927	63.5796
PA0712	3.96015	301.447		pstS	-1.28627	20.0118
PA5102	3.94373	145.126		plcB	-1.28529	17.7326
aguA	3.93137	307		PA0027	-1.27444	11.7469
PA2379	3.90814	307		PA4132	-1.27358	7.16713
PA2377	3.86988	142.363		PA4128	-1.27077	2.61016
PA5103	3.84568	200.648		PA0191	-1.25831	3.80634
PA2204	3.80721	307		PA4193	-1.25369	4.61668
PA0184	3.7997	160.719		dhcA	-1.24837	7.27425
trxB2	3.77496	145.902		pilA	-1.24015	38.4605
PA4883	3.74513	21.2297		maiA	-1.22843	1.57153
PA2203	3.71895	307		PA2202	-1.21413	5.8485
PA0848	3.71627	174.925		PA2912	-1.21214	4.95925
PA4623	3.70424	296.915		PA5402	-1.19398	13.4636
atsA	3.69808	218.68		PA2384	-1.18366	2.52806
PA0204	3.64102	47.6706		fahA	-1.18065	1.08036
glmR	3.60291	119.284		spdH	-1.17818	27.5477
sbp	3.57905	307		opdP	-1.17412	7.90982
PA5548	3.50022	90.3186		dhcB	-1.1691	1.82705
PA0986	3.46432	15.1444		PA5404	-1.16664	6.52619
gloA3	3.42984	98.0428		PA0513	-1.1661	2.42661
qteE	3.41565	94.8151		PA0028	-1.15271	5.44563
PA2288	3.3896	82.1012		kdpC	-1.14999	4.71554
PA0671	3.38949	51.5926		PA1168	-1.14009	1.33767
PA0284	3.38624	230.868		PA5033	-1.13389	19.3147
cysA	3.38593	307		PA4194	-1.12096	4.91881
PA2286	3.35573	59.7127		PA0046	-1.11885	26.9359
PA3416	3.34053	16.9569		PA4502	-1.11839	10.4463
PA0669	3.33275	104.149		PA0118	-1.11777	13.4874
PA4612	3.33215	62.815		hmgA	-1.112	1.57098
czcC	3.3306	25.3988		phhB	-1.10969	12.3773
PA2287	3.31117	72.7001		opdC	-1.10837	22.4496
PA2597	3.28678	126.471		PA2006	-1.08964	1.78395
PA2598	3.28296	146.844		pchR	-1.08857	0.53309
cupC2	3.27699	8.71456		PA0277	-1.06891	28.0297
PA5030	3.2736	230.404		ohr	-1.06619	16.3974
snr1	3.26379	102.873		PA0359	-1.05924	11.6413
PA0670	3.25576	93.0027		pvdJ	-1.05846	0.619768
exbD1	3.24982	76.144		PA4192	-1.05541	4.35006
ahpF	3.24317	108.019		cbpA	-1.05227	13.7897
PA1126	3.22804	230.345		PA0346	-1.02893	5.97575
nosY	3.21548	26.2483		PA3899	-1.02541	0.492361
cysT	3.18709	287.89		PA4524.1	-1.02134	6.75179
PA2062	3.18203	158.045		pstB	-1.02015	19.1382
PA2086	3.17925	54.9761		pirA	-1.01942	0.490537
PA5101	3.17141	89.2912		PA0045	-1.00549	26.4249
nosF	3.13646	18.2007		potD	-1.00355	12.8898
PA3413	3.117	204.392		PA2334	-1.00241	2.44483
PA2596	3.09803	85.7143		ohrR	-1.00004	7.98614
PA2202	3.08648	168.446		PA1657	-0.997515	5.59838
PA3415	3.05086	50.9734		PA3410	-0.996038	0.595194
PA0185	3.04182	70.2662		phhC	-0.994421	1.91071
PA0205	3.0283	41.1281		PA2761	-0.992972	5.45947
cysW	3.01998	170.939		hpd	-0.99173	7.68051
PA2594	3.01826	107.824		PA4504	-0.987344	6.69732
PA2088	2.97433	35.7312		atoB	-0.983411	4.48333
PA2087	2.95692	18.0602		PA3908	-0.978315	17.0185
PA0805	2.94611	69.7161		pilM	-0.974092	12.9672
PA2599	2.93675	132.213		PA4918	-0.95332	0.767553
PA0678	2.90773	8.44026		phhA	-0.945751	7.07026
ibpA	2.88341	79.42		cyoC	-0.937681	6.30277
PA3414	2.8763	46.7231		dauB	-0.937477	14.7578
PA2085	2.87411	26.8556		PA0952	-0.930276	14.2824
PA3287	2.87402	58.5741		PA1658	-0.929051	8.65548
PA5446	2.86395	205.276		PA3403	-0.922432	5.03541
PA2326	2.85619	42.6427		PA0094	-0.9223	13.3745
PA0978	2.82528	64.1385		PA4505	-0.921467	6.37621
PA2091	2.81566	21.9602		pilN	-0.920646	15.2306
PA2335	2.78138	42.1171		PA4503	-0.918752	9.58896
PA2600	2.75241	120.689		PA4980	-0.91858	3.49195
PA3939	2.74657	114.882		PA5139	-0.917363	13.9625
vreI	2.74551	12.4882		pilO	-0.916552	15.4544
recN	2.74492	210.657		groES	-0.909589	12.4957
PA0186	2.70521	131.148		PA0279	-0.902312	1.31267
nosL	2.70416	31.9033		pilP	-0.901768	23.874
PA2327	2.69237	86.1058		PA1894	-0.900095	4.65082
PA4882	2.68486	44.8485		PA4506	-0.899709	11.6672
PA4334	2.66514	130.409		PA1664	-0.898914	0.837714
PA0922.1	2.63275	17.6989		dauA	-0.894759	5.44342
PA5469	2.62485	43.8978		PA2911	-0.894627	11.733
lexA	2.61976	249.13		PA1897	-0.894172	4.05517
PA1125	2.59979	87.7613		PA0563	-0.892016	19.1382
PA2523	2.59502	75.2949		phoU	-0.887865	16.4577
PA3140	2.5725	49.0637		PA2359	-0.886651	2.44378
PA0683	2.56745	6.93124		PA2062	-0.884981	2.93333
PA5470	2.56454	49.6043		arcA	-0.883586	0.880746
PA0506	2.56234	7.93181		PA3905	-0.881548	8.29648
PA5471	2.54858	116.382		pscF	-0.876923	7.63136
PA4540	2.54801	32.1547		PA2913	-0.875268	2.06631
PA2333	2.54663	66.4407		PA0572	-0.8752	17.1835
PA5031	2.5308	25.3201		PA1245	-0.873326	5.38835
mdcD	2.50626	31.8383		PA0668.5	-0.87009	2.90562
PA2083	2.50533	92.9646		phoB	-0.865008	12.8394
PA2090	2.50089	21.2176		potC	-0.860929	4.75651
PA0189	2.49712	40.7701		PA3934	-0.857531	16.1228
PA0188	2.49018	21.9616		cysH	-0.854701	13.4636
PA2336	2.47788	30.1796		ccoP2	-0.853619	1.30651
PA2328	2.4741	99.7241		PA3907	-0.848292	5.78722
nosD	2.4626	17.0675		PA4280.1	-0.845354	2.75859
ohr	2.45667	137.743		PA2410	-0.843466	3.97149
PA4154	2.45095	65.7446		PA4141	-0.840616	4.02434
PA4582	2.44827	72.5956		pqsA	-0.839439	5.29775
PA0776	2.42941	19.0466		PA4675	-0.838932	0.401221
recA	2.41465	250.956		PA0080	-0.838367	8.95485
PA4622	2.40015	45.3467		aroP2	-0.837756	4.35707
PA0677	2.39956	6.59552		PA1656	-0.834103	4.35006
PA4384	2.39821	78.1447		PA3906	-0.833592	8.08546
PA0273	2.39791	16.6329		PA5446	-0.827681	3.7228
PA5539	2.38655	17.875		PA0472	-0.827511	0.374401
PA0981	2.36215	57.7371		pilQ	-0.825613	17.3429
lecA	2.34947	10.6344		tonB1	-0.824906	0.381205
mdcE	2.34174	20.5512		PA1227	-0.822476	8.26039
PA2330	2.32881	65.6283		grpE	-0.82121	22.4769
PA1331	2.31102	67.7515		potB	-0.817689	5.11199
PA4823	2.29754	3.97436		PA0855	-0.81718	10.0738
PA3031.1	2.28125	5.99729		PA2441	-0.816481	3.09587
nosR	2.27948	30.8457		PA4191	-0.809852	3.63143
PA5032	2.27188	20.8637		PA5503	-0.807371	9.76341
PA1111	2.26985	11.0505		gcvT2	-0.806065	9.2068
bfrB	2.2631	88.6403		PA4645	-0.805272	9.2674
PA3125	2.23596	57.0828		PA4570	-0.805146	0.739655
PA1598	2.23428	89.2912		PA5103	-0.805014	2.97686
PA0529	2.22519	39.2209		PA0093	-0.804451	15.4836
PA0399	2.21872	139.997		phuT	-0.800246	0.354401
PA4583	2.21267	67.0983		rpsJ	-0.799839	8.91098
PA4819	2.20958	16.5377		cyoB	-0.798138	8.84289
PA2807	2.19819	13.9873		pilW	-0.797931	12.536
nosZ	2.19483	29.4047		PA0165	-0.797743	7.20138
PA1865	2.18397	109.516		PA0128	-0.796354	3.01495
PA2084	2.16058	67.0186		PA0083	-0.794759	15.6905
PA0922	2.13856	123.322		potA	-0.786773	6.4555
amiA	2.12664	14.4187		fabG	-0.783716	16.2366
PA5328	2.12642	6.49967		PA0020	-0.783556	13.0773
PA4153	2.12549	25.4813		pilU	-0.782734	15.1943
PA5540	2.11388	14.0811		PA3762	-0.782582	6.16475
PA0725	2.11237	10.5546		PA0047	-0.778818	13.9836
PA3219	2.11038	6.73137		PA4280.3	-0.778547	5.96696
clpB	2.10714	77.1722		PA3091	-0.777706	10.1527
PA2331	2.10583	127.063		PA3641	-0.776565	11.6296
PA0187	2.1019	15.2788		PA0399	-0.776365	13.9737
PA1597	2.10114	112.634		cbpD	-0.77593	7.91071
PA2375	2.09371	11.6135		pscP	-0.774382	2.59999
PA1848	2.0876	19.3289		cyoD	-0.774221	1.24446
PA1797a	2.08214	24.5188		PA3729	-0.772005	18.2975
mdcC	2.06684	6.80904		PA2251	-0.771557	5.79975
PA0779	2.06536	63.7508		PA3904	-0.771292	5.45641
PA2685	2.05922	118.443		nirL	-0.769561	1.20076
PA3592	2.05777	11.0744		PA0078	-0.769325	12.6438
PA0206	2.05736	32.1312		fimU	-0.769194	11.1793
PA5468	2.05624	33.767		PA2436	-0.768464	2.74404
msuE	2.04443	11.8704		PA5369.4	-0.767414	5.69374
PA5546	2.02729	76.4393		PA0806	-0.764626	1.22451
PA3132	2.02477	23.0977		PA0668.2	-0.763184	5.62703
PA4471	2.01897	9.7578		PA3268	-0.76028	0.33873
PA1221	2.01142	10.1633		hcp1	-0.760252	8.28886
PA3008	2.0094	90.9106		PA5504	-0.756084	13.3851
PA4881	2.00834	114.826		PA4280.4	-0.752188	4.76884
PA3591	2.00784	7.17136		ccoQ2	-0.750966	1.86866
PA1952	2.00418	3.81442		PA4690.3	-0.742282	6.42391
PA4189	2.00296	32.0383		PA4644	-0.741979	5.52059
msuD	2.0022	6.51489		pscG	-0.740685	2.99355
PA0530	2.00184	26.9447		PA4690.4	-0.739398	5.99673
PA0279	1.99737	3.7563		PA0391	-0.735631	10.5321
PA4884	1.99134	7.9246		PA5369.1	-0.734835	2.16097
PA2274	1.99091	10.8479		hslV	-0.734644	7.11802
PA3519	1.98281	10.2305		pfeR	-0.732232	0.34975
PA1892	1.98134	11.2648		PA0084	-0.731431	8.78888
ambA	1.97688	62.3024		PA0668.3	-0.73142	5.28525
PA1781.1	1.97662	2.85121		pilY1	-0.730456	16.5878
PA2329	1.97364	24.9093		PA1699	-0.729259	2.80815
PA3616	1.97117	93.5776		PA1034	-0.726324	6.02689
PA2490	1.96744	28.7201		fabD	-0.725228	17.6892
PA1882	1.96293	46.2236		cyoA	-0.723079	4.92775
PA2786	1.96082	23.3084		prrF1	-0.722364	1.32709
PA0531	1.95728	17.4865		PA2358	-0.721137	2.05378
PA2358	1.94764	17.8814		pcrH	-0.720784	3.41758
PA3420	1.94009	14.7768		PA4276.1	-0.720478	7.1901
PA0209	1.94004	7.86252		fumC1	-0.719773	0.326818
plcH	1.93692	16.4331		PA3484	-0.717675	11.1199
PA4541	1.93523	55.6469		PA0088	-0.717394	12.1366
PA2569	1.92872	15.5538		pscH	-0.715644	3.89042
PA2602	1.9277	30.3827		PA0079	-0.713386	14.7776
PA0686	1.91409	10.4175		hslU	-0.711684	17.1954
PA4714	1.90708	64.3525		PA4690.1	-0.711644	1.97182
vreA	1.89146	12.8951		pilD	-0.709705	10.2857
PA1330	1.88711	43.022		PA4513	-0.707752	0.391754
PA0681	1.88073	6.38939		PA4390	-0.706721	9.61922
cysN	1.87654	111.182		liuR	-0.704484	3.35135
PA0216	1.87329	9.81734		accB	-0.704183	0.678183
PA1154	1.8659	31.7559		PA0929	-0.703932	0.290504
htpX	1.86115	89.6391		PA0915	-0.703724	5.32903
PA2595	1.86014	34.6355		PA1516	-0.700398	3.74662
PA4581.1	1.85724	45.8443		pppA	-0.699981	5.30276
PA3532	1.84841	40.3127		PA2408	-0.6999	4.75225
PA4107	1.84786	6.99177		PA0086	-0.698218	4.97989
PA4584	1.84684	40.8446		gcvP2	-0.69599	9.2068
PA2314	1.84451	12.921		popD	-0.695833	4.01627
PA5106	1.83547	17.2368		PA0070	-0.693398	15.543
PA1108	1.82239	9.64109		PA4272.1	-0.688216	11.1348
PA0575	1.81245	43.2786		icmF1	-0.686654	10.2672
PA5326	1.80963	13.6341		PA0082	-0.685697	7.71695
PA2276	1.80568	23.7091		PA4179	-0.684675	5.38958
PA1212	1.80484	6.63279		PA4317	-0.684447	14.2346
PA3404	1.80254	11.1285		PA5174	-0.684359	11.8059
PA2089	1.80167	40.8361		PA1895	-0.683675	3.1672
PA1220	1.79999	5.89222		PA3956	-0.683254	1.42808
PA2092	1.79826	5.21516		rsaL	-0.682563	5.57357
PA3133	1.79688	13.4419		nuh	-0.682151	8.51193
PA0135	1.79463	4.08402		gcvH2	-0.681455	5.42638
rsmY	1.79363	3.8099		PA2407	-0.680251	2.62383
PA4173	1.78586	3.70952		fabZ	-0.677998	9.25072
hslV	1.78363	38.9366		ptxR	-0.677544	3.2079
PA2093	1.78232	11.0414		PA3900	-0.677475	0.175512
PA0736a	1.77281	12.6035		nirM	-0.67715	1.03462
PA3417	1.76939	6.89326		PA1659	-0.675086	1.27759
cynT	1.765	13.825		pscB	-0.674156	1.8133
PA4673.1	1.765	7.33181		sdaA	-0.673758	5.91261
PA5024	1.76436	51.4246		rpmD	-0.67252	7.6135
PA0190	1.76155	12.9684		icmP	-0.671083	0.452297
PA1891	1.7582	1.50928		PA5406	-0.66904	7.01339
PA2294	1.75763	15.4764		PA0160	-0.668851	2.09351
PA0278	1.7543	13.4936		pscI	-0.668527	2.92076
plcR	1.75342	5.19973		PA0916	-0.668471	6.39186
PA1485	1.75116	9.65407		PA1301	-0.667814	1.2024
PA5026	1.7498	24.8604		dnaK	-0.666083	11.7072
PA2684	1.74912	61.4049		popN	-0.664773	6.70881
PA2524	1.74181	52.1872		PA4441	-0.663476	12.7995
PA3497	1.74049	41.5183		PA5369.3	-0.662136	4.20829
PA4870	1.73622	29.3653		glyA2	-0.659902	6.59022
hasD	1.7348	4.79903		PA3772	-0.657557	0.306945
PA0182	1.72751	35.3439		PA4270.1	-0.655648	8.24162
PA0679	1.72731	5.98954		PA4697	-0.654958	5.12793
PA1883	1.72353	9.21113		PA1240	-0.654121	2.22486
PA2767	1.71844	19.7411		PA3973	-0.653846	1.03007
PA3328	1.71726	5.2803		PA2453	-0.653329	10.5124
phnW	1.71466	20.2604		PA5383	-0.651011	1.14368
PA2197	1.71291	65.7748		rnhB	-0.648586	9.1551
PA0682	1.71183	5.14687		PA2950	-0.648209	15.1515
osmC	1.71174	13.906		PA0150	-0.642717	0.789081
copS	1.71142	34.4816		nirJ	-0.640679	1.42207
PA3589	1.7114	8.74502		popB	-0.639994	5.42421
PA1435	1.71057	9.45437		PA2352	-0.637854	3.83036
PA2285	1.70813	11.418		PA3190	-0.636997	2.98023
hslU	1.70694	48.4119		PA5403	-0.636655	3.2933
PA1346	1.70669	7.85889		oprD	-0.634868	4.8434
PA0528	1.70271	36.8283		opmQ	-0.633782	0.989906
PA1491	1.68873	23.5983		glmR	-0.632176	4.10008
ahpC	1.68408	124.92		PA1896	-0.631442	1.84613
pchB	1.67913	4.12906		PA5303	-0.631148	5.6492
PA1349	1.67712	2.95837		pilE	-0.630405	3.80938
PA2758	1.66777	37.8399		clpV1	-0.629858	9.9686
PA0726	1.65067	31.5002		PA1852	-0.628724	9.38414
phnX	1.65025	18.318		PA1067	-0.628432	2.45085
PA0737	1.64939	10.6152		PA3188	-0.627468	1.77047
pchC	1.64881	2.20997		pvdT	-0.627116	0.541461
pmtA	1.64865	14.3958		PA2002	-0.626971	0.716991
fadH2	1.64772	9.171		PA5298	-0.626638	6.92623
PA0691	1.6425	3.16283		lpxA	-0.624212	6.53461
PA0400	1.63689	52.0653		pilV	-0.622119	5.19217
PA1211	1.63657	6.97423		acpP	-0.621277	4.0758
PA1345	1.63351	13.3943		pqsE	-0.619091	4.00362
PA3231	1.63224	21.3576		PA1660	-0.617039	2.7322
mexH	1.63099	22.0198		cueR	-0.616873	7.80064
PA2094	1.63007	7.00524		PA3967	-0.616816	5.03835
PA2282	1.62334	5.29642		fha1	-0.615942	7.5868
PA4824	1.6224	6.3376		rpsS	-0.614797	11.13
PA0695	1.62189	4.58738		PA1316	-0.613242	3.01358
PA0213	1.61939	4.86712		vfr	-0.613173	10.4007
cpg2	1.61716	8.54155		PA4469	-0.612095	0.258219
PA4387	1.61123	50.5559		pilY2	-0.610097	5.03291
PA3952	1.61099	26.7006		pilX	-0.609176	7.37957
PA5149.1	1.60864	3.54832		PA3730	-0.607269	3.31836
PA3334	1.60771	2.10695		aprF	-0.605391	2.55322
PA2198	1.60562	39.5267		groEL	-0.604819	14.24
PA4382	1.60478	12.3025		PA5144	-0.604807	0.483736
PA0062	1.60021	27.4216		PA5167	-0.603842	4.89974
PA1492	1.59772	19.4768		pfeS	-0.60341	0.277674
hasE	1.58824	4.17282		PA0512	-0.602735	0.593625
PA3934	1.5862	76.7625		PA4515	-0.602556	0.311488
PA3403a	1.58501	10.8324		pqsB	-0.602474	2.71933
PA1956	1.58422	2.54357		PA2299	-0.602363	2.38524
PA5526	1.58217	25.3465		pqsC	-0.600704	3.51071
PA0680	1.58074	4.62368		foxI	-0.598036	0.268755
PA1866	1.57038	57.666		PA0144	-0.597704	3.36891
PA0979	1.56604	16.2233		PA3189	-0.59653	1.68902
PA3521	1.56234	7.08918		exsA	-0.595941	5.60016
glcE	1.55194	3.84317		PA3496	-0.595395	1.80006
PA3871	1.5507	6.34506		tsf	-0.593715	16.0424
PA2354	1.54791	5.80201		rplC	-0.5935	14.0841
PA2838	1.54406	5.64534		pqsD	-0.592795	3.67703
PA3179	1.54138	48.5462		PA3728	-0.591011	8.09042
PA4713	1.54069	15.4447		aprD	-0.585373	1.89646
PA5150	1.53132	44.3122		phnB	-0.584398	2.10172
PA0274	1.52927	7.39691		clpB	-0.584316	10.327
PA2560	1.52551	29.3105		PA3187	-0.583334	1.69878
blc	1.52472	18.6106		PA4707	-0.579899	0.430972
PA1213	1.5216	6.39184		pscE	-0.578607	2.97725
PA2559a	1.5209	21.8301		pvdR	-0.578425	1.08615
PA4994	1.51551	15.3614		PA4896	-0.577616	0.229674
mexG	1.5155	21.4158		rplK	-0.577521	10.3386
PA4573	1.51314	15.4239		PA3278	-0.576935	1.49188
vreR	1.51258	8.33515		rpsH	-0.576512	13.2983
amgS	1.51168	65.2929		rnk	-0.576398	6.9254
PA0804	1.50859	29.0357		PA2292	-0.575117	0.408064
grpE	1.50609	37.5385		vgrG1	-0.574632	5.65683
PA0684	1.50315	4.45556		PA0073	-0.573662	0.310694
PA1265	1.50168	2.90689		nirC	-0.572806	0.436691
dnaK	1.50024	45.4416		rpsU	-0.57272	7.02435
PA3412	1.49882	2.49597		accA	-0.571299	6.21135
pchD	1.49733	9.6654		PA2351	-0.570307	0.520736
PA2603	1.4891	27.8958		hitA	-0.569753	3.24391
PA2487	1.48759	24.873		rpsT	-0.568207	6.04638
metY	1.48247	44.7275		PA1269	-0.567521	2.32101
PA2199	1.48175	27.9586		nrdB	-0.567386	5.96507
foaB	1.47855	3.65749		PA3931	-0.565146	1.78395
PA3272	1.46837	56.3921		PA0224	-0.564663	2.68728
PA2284	1.46174	5.2803		PA2406	-0.564616	2.62788
PA1166	1.4601	6.11548		rplU	-0.563797	8.64797
hutH	1.46002	15.921		oprB	-0.56366	1.6049
PA0141	1.45613	3.40047		mvfR	-0.561858	4.32195
PA1324	1.45499	26.9456		lpxB	-0.561222	6.04112
PA1114	1.45402	13.9055		PA4394	-0.558944	6.84528
PA4877	1.45392	4.32795		PA4156	-0.558879	0.584693
PA1955	1.45301	1.47153		rpsO	-0.558607	8.35181
PA5327	1.45156	16.9411		sigX	-0.558392	5.1298
PA2370	1.44937	2.62455		opr86	-0.557704	7.88677
PA2483	1.4468	51.9202		PA1365	-0.556735	0.545751
PA0698	1.4448	4.19152		PA3842	-0.556543	3.99314
cdhC	1.44361	5.15005		PA0951a	-0.555903	3.33153
PA3069	1.44301	10.5896		PA0779	-0.554208	6.42098
PA4152	1.4379	7.09329		PA3727	-0.554083	3.78838
PA2935	1.43628	5.29436		cyoE	-0.552963	2.80241
PA4354	1.43077	48.5923		PA5436	-0.552837	9.45352
PA1931	1.4295	6.91575		PA1517	-0.552196	2.01636
PA3712	1.42797	20.7137		PA2653	-0.550243	4.01206
PA0522	1.42766	1.47859		phrS	-0.549492	0.46872
fimT	1.42471	3.03416		PA0076	-0.548659	2.94112
PA4187	1.42433	9.55346		PA5405	-0.548645	0.707185
PA3520	1.42365	4.51013		pscQ	-0.54742	2.63412
PA2180	1.42347	3.41458		rpmF	-0.547386	9.79366
narJ	1.42274	3.56663		PA3647	-0.546965	8.95952
PA3674	1.42222	28.6397		PA0117	-0.545799	3.44833
PA2283	1.41852	6.83521		PA0126	-0.545345	4.15417
PA2840	1.41813	12.7424		rpsL	-0.544884	12.5221
PA1214	1.41728	3.78919		mqoA	-0.542839	5.0395
PA1238	1.4138	4.2421		hcnA	-0.542433	0.818693
PA4785	1.4133	17.4135		PA5341	-0.541982	2.25297
rtcA	1.41329	24.1629		htpG	-0.541823	7.11802
PA2134	1.41209	2.14617		hcnC	-0.540867	1.90474
PA1970	1.40981	23.4587		ppkA	-0.540006	6.50428
PA4357	1.40405	23.3516		rpsG	-0.539172	11.4195
PA4860	1.40327	4.22062		PA5505	-0.538316	5.78748
PA3891	1.40179	19.5116		PA5183a	-0.536285	1.33788
ptrA	1.40009	4.11674		rpmA	-0.535589	11.7469
PA3588	1.39996	12.6233		PA2403	-0.535044	1.32949
PA3825	1.39886	17.8108		rplR	-0.534716	8.09898
PA4859	1.39823	6.376		PA0039	-0.53439	1.89235
gshA	1.39584	44.5988		glmS	-0.534146	4.93944
PA2486	1.39575	43.2451		rplV	-0.5338	7.11802
PA1797	1.3947	18.0392		imm2	-0.533023	5.57483
PA3258	1.39421	21.1723		oprG	-0.53202	2.22682
PA0724	1.39184	12.1924		PA4471	-0.530715	0.343951
PA5432	1.39162	10.1554		fabF1	-0.530546	5.78748
PA1301	1.38905	8.78615		rpmC	-0.530018	3.47665
PA2683	1.38893	35.8717		PA3732	-0.529991	3.83101
PA1844	1.38889	9.85393		cysP	-0.529786	7.48274
PA1932	1.38594	11.7032		mvaT	-0.528863	9.72641
phzD1	1.38568	4.70236		tolQ	-0.528059	2.41831
pchG	1.38505	1.88381		rpmJ	-0.526564	3.95121
PA2030	1.38109	19.3243		lptA	-0.52647	5.20533
xenB	1.37822	77.9364		fepB	-0.526191	0.535227
PA4311	1.3763	21.026		PA1030.1	-0.525755	0.735865
PA5325	1.37088	7.67896		frr	-0.524982	6.85735
PA0276	1.36821	7.15706		rplJ	-0.52465	5.35669
cysP	1.36667	46.6794		PA3436	-0.524412	1.83185
cysD	1.36635	55.6804		PA1369	-0.524027	3.09717
stp1	1.36615	6.43666		PA0092	-0.523576	3.16634
PA2196	1.36388	31.8923		PA3638	-0.523155	3.36681
PA2773	1.36233	18.8213		putA	-0.522989	3.60325
PA1744	1.36196	18.4857		rplP	-0.522391	6.53461
PA1855	1.36173	2.7456		pscL	-0.520951	1.22053
PA1923	1.36005	4.5102		rpsC	-0.52034	8.29645
PA0727	1.35792	23.0376		PA3035	-0.518545	2.01797
PA2095	1.35638	7.11946		pctB	-0.517938	5.45142
PA3230	1.35601	52.6364		rpsF	-0.517221	11.7469
PA0215	1.34817	8.17817		bfiS	-0.516779	1.15006
PA1930	1.34756	9.48334		PA4396	-0.516636	4.74931
PA2200	1.34433	29.3512		rpsB	-0.51611	7.68772
PA5504	1.34278	38.8038		fpvB	-0.514733	0.288927
nasA	1.34059	3.46065		fimV	-0.514177	3.31227
htpG	1.33708	23.3771		hcnB	-0.512683	1.42253
hutU	1.3369	25.0099		PA5414	-0.512104	6.46568
PA2485	1.33526	45.6605		PA1566	-0.511874	1.72466
PA2355	1.3337	3.55909		PA0007	-0.511662	2.71851
PA4840	1.3327	25.8063		PA4711	-0.510987	2.56202
napD	1.33121	2.41035		dnaJ	-0.509681	3.00891
PA5525	1.33121	14.2204		sahH	-0.509596	5.77849
PA4712	1.33117	9.33721		PA3714	-0.509554	1.96016
gltS	1.32634	8.33314		kdsA	-0.508888	4.26784
PA5536	1.32593	3.07237		rplB	-0.507665	9.63287
PA2835	1.32482	9.03626		fdnH	-0.506121	1.96357
PA4817	1.32447	15.4812		PA0253	-0.505938	2.64393
glcF	1.32276	5.3051		rplW	-0.505917	6.56329
PA1743	1.32275	18.2516		PA4322	-0.504669	7.00845
PA4469	1.32231	8.05541		exoS	-0.50346	3.12273
PA0270	1.32196	7.01557		PA2594	-0.503387	1.94178
PA0069	1.31703	20.3298		nirF	-0.502208	0.83103
phzH	1.31677	10.8611		PA3409	-0.501968	0.27278
amgR	1.31646	63.9073		trmA	-0.501659	4.92927
PA3289	1.3147	7.42974		faoA	-0.500719	4.7245
PA2562	1.31435	14.8354		nrdA	-0.500181	6.56392
PA1194	1.31315	8.77239		amrZ	-0.500053	8.21493
PA2295	1.30963	3.11909		rplM	-0.499605	4.20829
PA5383	1.3085	8.29283		tolA	-0.499545	2.77663
PA1352	1.30691	1.13403		fdxA	-0.497624	4.741
PA0490	1.30447	5.90639		pscJ	-0.497261	2.57896
PA2421	1.3024	6.84178		PA0602	-0.496116	4.14441
PA4818	1.30181	6.02404		atpE	-0.495065	5.9358
PA0050	1.30079	2.75624		ndk	-0.494559	8.10847
PA4635	1.29869	8.54155		sspA	-0.493665	3.60893
PA3320	1.29837	2.79546		phoA	-0.493242	0.722769
PA5055	1.29224	26.5901		upp	-0.492866	3.84485
PA1195	1.28963	8.98181		rpsE	-0.490186	7.51057
PA2315	1.28613	3.07077		rplD	-0.490149	6.44652
PA0685	1.28272	7.2962		PA3036	-0.48987	1.10491
PA5503	1.28049	46.382		speD	-0.489223	3.50864
pmbA	1.27839	42.6363		PA3267	-0.485891	3.89042
PA0721	1.27459	1.53301		PA3179	-0.485803	5.79001
inaA	1.27306	14.9938		PA4632	-0.485527	4.65585
lptF	1.27034	20.6424		PA2667	-0.484836	6.29273
PA5352	1.26867	2.44168		rplA	-0.484677	10.1086
PA1471	1.26836	24.4107		hfq	-0.484434	9.43075
PA0207	1.26671	21.1851		PA5435	-0.484172	6.32898
PA3261	1.26566	22.5238		rpsQ	-0.483562	4.14307
PA1877	1.26482	4.38299		PA4321	-0.483519	2.85535
PA5266	1.26394	12.9067		phnA	-0.482782	2.12615
PA5566	1.25981	7.4792		bdhA	-0.482649	0.955642
PA1296	1.25951	13.2571		PA3386	-0.482582	1.97431
PA2070	1.25862	11.6742		pilH	-0.481952	4.51593
PA5212	1.25855	32.7491		PA5001	-0.481278	5.77782
nirN	1.25815	9.97713		pilB	-0.480852	4.61476
PA0311	1.25802	7.06548		lysP	-0.480656	4.26642
PA4475	1.25312	25.863		PA0087	-0.480194	1.72324
PA1356	1.2529	4.55287		PA2883	-0.479893	1.20778
PA0987	1.25284	7.96726		rpsM	-0.479879	3.34574
PA0687	1.2521	3.50059		rpsI	-0.479659	8.33609
PA5178	1.24986	23.9406		PA4489	-0.479096	6.5696
PA3381	1.24923	2.14091		rplQ	-0.479085	8.08546
PA5547	1.24657	19.3243		PA5568	-0.478694	3.93511
lipC	1.24529	6.3278		PA4048	-0.478129	2.52932
PA1323	1.24515	14.8443		PA2409	-0.477359	1.3563
cupB2	1.23931	3.8752		PA3818	-0.477067	4.16732
exbB2	1.23797	3.79673		rsmZ	-0.476901	0.636336
pelB	1.23608	7.09955		PA4404	-0.476274	5.0935
PA3994	1.23334	8.33531		rplS	-0.474953	7.67661
PA5059	1.23086	6.43666		PA4318	-0.474725	3.94981
PA3012	1.22591	5.52589		PA4319	-0.474436	3.82139
PA4474	1.2257	45.3813		PA0400	-0.474223	3.82132
PA1739	1.22527	6.82897		PA0471	-0.474176	0.133132
PA1347	1.22239	5.37528		PA4497	-0.473947	2.1369
fabH2	1.22034	2.79546		PA5472	-0.472758	4.07803
PA0982	1.22033	23.5342		PA2591	-0.47253	3.70332
PA2566	1.21975	7.48455		PA3632	-0.471426	1.19669
PA2374	1.21947	3.92239		PA3094.2	-0.471187	2.05753
PA3411	1.21943	4.89283		PA1170	-0.470528	1.56309
PA3672	1.21761	24.6936		nusB	-0.470512	5.77782
PA4096	1.2162	2.56013		rplN	-0.469421	4.34826
PA2312a	1.21493	6.26834		pssA	-0.468576	7.93394
PA2815	1.21473	24.4423		PA3776	-0.468039	1.4587
mexI	1.2135	16.2037		exsD	-0.467826	3.70073
PA4219	1.21284	2.34468		PA4473	-0.466169	3.7989
PA0173	1.21173	3.68606		pcrV	-0.466168	2.05753
aceF	1.2092	48.9473		PA4671	-0.465731	6.45316
PA1954	1.20908	5.1142		rpsK	-0.4654	7.73464
PA1168	1.20774	1.40416		PA5211	-0.464484	0.427807
PA3741	1.20682	23.1085		pilJ	-0.464062	3.83036
ligT	1.20633	3.91107		PA0429	-0.464019	6.46332
PA4822	1.20548	10.5723		oprH	-0.463947	8.69366
PA0883	1.2043	2.12956		rhlI	-0.463385	3.33792
cpo	1.19891	5.7011		PA3940	-0.462576	7.13709
PA2368	1.19746	1.128		PA5301	-0.462418	2.74655
PA2158	1.19559	2.65722		hitB	-0.461688	2.62409
moaA1	1.19426	14.7077		pncB1	-0.461436	1.63381
PA3933	1.19336	35.0163		cobU	-0.460934	0.766813
PA2504	1.19326	10.3048		bioA	-0.459791	4.15169
PA1436	1.19227	9.52772		PA4313a	-0.45975	2.29625
PA2759	1.192	22.2593		rhl	-0.459717	4.31617
pasP	1.19189	21.5728		PA2983	-0.459389	3.12273
PA0983	1.18979	8.4237		PA3094.3	-0.458967	0.855364
PA1917	1.18926	1.29438		PA3850	-0.458776	4.25825
algD	1.18883	8.1119		gltP	-0.458767	3.30433
PA3892	1.1888	21.7193		pscK	-0.458459	1.29419
PA5282	1.18864	10.1096		pabC	-0.457965	3.75136
PA2670	1.18478	6.12107		PA1697	-0.457364	2.50927
PA3181	1.18438	18.2315		sspB	-0.457145	2.74205
folP	1.18228	26.6057		rpmG	-0.45711	4.13578
PA1893	1.18127	6.44262		PA0006	-0.457098	3.90817
PA0543	1.17956	8.09946		atpG	-0.456908	4.67655
PA4343	1.17849	4.71027		PA3731	-0.456664	4.2791
PA3023	1.17708	9.87634		PA5407	-0.456405	2.41526
PA4105	1.17675	2.89852		PA4139	-0.455798	1.35141
PA1112	1.1758	16.9829		PA4277.3	-0.455647	2.65204
hcpC	1.17413	7.32998		atpB	-0.455494	6.50428
arsR	1.17286	7.76994		PA4430	-0.455212	4.15997
oprP	1.172	3.19287		fusA1	-0.454852	6.54697
PA3691	1.17188	14.815		PA0141	-0.454492	0.903854
PA0084	1.17157	36.1852		hisH2	-0.454489	2.52806
gpuP	1.17019	6.23308		PA3939	-0.454454	1.44997
pcoA	1.16945	5.70274		rplO	-0.454051	8.46562
PA4820	1.1688	5.35297		tufB	-0.453397	6.38458
PA0975	1.16605	31.4319		tonB3	-0.453218	5.56141
PA2124	1.16233	3.06738		PA2404	-0.452891	1.03553
PA5527	1.1592	14.0505		bioB	-0.452734	5.08491
opdK	1.15765	5.23505		rpsD	-0.452672	3.61314
PA2845	1.15675	1.34288		PA5494	-0.452235	2.1369
PA2296	1.15564	8.07743		rpmH	-0.452166	4.27814
PA0082	1.15529	39.7724		ygbP	-0.451843	2.44885
eddB	1.15272	10.3632		PA5527	-0.451462	1.87937
PA3819	1.15139	26.1833		PA4757	-0.450475	4.97994
PA4041	1.15108	9.92088		PA0132	-0.449867	0.235353
metE	1.1509	14.5279		PA5567	-0.44958	3.34864
PA2167	1.14979	2.50746		PA2457	-0.449296	1.52625
PA0146	1.14899	11.8427		glyQ	-0.448936	6.82215
pvdJ	1.1488	16.1134		purU1	-0.448644	5.63992
PA1254	1.14749	2.59217		nth	-0.447674	3.27186
PA4106	1.14334	4.26009		PA3965	-0.446015	3.78018
alg8	1.14236	5.6788		rpsA	-0.444543	6.03861
PA2142	1.14223	1.58177		fabF2	-0.444439	1.50232
PA4061	1.14074	21.3262		PA3925	-0.442807	2.28053
PA0151	1.13847	6.82469		nrdJa	-0.442735	2.11593
PA4345	1.13749	12.6343		eno	-0.441945	6.20486
PA1845	1.13603	13.6832		PA5168	-0.440418	1.35899
PA4379	1.1357	12.5447		PA2784	-0.440045	0.756784
PA0349	1.13568	6.83599		fdnI	-0.439702	2.52566
potA	1.13439	21.0787		PA1518	-0.439525	1.3596
rsmZ	1.132	6.08077		PA3892	-0.438996	1.93143
rbfA	1.131	17.1012		rplF	-0.438093	2.94492
PA4355	1.1306	20.0088		PA0456	-0.437706	2.86425
mdcA	1.12821	15.9943		PA4677	-0.437259	1.48185
PA1837	1.12776	35.0621		PA0912	-0.437137	0.667326
PA0083	1.12708	35.9158		putP	-0.437093	2.0185
guaA	1.12594	36.7009		uppS	-0.436713	4.58013
PA4088	1.12407	2.87961		PA0012	-0.436366	1.7147
PA3890	1.12148	8.19475		PA4979	-0.436226	0.933773
eco	1.1214	10.9264		PA0201	-0.436143	0.659576
algE	1.1212	4.45135		PA0715	-0.435611	3.32079
PA3522	1.12045	10.2679		lpxD	-0.434739	4.13898
PA4188	1.12014	4.50611		PA3953	-0.434298	0.371644
nrdB	1.11897	43.0789		PA3932	-0.432966	1.09832
PA4564	1.11856	17.0347		aprI	-0.432449	2.5277
PA4344	1.11825	9.28823		exoT	-0.432433	3.87515
PA4467	1.11767	11.7032		PA1692	-0.432305	0.638854
alg44	1.11728	3.79673		tolR	-0.431598	1.93595
PA1329	1.11724	2.00023		pqsL	-0.431463	3.89053
PA2488	1.11572	6.86625		PA0050	-0.431326	0.283056
PA1299	1.11508	24.1742		PA4719	-0.430706	4.20486
poxB	1.11368	18.1889		PA0066	-0.43048	3.67763
PA0057	1.11001	4.7432		PA3262.1	-0.429583	1.76572
PA4862	1.10976	3.21074		PA4459	-0.429196	4.25259
PA1847	1.10906	31.9949		carA	-0.42766	4.66354
glcD	1.10851	8.48485		PA0071	-0.427325	4.7289
hisM	1.10618	2.07302		pcrD	-0.427126	2.56214
PA0137	1.1048	5.65591		infC	-0.426912	6.46582
PA2671	1.10391	4.67962		PA2110	-0.42621	0.265333
hisJ	1.10275	3.22067		cobJ	-0.426125	2.11064
PA1605	1.10068	9.10228		PA0048	-0.42591	1.50626
PA1300	1.09867	9.91782		PA5548	-0.425883	3.39795
pgl	1.09742	12.3708		cspD	-0.425698	3.18985
dinB	1.09694	19.1617		PA3768	-0.425362	1.02978
PA0692	1.0957	3.49763		PA1229	-0.425221	1.56693
PA0825	1.09526	4.05551		chpC	-0.424971	2.7826
PA0166	1.09394	4.63727		bioF	-0.424767	1.20981
PA1854	1.0935	6.30786		PA2947	-0.424693	1.56748
pelC	1.09329	1.2315		PA0758	-0.424153	4.03821
PA1069	1.0913	21.9589		rplL	-0.423957	5.05051
PA1313	1.08966	5.80243		PA0968	-0.423568	1.66137
PA0136	1.08894	6.34704		PA4870	-0.422922	2.10041
PA2192	1.08837	1.46664		PA0769	-0.422081	2.7451
PA2763a	1.08722	2.15048		PA2982	-0.421644	4.39157
PA0924	1.08591	8.21674		PA5226	-0.42108	1.61574
PA0112	1.08422	3.48552		PA3139	-0.420749	4.71849
PA0882	1.08243	4.76139		PA3488	-0.420454	1.45058
nrdJb	1.08213	10.6311		dxr	-0.420285	3.2066
PA1827	1.08105	4.22527		PA5138	-0.419633	2.43917
PA2813	1.07987	45.6055		PA4177	-0.419084	0.66311
PA2072	1.07862	5.20963		PA0095	-0.418847	3.34574
PA0850	1.07849	5.27296		PA3485	-0.418769	0.716184
PA0452	1.07774	4.06509		liuD	-0.418627	1.20844
PA2159	1.0772	1.01025		PA0017	-0.418448	2.86236
PA1472	1.07718	9.47457		pscD	-0.418424	2.25297
PA0459	1.07686	11.8502		PA4495	-0.417842	4.46719
PA4858	1.07432	7.44745		wapR	-0.416899	4.57444
PA3517	1.0726	6.05462		PA0729	-0.416794	2.79506
PA0853	1.07112	13.537		PA0089	-0.416383	2.01636
algX	1.07108	4.0968		PA1845	-0.416069	0.868874
PA3971	1.06925	3.92057		PA5116	-0.415365	0.106557
PA0080	1.06795	24.1742		coaE	-0.414913	3.78281
PA4341	1.06777	2.34935		pilI	-0.414576	3.15357
PA2143	1.06691	1.42396		liuA	-0.413726	1.00758
PA1599	1.06489	13.4384		PA2405	-0.41356	0.937413
PA2604	1.06476	23.3131		PA0800	-0.412513	0.162492
pyrQ	1.06436	7.05057		omlA	-0.411866	4.64848
PA2882	1.06395	3.05948		alc	-0.411393	1.5004
PA5108	1.06364	11.6943		PA0859	-0.410681	2.26428
PA0976	1.06247	27.4356		PA3685	-0.410673	0.768032
PA0462	1.06227	14.1986		rpmB	-0.41004	6.50428
PA3586	1.06134	7.68172		carB	-0.409149	3.69729
PA0697	1.05975	2.20816		rpsR	-0.408637	4.21644
algA	1.05868	10.5741		kdpD	-0.408617	2.14399
PA3229	1.05682	17.0982		PA0431	-0.408343	2.55875
ohrR	1.05649	11.4407		uraA	-0.407875	3.48296
pvdH	1.05578	4.32467		PA0056	-0.407721	1.18836
PA1782	1.05559	3.8082		atpD	-0.407654	5.65755
PA0422	1.05523	24.3469		lysS	-0.407654	4.66276
PA2402	1.05419	12.3847		PA4923	-0.407614	3.65173
PA1428	1.05407	10.725		PA2600	-0.406666	0.918177
osmE	1.05182	11.1065		PA0731	-0.406538	2.15231
PA0812	1.05146	4.31892		PA2783	-0.405181	0.867694
PA2701	1.05143	4.28773		PA4508	-0.405014	1.2465
nirB	1.05034	5.98642		PA0905.1	-0.404909	1.39299
PA3249	1.04948	5.95187		PA5230	-0.404672	2.30557
PA1332	1.04829	21.8172		atpH	-0.404164	4.43477
PA5160.1	1.04453	2.50755		PA4429	-0.404129	2.37696
PA1107	1.0436	8.90921		trmD	-0.403494	4.52225
PA1351	1.04302	2.89269		aprE	-0.40328	1.03343
PA4218	1.04241	2.56309		PA3631	-0.403073	2.66529
PA0097	1.04207	8.9955		PA5194	-0.402708	4.20486
zwf	1.0419	20.1789		PA2603.1	-0.400997	0.401219
PA2491	1.04164	43.1801		PA2155	-0.400665	0.234135
PA4800	1.04072	10.3889		PA1701	-0.400191	0.572896
ftsH	1.03905	41.7738		rpsN	-0.399963	5.65797
PA4375	1.0386	24.8552		PA5285	-0.399253	4.68955
PA2751	1.03733	6.54932		pilG	-0.399067	2.2319
PA1412	1.03684	3.77905		cdsA	-0.398798	3.70332
faoA	1.0367	2.18192		fabA	-0.398722	3.10776
PA3518	1.03554	2.53821		PA5210	-0.398646	3.56981
PA2348	1.03488	2.83452		PA0716	-0.397469	2.61211
PA0442	1.03453	0.738242		PA1013.1	-0.396919	1.72672
PA0532	1.03292	3.94642		toxR	-0.396662	1.01395
PA5384	1.03221	0.877279		aspP	-0.396272	2.63516
PA1953	1.03071	1.49109		secY	-0.396054	5.09214
fpr	1.02882	19.6107		PA4983	-0.395052	1.31827
PA2746	1.02781	4.73178		metF	-0.395029	3.00132
arsB	1.02741	4.40268		gidA	-0.394316	3.86539
PA2811	1.02712	38.3646		PA4431	-0.394076	2.75453
PA3787	1.02685	23.8155		fdhE	-0.393711	2.76836
PA0098	1.0258	10.0833		PA3133.2	-0.393667	2.37515
PA2033	1.02427	8.66088		rnc	-0.392986	2.53906
PA1218	1.0241	3.22767		PA5055	-0.392189	2.27368
phnE	1.02219	1.31921		dnaA	-0.391718	5.55494
PA3590	1.0215	5.47962		PA3566	-0.391663	2.83597
PA2673	1.02051	1.16217		gidB	-0.391271	3.17089
PA3335	1.02038	3.49517		atpF	-0.390968	3.14809
PA1400	1.0201	6.35774		PA0149	-0.39047	0.554853
PA3598	1.01921	5.71511		PA5160.1	-0.390134	0.173532
PA0222	1.01882	4.29075		PA0493	-0.390112	0.876382
PA0110	1.01807	2.67631		pyrG	-0.38999	3.20416
PA2489	1.01757	7.41701		PA4683	-0.389241	1.77047
PA0673	1.01724	4.37435		PA4369	-0.389002	0.996267
PA2564	1.01646	4.64615		kynB	-0.388993	1.99059
PA2703	1.01155	5.5091		PA2875	-0.388989	2.496
algR	1.01125	16.3262		PA0252	-0.388923	0.766741
PA3669	1.01121	16.3666		PA5492	-0.388896	3.15434
PA1921	1.00903	1.46486		PA4134	-0.388216	0.631596
PA0803	1.00864	5.23579		rpmE	-0.388035	0.797163
PA3428	1.00777	2.09075		ribC	-0.387725	2.44588
PA2774	1.00678	17.7094		PA5291	-0.386904	3.1263
PA2297	1.00633	3.80722		PA4531	-0.386597	1.00273
PA4929	1.00575	11.6824		ccoO2	-0.386513	0.716991
hemO	1.00459	6.19088		exaC	-0.386492	1.43791
rhlA	1.00457	5.30276		ispB	-0.386315	2.91167
stk1	1.00351	6.52033		PA1290	-0.385776	1.00388
PA1123	1.00176	6.6095		foxA	-0.385621	0.14681
PA1381	1.00077	3.12187		pldA	-0.385143	2.34202
eddA	0.999375	4.59968		PA3169	-0.38511	2.43715
cdhB	0.999053	1.31112		PA4869	-0.384584	2.1749
PA0087	0.996929	17.9838		femR	-0.384271	0.22781
phoA	0.996348	3.36688		rpsP	-0.383575	4.15997
PA2066	0.99604	2.9664		era	-0.383117	3.71744
pvdL	0.99433	11.2618		PA4312	-0.383083	1.47372
PA2107	0.99233	3.2662		PA4453	-0.382926	5.1204
pqsL	0.99006	22.2434		pscT	-0.382598	0.696806
narG	0.986537	8.11225		pscC	-0.382493	2.5357
PA4099	0.985074	1.91633		hisF2	-0.382384	2.35692
algL	0.984768	2.50443		PA5169	-0.381763	1.20572
PA3379	0.984428	2.26851		dadA	-0.381202	1.82705
PA1216	0.983553	4.0452		PA3865a	-0.381185	2.81124
hflC	0.981757	27.6741		rpoA	-0.381148	2.79625
PA1641	0.980448	5.91004		PA1545	-0.381097	0.775198
PA3422	0.980334	5.58965		glnA	-0.380754	2.35294
PA4910	0.979801	3.8751		PA1407	-0.38074	1.41689
alkB1	0.978904	6.51931		PA2044	-0.380269	3.42099
PA2371	0.978626	5.27791		PA0267	-0.378931	3.21628
PA2376	0.977941	7.31638		thiL	-0.378285	0.338528
pchA	0.976784	8.5758		PA2269	-0.378264	0.864038
nirD	0.976546	1.38717		fabB	-0.37793	2.80815
PA3485	0.976291	6.55374		PA3139.1	-0.37777	0.190606
mucA	0.976169	17.8945		PA4291	-0.377094	1.34482
cdhA	0.975802	2.54433		pilZ	-0.377032	3.00132
PA3796	0.973468	9.72074		rpmI	-0.376993	4.88883
PA4113	0.972356	16.6066		PA2588	-0.376249	1.46467
PA0719	0.9722	5.26895		PA2760	-0.376099	2.55875
nirJ	0.969981	4.79978		purK	-0.376096	2.04828
PA3888	0.968611	9.19659		fliF	-0.376079	4.06041
PA2590	0.967073	6.95116		waaC	-0.373671	3.68913
PA0728	0.965951	5.20161		PA0202	-0.373024	1.32729
PA4029	0.965567	24.5673		accC	-0.37302	4.65727
PA1242	0.965106	6.62491		PA3626	-0.372193	3.68827
phaC2	0.964426	7.69299		PA3535	-0.371856	1.45702
PA1236	0.963123	2.2695		PA3493	-0.371528	1.3082
PA4364	0.962634	1.40546		bfiR	-0.371358	0.833069
phzA2	0.962288	0.711712		PA0930	-0.371344	0.147321
dapB	0.96209	21.6498		PA1539	-0.371295	1.009
PA1663	0.961957	4.52286		plsX	-0.37124	2.07794
PA2164	0.961776	2.59976		PA0124	-0.371145	1.28579
PA4045	0.955822	11.1207		cupC1	-0.370635	1.53196
PA5505	0.954081	24.0613		rplX	-0.370457	2.30718
pvdD	0.953949	13.8729		rtcA	-0.369845	1.79346
algK	0.95362	1.87643		PA3784	-0.369573	0.551031
PA0777	0.952026	16.5059		PA2111	-0.369494	0.793956
PA2506	0.951913	1.19839		PA3262.2	-0.36938	0.401221
PA4781	0.949886	7.45396		nusG	-0.36926	1.95651
PA1925	0.949636	1.89394		PA2906	-0.368312	0.850318
aspP	0.948515	28.0956		chpB	-0.367874	2.57623
PA4621	0.948304	13.1305		PA3402	-0.366613	2.30183
PA0722	0.945253	5.41358		secE	-0.365741	3.31271
PA4100	0.94404	4.45209		PA3804	-0.365426	1.41333
rsmA	0.943892	21.117		PA3661	-0.365168	0.333928
arr	0.942344	12.1628		PA5524	-0.36514	1.70151
PA4148	0.941617	2.82514		soj	-0.364461	3.30356
icp	0.941386	15.2289		narH	-0.363977	0.982394
PA3911	0.940056	2.42847		PA3122	-0.363488	1.79346
PA2836	0.939179	2.9976		piv	-0.363056	2.52719
PA3460	0.939149	10.5443		rplE	-0.362245	3.72282
fdhA	0.937416	5.67152		bioD	-0.361931	0.952688
PA5284	0.935179	10.2026		spoOJ	-0.361853	3.5561
PA1322	0.934405	6.35116		fliE	-0.361185	3.08316
tadC	0.933379	3.1805		ffh	-0.361144	4.09013
PA1652	0.931807	6.93633		ribB	-0.360362	3.23094
PA1887	0.929903	3.18373		PA3902	-0.360244	2.08793
PA1061	0.929618	14.7005		xcpT	-0.36009	2.09217
fusA2	0.929511	6.16053		PA3952	-0.359659	1.0366
PA0481	0.928357	4.23765		PA1668	-0.359569	0.573065
PA3377	0.927238	2.79291		PA5371	-0.359547	3.12551
ribB	0.927162	30.5752		rpoZ	-0.359071	1.34618
PA5388	0.926273	3.09849		atpA	-0.358903	3.19066
PA3628	0.925519	23.4577		cc4	-0.358891	2.91341
treA	0.924898	2.7809		chpA	-0.358334	4.10615
PA0699	0.924827	2.60132		ccoQ1	-0.35816	3.11654
PA1262	0.921885	2.77066		PA4062	-0.358077	1.04474
PA2068	0.921472	1.83998		recO	-0.3578	0.627915
PA3893	0.921117	18.3237		iciA	-0.357792	0.790488
phzF2	0.920078	2.64248		cobC	-0.356973	0.710745
PA3889	0.919701	9.87634		atuR	-0.356548	1.61155
PA3180	0.918815	8.38604		infA	-0.356167	1.96353
nrdA	0.918717	37.5093		smpB	-0.356004	2.2571
lecB	0.918369	3.16185		rubA2	-0.355543	1.06248
ampDh3	0.918357	12.0157		aroQ1	-0.355016	2.32011
PA1974	0.917561	1.80484		PA0858	-0.354695	2.59399
cysQ	0.915821	19.0971		wzz	-0.353788	2.02121
PA2411	0.915641	3.94271		speC	-0.353679	2.0468
PA2580	0.914466	6.62351		pnp	-0.353091	2.95204
PA0920	0.91249	20.4516		cobO	-0.352785	2.01756
PA4383	0.911375	13.4757		arcD	-0.352681	0.225052
PA3378	0.911145	2.71112		accD	-0.352549	3.74375
PA1650	0.909894	7.10657		PA4368	-0.351986	1.41689
PA2049	0.909475	20.915		cobH	-0.351633	1.55808
hscA	0.908532	26.333		PA4076	-0.351571	1.7466
PA5023	0.907669	10.9337		lasI	-0.351124	3.18479
PA2031	0.90667	3.67969		PA1300	-0.350972	0.673159
PA0718	0.906533	3.70618		PA3799	-0.350965	3.34447
PA3429	0.906505	3.65453		wzx	-0.350948	1.42584
PA0919	0.905825	19.781		PA4080	-0.350429	1.3563
PA1791	0.904651	12.5016		rmlA	-0.350304	3.77517
PA4981	0.904421	6.1315		guaB	-0.350289	4.54609
PA2351	0.904267	1.77735		truA	-0.350083	2.35959
PA2138	0.902826	2.3602		PA1711	-0.349908	0.611329
PA4172	0.902506	2.43673		exsB	-0.348666	1.48142
PA4073	0.90138	5.29699		pcpS	-0.348311	0.421129
glmM	0.90137	31.7611		exsC	-0.34777	2.49382
fdxA	0.898701	32.347		PA5316.1	-0.347751	0.865162
PA0814	0.89831	2.11245		typA	-0.347283	2.91956
PA2154	0.898224	1.07344		PA0908	-0.346708	0.480092
opmD	0.89804	4.04674		PA0428	-0.346572	4.37065
PA1873	0.897328	1.75447		PA5201	-0.346428	4.89127
PA2837	0.896765	3.61895		PA0914	-0.345887	0.716991
PA3273	0.896672	2.27659		rsmA	-0.345819	2.02283
PA3498	0.896039	7.52685		waaP	-0.345675	2.3608
PA2576	0.895888	6.85538		PA1494	-0.345266	1.83999
phzE1	0.895282	4.20723		PA3423	-0.344713	1.5004
PA1027	0.895144	5.54827		dapB	-0.344621	3.26538
PA0909	0.894962	3.2877		katB	-0.344523	1.98122
PA0788	0.89482	10.1983		pcaR	-0.344323	2.57852
PA3773	0.894155	1.16426		prfC	-0.34408	3.41506
PA1875	0.892548	3.80634		PA0371	-0.34407	3.33827
PA0851	0.891459	10.4171		PA3894	-0.343341	1.92834
PA2898	0.891191	2.57216		PA3564	-0.343032	1.18984
PA2216	0.890926	2.35846		PA3491	-0.342893	1.88503
katA	0.890737	19.2452		tyrZ	-0.34266	3.53049
speA	0.888082	34.6188		PA2459	-0.342065	0.902642
PA0809	0.887447	4.50774		PA4490	-0.341139	1.22661
plcN	0.887373	7.9162		nrdJb	-0.340425	0.885687
PA1344	0.887295	4.14517		PA1282	-0.339991	0.56705
pprA	0.886623	8.15671		PA3966	-0.3399	1.63348
PA1343	0.886298	6.50763		pilS	-0.339751	2.07961
pchE	0.886212	6.00911		PA4792	-0.339286	1.32193
PA2155	0.88597	0.986728		pilT	-0.339042	2.94853
PA1054	0.8857	21.456		femI	-0.338982	0.506202
PA0338	0.885424	11.9763		PA0938	-0.337634	3.30084
PA0813	0.883386	3.87147		PA0856	-0.336971	3.18189
hasR	0.883241	5.58773		PA3786	-0.336631	2.29283
PA0200	0.883147	2.7051		pyrH	-0.336527	2.41718
fumC1	0.883118	5.91863		PA5113	-0.336404	1.70598
PA4880	0.882824	14.0444		PA3286	-0.3363	3.26459
PA3677	0.882784	0.985877		gyrB	-0.336253	4.13334
PA4925	0.882614	7.15347		codB	-0.335972	1.95557
narI	0.882365	2.04986		guaA	-0.335766	2.68468
PA2349	0.88056	1.74092		PA5441	-0.335707	3.18073
wbpZ	0.877697	18.7339		PA4491	-0.335316	2.85721
gcvP1	0.877562	8.62095		PA5299	-0.334997	1.47033
PA0214	0.877022	2.49747		cpdA	-0.334819	3.21048
PA4620	0.875056	8.94249		rmlC	-0.334612	1.82705
pelA	0.872182	4.0976		PA5289	-0.334369	2.41565
PA1592	0.871312	18.7209		PA0258	-0.333365	0.62121
PA0824	0.871202	3.77074		def	-0.332889	2.99137
PA2985	0.870889	7.26429		PA3649	-0.332668	2.31924
PA2768	0.869821	5.43738		PA4673	-0.331704	2.45251
PA0096	0.868727	7.09329		PA1302	-0.331341	0.466456
PA2034	0.867819	1.51827		PA4320	-0.331215	1.81056
pelD	0.864906	2.53263		PA4451	-0.331136	1.22986
PA5187	0.864858	7.75902		PA4121	-0.33047	0.349672
PA3329	0.86419	1.92148		rhlR	-0.330077	1.97839
psrA	0.863625	1.79523		PA4387	-0.33002	1.79377
PA3360	0.863224	4.73467		wzy	-0.329714	0.981338
PA4570	0.862242	2.47692		PA4669.1	-0.328981	1.01126
PA0348	0.861774	4.14346		PA1513	-0.328343	1.92742
cupB4	0.860999	1.65605		tolB	-0.328195	2.9018
fdx2	0.859566	20.4106		PA5424	-0.328133	1.01024
PA4220	0.858738	0.888677		PA4406.1	-0.327919	0.958082
PA2427	0.857792	0.769585		PA3785	-0.327511	0.229337
algJ	0.856875	2.38283		secD	-0.326599	3.70741
phzE2	0.856851	4.08294		PA4753	-0.326426	1.52877
PA3740	0.855446	9.08218		PA1591	-0.326227	1.11197
cupB6	0.85507	3.45996		PA4372	-0.326184	0.75743
PA2781	0.854545	2.34221		PA0574.1	-0.32614	0.564291
PA0578	0.852812	15.9071		PA0689	-0.326043	1.66155
PA4861	0.852457	2.95366		PA3326	-0.325729	1.65855
dnaJ	0.852452	11.2969		PA2010	-0.324991	1.08562
PA5177	0.852007	8.59538		rpoD	-0.324826	4.56911
PA0557	0.851221	7.36632		PA3951	-0.324448	1.95837
phzF1	0.850929	3.1349		PA4359	-0.323148	0.11244
PA2550	0.850372	6.69038		pctC	-0.32314	2.21032
PA0738	0.849342	1.7984		kynA	-0.32241	2.29625
PA0845	0.847561	4.35982		PA5008	-0.322196	2.13357
PA2499	0.846281	1.3635		PA5062	-0.322039	1.49236
PA1060	0.846222	8.70787		dnaN	-0.321817	3.71791
PA1785	0.845222	2.28837		ppa	-0.321564	1.8654
PA1113	0.84382	5.64596		PA3089a	-0.321507	0.766741
dnaG	0.843307	22.3754		dnaE	-0.321429	3.27079
PA3021	0.842569	17.7121		efp	-0.321154	2.81848
PA3523	0.842451	3.8161		rpe	-0.320849	1.58511
cioB	0.841507	10.4068		PA0506	-0.320701	2.78573
PA3868	0.840959	3.80328		PA0976.1	-0.32044	1.04978
PA1617	0.840379	7.3427		rocA1	-0.320267	2.35563
PA2779	0.839957	5.84977		PA2897	-0.320226	1.73903
coIII	0.838956	3.06859		PA1662	-0.320016	0.813511
PA2549	0.838823	14.0894		PA0510	-0.319994	0.340508
PA4911	0.837973	1.61365		rpoN	-0.319798	2.90567
hscB	0.836505	23.5277		PA1804.1	-0.31911	2.09629
PA1888	0.835745	4.30236		cobQ	-0.31853	1.30486
PA3690	0.834994	9.31224		PA4422	-0.318343	1.26796
PA1058	0.834952	5.51513		PA0125	-0.318339	0.422994
PA2106	0.834491	6.28829		PA0664	-0.318286	2.26329
PA3534	0.83443	7.19117		PA3980	-0.31819	3.22074
PA1041	0.833449	3.16445		PA1348	-0.317233	0.261981
PA2812	0.832868	17.3407		secB	-0.31651	2.54422
PA1186	0.831785	2.86717		csaA	-0.315737	0.96533
PA1408	0.830689	6.56093		PA4461	-0.315642	1.92816
PA0079	0.830521	19.4381		PA5231	-0.315593	0.644981
PA0990	0.82955	7.23557		rpoB	-0.315587	2.39943
ribC	0.828534	20.2738		ruvC	-0.315515	1.8304
PA3720	0.82848	2.74986		PA0940	-0.31531	0.366703
PA5484	0.827927	8.34068		pilR	-0.314949	2.25297
iscA	0.827687	24.2681		modA	-0.314823	1.58113
soxG	0.827673	2.82063		dadX	-0.314802	1.95557
PA3969	0.826435	11.2542		PA4574	-0.314457	1.43193
mgtA	0.825896	12.1367		PA0096	-0.31383	0.718094
PA3283	0.82585	7.38009		nusA	-0.313592	2.30412
PA3424	0.823479	3.92322		PA0013	-0.313465	1.91293
PA3175	0.822245	2.63395		recF	-0.312432	2.59399
PA2778	0.821851	3.87068		pckA	-0.312359	2.53028
PA5181	0.821765	8.58216		PA0102	-0.312166	2.71424
PA1219	0.81904	0.690439		tufA	-0.311367	3.43844
PA0052	0.817224	3.04335		cycB	-0.311069	2.1786
PA1302	0.816459	5.79764		trkA	-0.310691	1.54299
czcA	0.815739	4.33204		pcrG	-0.310586	0.273357
PA1918	0.814051	3.05923		PA3981	-0.31054	1.90173
PA0219	0.813729	3.14859		PA4758.1	-0.310329	0.153459
PA1045	0.812994	18.2935		waaG	-0.310267	2.86425
PA4841	0.812447	15.1403		PA5339	-0.310193	3.27582
phuR	0.811797	3.18072		atpC	-0.310146	2.97725
PA1253	0.810659	2.43673		pcrR	-0.310118	0.426519
PA3332	0.810647	1.11202		PA3684	-0.309831	0.162269
mucB	0.810004	14.6269		PA4142	-0.309484	0.38737
PA1569	0.809853	3.85197		secA	-0.309385	2.71933
PA1131	0.808425	1.53229		aroP1	-0.308791	2.2788
czcB	0.808209	2.55653		purE	-0.308581	1.6845
PA4654	0.807757	3.35459		PA2841	-0.308353	1.0651
PA3327	0.807207	5.52716		PA2945	-0.308308	1.66211
tadB	0.80688	2.0602		PA3260	-0.307815	0.561904
PA4908	0.806256	1.46548		PA5295	-0.307306	2.44133
PA3615	0.805291	9.16439		PA4584	-0.307111	0.962683
PA3902	0.802885	8.0547		PA5157	-0.307053	0.579826
PA0101	0.80183	6.46049		PA5120	-0.306739	0.958082
proB	0.801793	12.9914		PA4460	-0.306678	2.44378
PA1046	0.800985	14.6257		PA0116	-0.306583	1.14676
PA2635	0.800826	4.99214		chpD	-0.306529	1.2486
PA3739	0.799831	8.25721		PA3532	-0.305759	0.172488
phzB1	0.799109	1.64437		mexR	-0.305728	1.4221
PA1779	0.798443	5.69645		PA3822	-0.305632	1.76062
PA1395	0.797458	4.34189		cobD	-0.305522	0.480155
iscR	0.797125	21.3952		moaB1	-0.305201	0.647738
PA2019	0.796361	11.0244		PA5029	-0.305063	0.885401
PA4337	0.796317	5.7943		infB	-0.305025	3.55061
PA5097	0.796034	3.8277		rpiA	-0.304521	2.27368
PA5435	0.795995	21.5343		PA3824.1	-0.304314	0.488289
adhC	0.795976	18.8876		pilK	-0.30412	1.37146
PA2160	0.794904	2.72637		birA	-0.304055	1.3854
PA2176	0.794133	1.88713		glyS	-0.303949	2.81683
PA0261	0.793906	6.38384		PA5122	-0.303896	1.29969
PA2188	0.792958	1.76606		PA0961	-0.303882	2.42294
pyoS5	0.792238	10.3184		trpI	-0.303356	1.2686
algU	0.792175	11.079		PA4373	-0.303241	0.670687
PA0041	0.791835	8.93423		PA0960	-0.302797	0.25213
oprM	0.790193	24.5698		PA5412	-0.30276	2.35549
PA5099	0.789671	4.02315		PA4596	-0.301361	0.541247
PA2433	0.789465	3.17009		PA4735	-0.301302	2.81803
PA0086	0.789053	6.42417		PA2004	-0.301256	0.22008
PA4874	0.789007	7.68448		PA0496	-0.301254	0.647738
hflK	0.788392	20.1756		PA2291	-0.300444	1.33802
PA4873	0.78816	10.3303		PA1363	-0.300135	0.182112
PA4377	0.787907	5.43594		PA3001	-0.30007	2.03871
ffs	0.7873	9.33131		metK	-0.299978	1.8982
PA4842	0.785839	9.79784		PA5437	-0.299738	1.42569
PA4350	0.784539	2.78163		rgsA	-0.299678	0.667326
PA1224	0.783983	12.2018		PA4674	-0.299671	0.933748
exbD2	0.78381	0.667791		fleQ	-0.29946	2.96957
PA0912	0.783175	2.53983		PA3486	-0.299416	1.56379
PA3670	0.783077	11.4602		ipk	-0.299402	1.80428
narH	0.781839	5.07315		rubA1	-0.299343	0.690807
PA0242	0.781237	3.4807		anr	-0.299184	2.04877
PA3593	0.78099	3.5503		PA3716	-0.299013	3.13345
PA1210	0.780819	2.76338		PA1791	-0.298874	1.42157
nalC	0.780732	6.52908		PA3110	-0.298492	0.62195
phzD2	0.780222	1.9792		PA2592	-0.298459	1.40607
PA0277	0.779993	15.9927		wbpG	-0.29837	1.86469
PA4788	0.779693	3.1872		PA0011	-0.298061	1.71923
PA3733a	0.77963	1.79746		pqsH	-0.297802	1.79036
PA0443	0.779592	2.67203		himD	-0.297778	1.21686
PA1942	0.779365	19.9448		PA4492	-0.297768	2.03939
PA3727	0.777683	10.7236		PA5461	-0.297575	2.8441
PA2792	0.776977	6.49044		PA4530	-0.29752	1.00611
PA0460	0.775698	13.52		PA1116	-0.297495	1.26469
PA0881	0.775345	2.45481		fiuA	-0.297038	0.1171
PA2018	0.775195	14.0907		PA4118	-0.296988	1.44248
PA1451	0.775029	6.33244		PA2953	-0.296938	1.65494
PA2699	0.77394	3.47522		ibpA	-0.296154	1.22913
PA4636a	0.773776	0.840404		PA2028	-0.295947	0.630225
PA2142a	0.773283	0.568537		wbpI	-0.295394	2.29458
PA3288	0.773201	7.05322		PA5127	-0.295338	1.39165
PA3990	0.77303	2.34408		PA5102	-0.295089	0.266999
PA0908	0.77058	2.80331		PA2860	-0.294847	0.664856
PA1068	0.76971	12.1934		PA4940	-0.294671	0.793862
PA0175	0.769578	3.13045		PA3483	-0.294566	1.82752
PA5465	0.769507	9.02439		thiC	-0.294216	2.3732
PA0513	0.76945	1.21114		PA4371	-0.293878	0.554444
PA3788	0.768733	4.3814		pgpA	-0.293827	0.984403
PA1146	0.768631	3.54152		lon	-0.293488	1.78929
PA0489	0.767468	1.27654		thiE	-0.293139	0.821257
PA2775.1	0.767256	0.688086		PA0608	-0.293077	1.79313
PA1508	0.767146	3.70229		PA1132	-0.293006	1.11271
PA4995	0.7671	9.14257		minE	-0.292203	1.0274
PA2058	0.767074	2.38663		mexC	-0.291871	0.338893
PA2420	0.767041	2.12171		PA0503	-0.291761	1.46367
PA5528	0.766884	9.12625		serA	-0.291646	1.69506
PA0512	0.766711	1.16765		PA1839	-0.291562	1.83897
PA1153	0.766636	4.696		PA5132	-0.291504	0.849037
PA0536	0.765741	18.0717		proS	-0.291224	1.99571
edd	0.76518	15.6726		PA0419	-0.290964	1.47185
PA1044	0.763852	7.53663		PA5248	-0.290543	1.17146
PA2104	0.763686	5.65431		mrcB	-0.290389	2.11188
PA1215	0.762695	2.01427		PA3338	-0.290118	0.663918
PA2676	0.759428	1.31829		hisS	-0.290064	1.95399
PA3808	0.759243	14.2734		exoY	-0.289416	0.716991
acnA	0.758769	16.6861		PA4178	-0.289312	0.759761
ndvB	0.757825	14.4445		PA0836.1	-0.288835	0.341679
PA1379	0.757759	2.44088		wbpD	-0.288704	1.83131
PA1143	0.757376	1.50494		ppiA	-0.288694	1.14368
iscU	0.757121	18.8791		PA0833	-0.28749	2.91331
PA1874	0.75547	6.23605		codA	-0.28747	2.1591
PA3251	0.753812	2.23923		PA2454	-0.28734	1.24375
PA4103	0.750562	1.1874		PA4571	-0.287071	0.563304
PA0134	0.750547	5.99682		PA3979	-0.286859	1.37571
PA1217	0.750534	4.09604		PA4509	-0.28672	0.553519
PA1257	0.74998	1.65308		msbA	-0.286496	1.90173
PA2214	0.749906	0.918395		fmt	-0.286015	1.84178
PA1669	0.748624	8.40054		valS	-0.285978	2.87584
PA3129	0.748037	11.4893		PA0310	-0.285971	1.04978
cynR	0.747964	5.11569		betB	-0.285912	1.86858
PA3928	0.74737	2.46532		PA4454	-0.285892	1.91071
PA2752	0.747333	3.47734		ftsJ	-0.285836	1.66211
PA3461	0.747052	6.91865		ssb	-0.285637	0.902642
PA4652	0.746664	2.29375		rho	-0.285465	1.88537
PA0450	0.746516	9.00145		PA0951	-0.285398	1.60176
PA4308	0.745257	8.01942		PA4516	-0.285158	0.129481
PA0268	0.744753	3.55354		gcd	-0.285075	2.07351
PA1836	0.74414	6.50008		ftsY	-0.284974	1.06965
PA2954	0.743113	6.54028		tatB	-0.283806	0.754851
PA1026	0.742727	3.92182		PA1892	-0.283778	0.28618
exaB	0.742431	0.806959		PA0659	-0.283767	1.98902
pelE	0.742266	2.82442		PA4049	-0.28353	1.0028
PA2360	0.74198	1.68293		PA3741	-0.283181	0.813769
PA0126	0.741749	14.0997		wbpK	-0.28295	2.11593
PA0439	0.741492	2.24312		PA4384	-0.282351	0.579619
PA1665	0.741064	3.88145		PA4648	-0.282107	0.463852
phzG2	0.7408	2.60427		tgt	-0.281634	2.30966
PA3718	0.739917	4.07758		PA4170	-0.281629	0.677501
PA3336	0.739319	1.48864		PA2946	-0.281327	1.49014
PA0700	0.73867	1.04535		PA3983	-0.281228	1.5292
PA1745	0.738544	2.10114		PA1048	-0.281066	2.03302
PA3795	0.737137	6.37152		PA1495	-0.281013	0.658799
PA1286	0.736575	3.92454		dksA	-0.280908	2.36016
PA1668	0.735545	2.41657		PA4679	-0.279957	0.337422
PA2803	0.735153	1.40898		PA0955	-0.279942	1.68717
PA2603.1	0.734456	2.67575		PA2224	-0.279604	0.295391
PA5238	0.73442	8.67907		PA0781	-0.278845	0.570811
PA0262	0.734343	12.5339		lasA	-0.278454	0.660605
PA3869	0.7334	4.13189		PA0295	-0.278186	0.625046
antC	0.733152	1.1101		PA4457	-0.277708	1.85966
PA2775	0.732126	14.112		rph	-0.277613	1.98122
PA1662	0.731452	4.76533		PA2570.1	-0.277215	0.696358
PA3390	0.731256	1.61808		PA4458	-0.277173	1.75768
PA0099	0.730974	8.16809		lasB	-0.277143	1.13714
PA2181	0.730709	1.15363		PA0352	-0.276461	1.25897
PA1851	0.730193	4.51134		cmpX	-0.276431	1.59213
cupB5	0.728962	5.61855		PA3982	-0.276273	1.42569
PA1470	0.728502	4.55553		gltX	-0.276271	2.07433
obg	0.72783	14.4159		PA1134	-0.276244	0.190441
PA4574	0.727027	11.5403		secF	-0.275668	1.9396
PA4342	0.726794	3.8752		PA2959	-0.27554	2.2288
PA3972	0.725096	6.3557		foxR	-0.275334	0.121724
iscS	0.724594	19.331		PA5444	-0.275243	0.870847
PA5514	0.724591	4.95334		PA3865	-0.275088	1.00758
PA2412	0.724163	1.7669		PA0926	-0.275072	0.750791
PA1578a	0.724058	3.32857		PA2434	-0.274945	0.209921
PA4717	0.723785	7.56452		PA3611	-0.274909	1.69302
PA3044	0.722622	4.65048		rmlB	-0.274336	2.1269
PA0329	0.722557	10.8857		nqrE	-0.274303	1.9918
cynS	0.722406	3.77846		PA4323	-0.274228	1.10699
ldh	0.722274	2.73748		wbpJ	-0.274216	2.02382
PA1466	0.721199	6.98085		pntAA	-0.274138	1.28771
PA0720	0.720671	7.9584		rplT	-0.274131	2.86371
cioA	0.719584	7.57431		PA0950	-0.273957	1.92713
PA1057	0.719136	9.23521		PA4897	-0.273172	0.392185
PA5534	0.71874	2.63152		slyD	-0.273154	2.40668
PA5473	0.718557	9.45898		rpoC	-0.273118	1.81056
pfpI	0.717955	3.92519		dauR	-0.271997	0.880368
PA1266	0.717834	1.2866		PA0064	-0.271699	1.60176
PA1055	0.717378	6.55374		PA4005	-0.271627	1.41516
PA3306	0.717272	6.29147		mtr	-0.27158	0.912967
mexR	0.716996	11.1659		PA4451.1	-0.271476	0.126024
PA3516	0.716827	3.52845		PA0236	-0.271438	1.02895
PA1334	0.716401	2.11024		dut	-0.271413	1.40247
PA1625	0.7162	4.99393		PA1035	-0.27126	0.736059
PA1870	0.71599	0.88224		PA5526	-0.270502	0.939105
PA0829	0.715327	2.23897		PA4643	-0.269875	0.876618
PA1056	0.714522	12.5763		PA0574	-0.269861	1.31609
cysH	0.712677	10.8034		PA0041a	-0.269339	0.286876
PA1664	0.711611	0.684408		PA3276	-0.26924	1.11932
PA0251	0.710719	2.8751		betA	-0.269035	1.69248
PA1606	0.71063	2.78302		ribE	-0.268865	1.55484
PA2125	0.709435	2.20997		fptA	-0.268506	0.266999
PA2369	0.709003	1.69219		fruR	-0.268315	1.61428
PA0537	0.70886	17.8408		PA3747	-0.267671	1.24446
fhp	0.708527	2.47156		PA0559	-0.267604	1.40084
PA0879	0.708401	2.58843		mutS	-0.267366	1.92359
PA1907	0.70798	1.41886		prfB	-0.267307	1.56973
PA3253	0.706713	1.86044		liuB	-0.267275	0.481463
cysI	0.706245	9.03608		PA0145	-0.267265	0.704858
PA2078	0.705359	1.80189		PA3726	-0.267244	1.54186
PA2201	0.70492	5.65431		PA3435	-0.266863	1.51197
PA2293	0.704574	1.54024		PA3308	-0.266844	1.69506
PA2366	0.703937	5.0394		lrp	-0.266318	1.61049
PA2414	0.703647	1.66216		mqoB	-0.266255	1.47145
PA4703	0.703144	2.00979		PA2957	-0.266109	1.5879
PA0256	0.702723	5.05272		PA3003	-0.265893	0.812524
PA0290	0.701353	5.00018		PA3715	-0.265298	1.42428
narK2	0.701196	2.22349		PA5003	-0.265113	1.71626
PA0058	0.699682	2.73767		PA0022	-0.264919	1.702
coxB	0.698802	5.54338		PA4499	-0.264535	1.55808
PA1386	0.69859	3.55568		PA2034	-0.264326	0.118657
PA2150	0.696107	0.736556		PA4684	-0.264315	2.29026
PA0588	0.69585	12.7829		hisC1	-0.263747	1.91253
PA1327	0.695743	5.7588		PA1869	-0.263716	0.413572
PA4030	0.694665	12.4372		PA3755	-0.263694	0.906868
PA4970	0.694397	11.2954		PA4631	-0.263592	1.89487
PA4912	0.694302	1.59545		PA1490	-0.263549	0.943514
PA5518	0.693753	12.7695		uvrD	-0.263526	2.48107
PA0701	0.693527	2.2023		PA5502	-0.263522	1.58588
PA1437	0.692447	5.9073		PA4873	-0.263454	1.12322
cupB3	0.691731	2.52855		PA4452	-0.262985	1.20623
cysC	0.69136	2.01749		pheA	-0.26296	2.1369
PA0111	0.691194	1.23925		prs	-0.26266	1.13512
PA0539	0.690326	2.42684		greA	-0.262558	1.57305
PA2105	0.690072	5.99788		PA2652	-0.261883	1.69891
PA3048	0.687445	8.71456		ruvA	-0.26181	1.30361
oprN	0.686513	12.8184		narI	-0.261635	0.294302
PA1438	0.685592	6.18006		gatA	-0.261489	2.47088
potB	0.685321	9.27222		polA	-0.261009	2.03249
PA3128	0.684612	6.11396		metG	-0.261004	2.05378
cupA4	0.684577	0.718118		PA3833	-0.260998	0.887439
catB	0.682592	1.24063		ruvB	-0.260659	1.16651
aqpZ	0.681417	4.28993		cobB	-0.260582	1.29862
PA3362	0.681407	1.18387		PA4636	-0.260506	1.81933
PA2568	0.68075	4.27829		PA4098	-0.260318	0.319265
PA2165	0.680562	1.62828		fepC	-0.260182	0.180719
PA0939	0.680344	3.04691		PA5382	-0.259991	0.541123
PA1510	0.680247	5.04534		PA4455	-0.259865	1.48296
PA4346	0.679873	1.03728		cobM	-0.259848	0.833065
PA4142	0.679283	2.20252		PA0372	-0.259757	2.17968
algB	0.679168	6.9693		pchD	-0.2597	0.15484
creD	0.677975	4.53902		thrB	-0.259474	1.21605
PA1208	0.677436	5.75161		PA3492	-0.259376	0.839525
PA4927	0.676676	6.98143		ccoN1	-0.259312	1.68902
rhlG	0.675926	3.67281		PA3961	-0.25873	0.590392
PA4137	0.672411	2.55118		PA5551	-0.258535	1.00452
PA1350	0.672381	2.05978		PA2879	-0.258531	0.671142
PA4374	0.6722	7.04388		PA0433	-0.25842	0.400446
PA0507	0.671609	4.87445		minC	-0.258349	0.906902
PA2531	0.671494	2.393		PA1638	-0.257565	0.877771
PA1914	0.671072	1.16129		PA3480	-0.257491	1.21306
PA3359	0.670642	4.18502		PA5264	-0.257422	0.97901
PA0910	0.669776	4.59235		PA4558	-0.25735	1.69869
PA3484	0.668254	10.677		PA1663	-0.257029	0.4474
PA0863	0.668193	4.00084		PA0163	-0.256808	0.933773
PA3045	0.667787	1.40726		topA	-0.256671	1.89235
PA4619	0.66717	5.61596		panE	-0.256445	0.637339
cupA5	0.666295	0.446036		PA4937.1	-0.256375	1.05282
PA5104	0.665203	4.89079		PA3767	-0.256356	0.29803
PA0708	0.66515	5.57016		liuC	-0.256085	0.463597
PA1879	0.664983	3.78128		pscR	-0.255868	0.938295
napA	0.6641	4.39673		PA2581.1	-0.255697	0.418139
PA3499	0.663837	1.66587		fdx1	-0.255687	1.22712
PA2565	0.663818	0.71083		PA0537	-0.255471	1.15221
PA0257	0.663502	5.56777		folK	-0.255325	1.03767
PA3065	0.662903	2.8332		xcpR	-0.25486	0.958583
ppgL	0.6621	5.93464		gdhA	-0.254792	1.51107
PA5535	0.661914	2.57668		PA1577	-0.254684	0.60746
PA2563	0.661071	3.79865		PA0063	-0.254582	0.327099
PA1226	0.66089	3.3413		leuC	-0.254578	1.50297
antA	0.659195	1.56995		pchB	-0.254413	0.144336
arsC	0.658941	2.49907		PA4960	-0.254225	1.76413
PA0271	0.658753	3.45648		PA2033	-0.254112	0.218117
PA0240	0.657699	3.04048		PA4937.2	-0.25406	0.901053
PA2108	0.655802	1.9445		PA1530	-0.254035	0.424652
PA2915	0.655428	4.39487		PA0397	-0.253721	0.655201
PA2804	0.655094	0.733507		PA1315	-0.253628	0.672703
hcp1	0.654789	13.0456		PA2298	-0.25355	0.792648
cupC3	0.654715	7.48455		aroB	-0.252735	2.19815
PA0940	0.654449	2.32451		rnpA	-0.252184	1.1681
PA5275	0.653839	7.2429		PA0729.1	-0.252126	0.306068
PA3389	0.652963	2.24542		bphP	-0.251955	1.50545
PA4586	0.652918	3.81301		PA4140	-0.251841	0.393192
phzG1	0.651514	1.44147		PA0749	-0.251717	0.802661
PA2772a	0.65136	2.20789		dapA	-0.251548	2.5357
PA2221	0.650066	3.05586		bphO	-0.250884	0.499016
PA3577	0.649985	2.05953		PA2864	-0.250649	1.16121
PA1666	0.649557	1.13735		PA0157	-0.250579	0.995127
PA0942	0.649072	2.91669		PA0259	-0.250319	1.48284
PA4618	0.648986	3.96241		PA4541.3	-0.250181	0.630245
PA1876	0.648325	2.53276		PA0805	-0.250168	1.10693
PA2675	0.647953	0.502026		PA3466	-0.250092	1.74002
PA2791	0.647695	1.93737		PA5123	-0.250038	0.639304
PA1385	0.645719	1.97426		PA1192	-0.250037	1.56005
PA2350	0.645463	1.1799		PA4395	-0.249971	2.163
bacA	0.645326	3.95412		galE	-0.249913	0.343951
PA2697	0.64497	0.585937		aroK	-0.248765	1.48072
kdpB	0.644374	3.69815		moaC	-0.248638	1.41689
PA2187	0.644045	0.482956		PA3827	-0.248243	1.52337
PA4223	0.643629	2.00023		PA4721	-0.247965	0.937413
PA0220	0.64307	2.61726		cif	-0.247935	0.356866
PA2498	0.642973	1.79621		metR	-0.247881	1.14112
PA0095	0.641444	11.4539		PA3031.1	-0.247831	0.0997633
PA4143	0.640738	2.98514		PA0151	-0.24728	0.240612
PA4900	0.640721	1.47333		PA0487	-0.247275	0.771142
PA1147	0.640655	4.82717		foaB	-0.247159	2.1369
pelF	0.640655	2.74309		lepB	-0.246912	1.53884
PA0178	0.64064	5.06784		PA3536	-0.246772	0.920293
PA4836	0.640531	1.59027		gcpE	-0.246727	2.18666
PA3066	0.640339	3.31571		PA0925	-0.246407	1.02674
PA1144	0.640153	1.67263		hemB	-0.246292	2.21608
PA2447	0.639987	2.18164		PA1068	-0.246089	1.75285
PA0696	0.638488	2.35643		PA0098	-0.245941	0.530944
PA0858	0.638263	8.86485		wbpE	-0.2453	1.75441
infB	0.637392	8.83743		PA4487	-0.245174	0.954442
PA3430	0.636571	2.71112		pilF	-0.245137	1.78263
PA1624	0.635997	8.15524		hemD	-0.245091	1.14368
PA0100	0.635533	7.58187		PA2423	-0.245079	0.575361
rpoC	0.634881	17.0525		PA2029	-0.24489	0.310985
phzB2	0.634876	1.19631		PA0498	-0.244885	0.530841
PA4491	0.63411	9.21145		PA0502	-0.244831	1.29969
PA1951	0.634069	2.65568		PA1700	-0.244771	0.273705
PA1139	0.633366	2.22809		PA1285	-0.244731	0.3481
PA1362	0.632787	2.40919		tpiA	-0.244469	1.2313
opdB	0.631838	1.90896		PA3135	-0.244439	0.66758
PA1468	0.631578	2.51009		PA5002	-0.244383	1.10224
PA0574.1	0.631393	2.82747		PA4686	-0.244196	1.4366
PA4933	0.630671	8.01257		recJ	-0.243505	1.53283
PA3237	0.630164	1.46645		PA4061	-0.243309	1.52855
PA2956	0.630114	10.5443		PA0505	-0.242997	0.676852
PA0241	0.629478	1.4785		PA0556	-0.242038	1.24646
PA2573	0.628739	3.8051		prfA	-0.241888	1.59499
PA4799	0.627428	3.96091		PA5364	-0.241589	1.22053
PA3275	0.627229	2.43322		PA0099	-0.240882	0.865667
PA2772	0.626264	4.23089		PA0103a	-0.240816	0.999415
PA1788	0.625871	6.61894		metY	-0.240791	1.43256
PA2572	0.625512	2.76408		bfrB	-0.240771	0.112092
PA4879	0.625225	7.84537		PA3748	-0.240725	1.10497
PA3676	0.623592	3.36344		PA3806	-0.240646	1.92418
PA2429	0.623274	0.656391		PA4537	-0.240046	0.687733
PA5517	0.621943	5.57467		argJ	-0.239942	1.27178
PA1109	0.621717	3.93489		PA4135	-0.239748	1.13155
azoR2	0.62105	2.45413		purH	-0.239435	2.10186
PA2814	0.620655	2.68892		PA1755	-0.238982	0.474824
PA1059	0.620598	5.32598		fliI	-0.238396	0.987514
PA3106	0.62048	10.4843		trpE	-0.238336	1.59874
PA2589	0.62025	1.47153		PA1103	-0.238247	0.847713
PA3067	0.61964	3.61976		ccoO1	-0.238162	1.21592
fpvB	0.619463	3.49252		aspS	-0.238136	1.72977
PA3042	0.619062	3.14275		PA4423	-0.237642	1.40614
PA4869	0.618898	6.32335		glmM	-0.236944	1.77873
PA0702	0.6188	2.09089		PA3800	-0.236913	1.75388
PA0690	0.618613	10.6085		PA0041	-0.236713	0.983793
PA3041	0.617975	6.07223		holB	-0.236047	0.783253
PA4140	0.61757	2.75969		dipZ	-0.235947	1.23936
PA5530	0.616913	4.06473		PA5486	-0.235366	1.04435
wzz	0.616362	6.49044		glnS	-0.235366	1.48231
PA1849	0.61583	0.816428		PA0285	-0.235028	1.50897
PA1241	0.61577	6.43666		orn	-0.234935	1.4366
PA2929	0.614213	2.35435		PA5158	-0.234806	0.526299
copR	0.61347	3.5932		ssrA	-0.234237	1.43183
mexE	0.613366	13.9588		fis	-0.234171	0.835868
PA1187	0.613354	1.90131		PA4943	-0.234051	1.28127
PA5412	0.613204	6.99497		aruC	-0.233923	1.03088
PA1856	0.611198	4.56412		PA5037	-0.233796	1.22626
PA3325	0.609383	1.85185		ygbB	-0.233769	1.11376
PA3354	0.6089	4.77688		PA0366	-0.233736	0.697351
PA2496	0.6077	4.31845		xphA	-0.233669	0.166051
PA2677	0.607614	2.8666		PA2848	-0.233537	0.468603
PA0078	0.605788	9.00638		algC	-0.23351	1.84269
gltD	0.604406	7.3727		PA0405	-0.233381	1.00042
PA4167	0.603538	1.6563		rnpB	-0.233332	0.400476
secY	0.603332	16.4878		PA2829	-0.233168	0.320306
aer2	0.603127	3.77997		PA3927	-0.232753	0.438108
PA3239	0.603078	7.73539		PA5440a	-0.231426	0.438107
PA1755	0.603011	5.31826		cobI	-0.231391	0.933748
PA1394	0.602313	2.5214		cysS	-0.23111	1.3015
sahH	0.601448	8.67621		PA0734	-0.230889	0.600868
PA2910	0.60126	2.10565		PA3242	-0.230555	1.16224
PA2839	0.600955	2.31418		rfaE	-0.230523	0.710745
PA2022	0.600843	2.91275		moaD	-0.230494	0.755997
PA3943	0.600732	4.73185		PA3840	-0.230414	0.8647
PA4651	0.600445	1.95198		PA0976	-0.230307	0.701554
PA0833	0.600088	8.93964		rimM	-0.230262	1.28305
PA4062	0.59977	2.94826		PA4895	-0.229911	0.157568
PA3774	0.599566	0.753094		PA5250	-0.229836	0.896919
PA1136	0.59941	2.0531		PA2112	-0.229636	0.34975
PA0030	0.598337	2.49039		PA0834	-0.229593	0.714534
PA0377	0.597705	4.55239		PA4000	-0.229324	1.20619
fliJ	0.596206	2.09863		PA3291	-0.228314	0.413768
armR	0.595697	0.754577		ppiD	-0.228192	1.03842
PA2418	0.595607	1.29423		PA2782	-0.227447	0.247629
PA2473	0.594629	0.564946		aph	-0.226809	0.682356
cupB1	0.594464	1.96601		ksgA	-0.226751	1.31733
rpoA	0.594418	12.458		PA1036	-0.226645	0.528803
PA3894	0.594021	7.24359		pgi	-0.226554	1.58687
rplI	0.592965	12.1119		wspA	-0.226163	1.5004
PA3941	0.591177	5.65591		lasR	-0.225852	1.41062
PA5329	0.590083	5.32939		PA1837a	-0.225608	0.322797
PA1189	0.590002	2.44909		pmpR	-0.225503	0.934433
PA3496	0.589382	2.95936		PA1241	-0.225469	0.793619
acoB	0.588074	1.54395		PA1159	-0.225424	0.87996
PA2361	0.58642	2.79786		PA1225	-0.22523	0.578845
rpsD	0.585521	13.5175		gshB	-0.225051	1.41923
hisP	0.584594	1.48729		PA1274	-0.224703	0.601793
PA5393	0.583454	2.5017		ponA	-0.224395	1.50626
PA2055	0.583293	1.28717		PA1665	-0.224302	0.287362
PA5467	0.582609	2.94642		PA4220	-0.2243	0.101623
PA0089	0.581926	5.67347		surE	-0.223763	1.14445
PA4837	0.581746	2.91275		pslD	-0.223646	0.785925
PA0885	0.581186	0.875644		PA1199	-0.223604	0.945306
fumC2	0.580401	5.69533		pfeA	-0.223576	0.145544
mexF	0.580227	7.30965		PA4332	-0.223271	0.753226
PA0826	0.579969	2.76719		PA3677	-0.22327	0.39274
PA2217	0.579707	1.89973		PA3978	-0.223183	1.39105
PA1333	0.579632	8.36903		fur	-0.222984	1.64871
PA1860	0.578796	2.05618		xcpZ	-0.222881	0.388982
PA0989	0.578726	3.08091		mexD	-0.22262	0.56705
PA0174	0.578705	1.07659		PA2826	-0.222518	0.708996
PA4294	0.578537	1.07571		PA3572	-0.222386	0.138059
PA4783	0.578506	2.546		PA0142	-0.221977	0.72937
PA5424	0.576789	4.75218		tig	-0.221802	1.756
PA2571	0.576733	1.93359		PA5108	-0.2216	0.967807
PA4709	0.576356	1.40264		PA5046	-0.221588	2.1369
PA0875	0.576139	3.98777		PA3226	-0.221547	0.806282
PA4650	0.575797	1.03126		PA2702	-0.221324	0.239768
PA4095	0.575785	0.477207		PA3490	-0.221189	0.680802
PA1938	0.575364	3.39545		PA3968	-0.221153	1.03897
speC	0.575342	8.41266		PA3667	-0.221021	1.15221
PA1284	0.575288	3.17105		wbpL	-0.220859	0.730563
PA4122	0.575169	1.94845		PA4633	-0.220196	0.903128
tadD	0.574202	0.748181		PA4672	-0.220098	0.653322
PA3022	0.574013	8.11963		PA5195	-0.219855	0.521402
PA0440	0.573325	1.77469		speE	-0.219819	1.42969
PA3671	0.573267	4.82982		PA0261	-0.219765	0.331041
coxA	0.572437	3.47771		PA4392	-0.219461	0.338997
PA4943	0.572379	9.71515		prrF2	-0.219038	0.194105
PA0941	0.571893	2.47317		PA0948	-0.218969	0.746269
PA3433	0.570881	5.7473		atuA	-0.218875	0.610337
PA2298	0.569613	5.63909		mucD	-0.218837	1.57098
PA5487	0.569595	10.8234		xcpQ	-0.218718	1.07144
PA1185	0.569532	1.38588		nirS	-0.218554	0.160139
PA3410	0.569522	1.49589		PA2874	-0.218358	0.252749
PA3094	0.566393	5.68997		fleR	-0.21759	1.32193
PA0846	0.565801	8.90589		PA0072	-0.217335	0.408974
hpcC	0.565245	2.9719		PA1514	-0.217271	0.530944
PA3945	0.564957	3.78919		queA	-0.216868	0.658695
PA1450	0.564941	2.64286		gatC	-0.216766	1.40258
PA2415	0.56339	0.925488		PA5007	-0.216559	1.17088
PA0921	0.562772	7.01557		wbpH	-0.216252	1.00332
PA3421	0.561956	1.47153		PA0578	-0.216202	0.903128
PA2346	0.561445	1.41884		nalD	-0.215962	0.697351
PA2347	0.56126	0.841301		ileS	-0.215796	1.05896
PA1019a	0.560315	0.645636		PA0040	-0.215631	1.19789
PA2722	0.559856	0.975386		PA2757	-0.215528	0.379722
mucK	0.559783	1.99126		PA1286	-0.215471	0.328846
rcpA	0.559275	1.6792		PA3618	-0.214773	0.38737
PA2135	0.559017	0.638473		PA0905.2	-0.214505	0.519987
PA1944	0.558911	4.13302		PA0943	-0.214465	1.15304
PA1407	0.558754	4.24515		PA3845	-0.214434	0.623047
cifR	0.557953	2.16294		PA4746.1	-0.214207	0.369358
PA2610	0.55756	5.19782		PA3456	-0.214051	0.786922
PA0484	0.55685	1.25158		narK2	-0.21397	0.217433
PA4625	0.556463	7.367		argG	-0.21293	1.43699
PA4144	0.555898	1.42469		PA0591	-0.212783	0.723495
PA1314	0.555553	1.47153		PA4991	-0.212716	0.839611
PA3298	0.554121	0.698915		PA1280	-0.212323	0.48788
potC	0.553736	4.64992		PA3998	-0.212127	1.28392
PA1268	0.553334	1.2465		PA1370	-0.212096	0.859763
toxR	0.552759	4.03094		hisI	-0.212032	0.540863
fadH1	0.55203	5.54842		PA4706	-0.211998	0.0942207
PA2497	0.550073	1.95828		ostA	-0.211833	1.44411
rpoD	0.549225	8.67393		PA1030	-0.211507	0.813392
PA3331	0.549109	1.0257		wbpB	-0.211118	1.20039
PA1765	0.549056	2.64389		thiD	-0.211039	0.665577
PA1885	0.548384	1.26446		PA4754	-0.211008	1.10224
tadA	0.548279	2.05663		ampDh2	-0.21076	0.874051
PA5529	0.547817	5.97625		PA2697	-0.210724	0.101723
PA3282	0.547111	2.04315		PA5026	-0.210511	0.347153
PA1814	0.546679	6.45485		folE2	-0.210489	0.974458
PA3342	0.546014	4.44405		PA4806	-0.210481	0.393544
norB	0.545819	2.06441		PA3411	-0.21039	0.197511
PA3240	0.544557	3.71919		ladS	-0.210199	0.695246
PA2669	0.543551	1.99933		PA3689	-0.210145	0.375786
PA1062	0.542372	3.36369		PA4629	-0.210036	0.710867
PA2763	0.542059	1.31525		PA4637	-0.209922	0.341518
PA4838	0.541814	3.96887		PA0920	-0.209752	1.02515
PA5333	0.541331	8.01228		ogt	-0.209732	0.584074
PA0886	0.54126	1.43894		PA4974	-0.209732	1.76988
PA4649	0.541217	0.902564		PA2973	-0.209705	1.04435
PA3376	0.540968	1.29291		PA0571	-0.20937	0.734339
PA2213	0.540176	0.579381		PA1093	-0.209308	0.817684
PA1231	0.539933	0.636684		ppiB	-0.209175	1.50897
PA0179	0.539229	2.98558		ftsX	-0.208948	1.16825
PA0480	0.538077	0.983811		ccpR	-0.208773	0.373657
vanA	0.53776	1.47153		PA3765	-0.208751	0.2345
PA3380	0.537745	0.525812		uvrA	-0.208687	1.50816
rpsM	0.537629	9.16439		PA3893	-0.208672	0.77892
PA3137	0.537153	2.92979		pheS	-0.208538	0.867694
qscR	0.536453	1.39109		PA4972	-0.208084	0.91353
phnC	0.536314	1.19803		PA5463	-0.208036	1.11038
galE	0.536138	2.61739		cysB	-0.208023	1.32709
PA1764	0.535917	1.46117		sucC	-0.207859	1.21145
sodM	0.5356	2.60938		prmA	-0.207754	0.83615
PA4435	0.535569	3.93489		PA4438	-0.207608	1.14896
PA3500	0.53518	2.56323		gcp	-0.207501	0.999209
opdT	0.535098	1.21011		lepA	-0.206894	0.938
PA1511	0.535054	5.95557		PA0534	-0.206526	0.393544
PA0808	0.534919	1.08753		PA2762	-0.206153	0.397144
azoR1	0.534359	1.32274		PA4523	-0.206058	1.08959
rpmJ	0.533747	7.80852		nadA	-0.205915	1.27261
PA1264	0.533661	1.3326		PA3950	-0.205806	1.09935
PA0029	0.53346	2.25925		rpoH	-0.205755	1.41988
PA5314	0.53145	3.53558		PA4833	-0.205397	0.62121
PA0451	0.531335	1.03488		leuS	-0.205346	1.7526
PA3274	0.530756	1.04437		xcpS	-0.205249	0.627861
PA0613	0.529074	1.60552		PA4815	-0.205227	0.687373
PA4518	0.528915	3.49865		ung	-0.204785	1.03903
PA3318	0.528305	1.28816		tag	-0.20471	0.607261
PA0326	0.527616	1.44779		PA4090	-0.204693	0.331277
PA0060	0.526575	3.77475		PA0816	-0.204276	0.328951
PA2171	0.526517	0.402982		yfiB	-0.204213	0.77648
PA5395	0.525909	1.47403		nirN	-0.204086	0.315001
PA1753	0.524502	4.28366		PA3801	-0.20407	1.48824
PA1972	0.522615	0.875067		ilvE	-0.203831	1.14573
PA5433	0.521247	2.03293		PA0957	-0.203751	0.543256
rpoB	0.520934	12.1619		PA5408	-0.203385	0.213827
PA5176	0.52092	5.64379		PA5052	-0.203382	1.10497
mexB	0.520687	11.9842		PA5478	-0.203141	1.00321
cupA2	0.520134	0.572743		bfmR	-0.203118	0.474708
rplA	0.518827	7.30965		psrA	-0.203034	0.836748
PA5524	0.51863	2.56643		PA0937	-0.202836	1.37103
rplO	0.51839	12.4827		sodM	-0.202824	0.168644
PA1137	0.518383	1.77215		PA3350	-0.202511	0.846228
PA3596	0.517607	1.09903		PA0356	-0.201984	0.954442
PA2151	0.517449	1.14003		PA2666	-0.201962	0.505727
PA1659	0.517322	1.2931		PA0860	-0.201774	0.65139
ptrB	0.516309	2.22082		PA1937	-0.20149	0.2076
pntB	0.516138	3.50197		flhA	-0.201445	0.954442
coaB	0.51609	3.87071		PA0358	-0.20143	0.466456
pvdO	0.515819	1.90252		PA0490	-0.201082	0.175366
gpuA	0.513664	1.97029		nqrF	-0.201052	1.40364
toxA	0.513577	2.25931		PA3372	-0.200907	0.498802
PA4507	0.513517	4.44928		PA4401	-0.200679	0.88748
PA0444	0.512661	2.83852		PA1160	-0.200413	0.592809
PA2184	0.511304	0.796593		PA3309	-0.20041	0.355476
xylZ	0.511139	0.582926		PA1295	-0.200307	0.501291
PA1065	0.510402	1.27273		rplI	-0.199903	1.56379
PA2754a	0.510225	1.62336		proA	-0.199873	0.763914
xseB	0.510197	0.941765		PA2182	-0.199733	0.130541
PA1649	0.509975	1.57018		PA0159	-0.199669	0.684189
PA3281	0.509463	1.17045		flgM	-0.199541	1.33344
PA4488	0.508673	5.28995		PA3489	-0.199436	0.80971
PA4805	0.508473	1.89342		PA0260	-0.199248	0.98276
PA4112	0.508259	5.45102		fliG	-0.199164	1.04102
truB	0.507588	6.29147		PA0248	-0.198909	0.659067
dgt	0.507554	5.95882		PA1095	-0.19885	1.17488
PA1158	0.506845	3.62465		PA1289	-0.198798	0.332246
PA0567	0.506384	2.14355		PA0015	-0.198566	0.656373
gtdA	0.505615	1.20403		PA0398	-0.198542	0.323938
PA0510	0.505542	0.666005		PA4377	-0.19834	0.330026
PA2163	0.505508	0.531314		PA4292	-0.19815	0.683023
rpmE	0.504639	2.3266		PA0100	-0.197999	0.637302
PA4046	0.504176	4.79482		pyrC	-0.19792	1.14052
PA5311	0.504087	2.22824		PA4582	-0.197574	0.461207
PA2561	0.504054	3.40125		PA4924	-0.197252	0.787242
PA2855	0.503948	3.78339		PA3262	-0.19714	0.917572
PA3979	0.502457	3.61507		gmk	-0.197021	0.72937
PA3722	0.502174	7.31792		PA5340	-0.196748	0.942745
thiI	0.501823	7.97263		fleS	-0.195914	0.583018
PA1396	0.500954	4.72323		PA5084	-0.195648	0.157961
PA2059	0.5007	0.795249		PA3302	-0.195522	0.61434
PA2035	0.499214	2.05019		galU	-0.195438	1.12004
PA1924	0.499124	0.529832		PA0667	-0.195354	1.54788
PA4896	0.498388	1.03196		PA0797	-0.195186	0.540393
PA0013	0.49795	5.13855		aruF	-0.194928	0.780487
guaB	0.497893	9.65946		murI	-0.194701	0.573065
PA1025	0.497823	1.80171		PA4004	-0.19385	0.724576
PA4087	0.497103	0.727013		ribA	-0.193716	0.848304
PA1237	0.495854	0.551227		pcnB	-0.193564	1.07626
PA3139.1	0.495698	0.541551		cobN	-0.193486	1.10016
waaG	0.495524	6.31652		vreA	-0.193324	0.132822
PA3920	0.495408	2.00781		wbpA	-0.193234	1.13155
PA0905.1	0.494336	3.49871		kup	-0.193229	0.859763
PA1018	0.492385	1.69395		fpr	-0.193193	0.671842
pvdF	0.492334	2.24565		spuA	-0.193106	0.918177
PA3174	0.491716	1.32345		PA5005	-0.193042	1.07495
PA2694	0.491422	1.25928		aguR	-0.192967	0.507739
pelG	0.491366	1.81078		glyA3	-0.192875	0.896333
PA1190	0.491154	1.31036		adk	-0.192734	0.962683
glgP	0.491134	2.20091		map	-0.1925	1.0515
pchF	0.490987	1.37181		PA3675	-0.192371	0.867694
PA1660	0.490153	2.23133		PA0385	-0.192105	0.725989
rplQ	0.490039	6.35687		gabP	-0.191985	0.295391
antB	0.489744	0.663961		PA0919	-0.191943	0.800777
PA2032	0.489322	6.25644		PA1181	-0.191337	0.782432
PA0138	0.488835	1.44688		PA1367	-0.191186	0.468724
PA2766	0.488312	1.62558		PA0158	-0.190823	1.02665
PA0068	0.488083	2.44195		PA0583	-0.190649	0.613188
PA4358	0.48797	1.79584		PA3526	-0.190435	0.63883
PA4089	0.485527	0.537153		rnr	-0.190382	1.37122
arnE	0.485512	1.51547		PA5047	-0.190197	0.773389
fppA	0.485186	1.10926		pra	-0.189911	0.39856
ccmA	0.484861	7.35203		ccoP1	-0.189879	1.15305
PA2474	0.484614	0.402853		mdoH	-0.189818	1.01197
mdlC	0.48439	1.59505		PA0276	-0.189667	0.153326
PA0549	0.484366	4.95385		rmlD	-0.189389	1.02239
pstS	0.482661	3.11088		PA3575	-0.189276	0.645727
PA1390	0.482456	1.46625		PA4279	-0.188919	0.53956
PA2957	0.482302	5.79995		PA4933	-0.188748	1.28392
PA3123	0.482286	2.25007		hemK	-0.188431	0.588113
clpV1	0.482155	4.99808		PA3679	-0.188335	0.714244
rcpC	0.481936	1.47508		oprF	-0.188088	0.754842
rocS1	0.481929	2.87954		rnt	-0.187984	0.810118
PA3559	0.481817	7.00663		PA5130	-0.187755	0.796093
PA1499	0.481593	0.697429		PA0747	-0.187679	0.501706
moeA1	0.481488	0.749807		metX	-0.18671	0.779594
pppA	0.481379	3.70668		PA5072	-0.186563	1.00321
phoQ	0.481219	2.88767		PA0131	-0.186386	0.232918
PA2133	0.481051	0.384793		PA3634	-0.186359	0.478885
purK	0.481033	6.0029		PA3720	-0.186282	0.160088
flgF	0.480586	4.13189		PA5148	-0.185955	0.996957
PA3124	0.480579	3.42212		folC	-0.185779	0.936322
PA1406	0.47938	2.32376		nqrA	-0.185738	1.03553
PA1680	0.478005	1.35882		obg	-0.185682	1.28157
PA3136	0.477973	1.6315		mgtE	-0.185603	0.91353
PA4671	0.477698	8.49606		PA3680	-0.185545	0.557596
vgrG1	0.477583	5.9513		prlC	-0.185472	1.00321
ribA	0.477081	7.07537		mltB1	-0.185449	0.885302
PA0568	0.476784	2.59504		PA2293	-0.185406	0.0895221
PA1389	0.476638	2.17329		PA2880	-0.185378	0.226878
PA0585	0.475917	1.36537		fimX	-0.185283	1.16374
PA0088	0.475844	4.81285		folD	-0.185185	0.846571
PA0583	0.475481	4.97008		PA5228	-0.185097	0.831261
PA2057	0.474631	1.93069		PA2030	-0.185045	0.347153
waaC	0.474557	7.71623		PA0190	-0.184978	0.156955
nirF	0.474517	1.48408		lspA	-0.184937	0.895079
PA2157	0.474323	0.820627		PA0775	-0.184286	0.584891
PA3573	0.474094	3.25465		nqrB	-0.1842	0.744094
hasAp	0.47263	2.27106		PA5310	-0.184173	0.660101
PA0665	0.472308	6.51489		PA1520	-0.184096	0.915968
PA1853	0.471846	4.45716		cat	-0.184023	0.876918
PA0177	0.470851	1.42169		PA5324	-0.183936	0.604569
PA3951	0.46882	4.40617		PA2354	-0.183893	0.12495
PA2653	0.468122	4.27321		PA1164	-0.183869	0.605677
PA0014	0.468107	1.89394		wbpM	-0.183563	1.0446
PA2280	0.467776	2.88627		PA4789	-0.183459	0.222999
PA4972	0.467749	4.64609		PA4025	-0.18324	0.125091
PA1258	0.467331	0.47634		PA1597	-0.183175	0.631099
xylL	0.467192	0.340131		PA5114	-0.182962	1.11882
PA0587	0.466583	3.32876		PA1857	-0.182925	0.632324
PA1043	0.465983	2.68934		fruI	-0.182924	0.271548
pcaF	0.465299	1.3176		PA1031	-0.18291	0.809485
PA3715	0.465034	5.13036		PA2289	-0.182606	0.888799
PA2939	0.4647	1.82187		coaC	-0.182419	0.81511
PA4716	0.46449	3.29515		PA0549	-0.181768	0.707185
PA4365	0.463522	0.492309		kynU	-0.181741	0.438108
atuH	0.462844	2.44764		aruG	-0.181658	0.647738
PA1740	0.461929	2.30457		PA4589	-0.18164	0.389691
PA5019	0.459981	6.51528		PA5286	-0.181586	0.729818
folX	0.459861	3.64413		hemE	-0.181578	0.789768
aceE	0.459516	7.43759		PA3298	-0.181213	0.0933104
PA1661	0.459252	0.974055		PA0536	-0.181198	0.675155
kdpC	0.459188	1.59247		PA0389	-0.18119	0.654645
PA1267	0.459003	0.566182		PA0947	-0.180927	0.809351
PA5188	0.45875	2.13585		PA4445	-0.180893	0.792996
PA0911	0.458016	1.99294		fppA	-0.180857	0.162355
PA1503	0.457944	0.867632		PA1563	-0.180123	0.55893
PA4637a	0.457725	2.32011		PA5346	-0.179894	0.869384
PA1232	0.457521	0.909789		pdxB	-0.17989	0.220853
hcpA	0.456537	1.22686		hisD	-0.179882	0.72937
PA1884	0.456437	1.32555		sucD	-0.179738	0.851978
PA4150	0.456436	1.30268		PA4022	-0.179638	0.319325
PA2251	0.456172	3.36907		dnaG	-0.179514	1.07275
bfiR	0.455283	1.9873		PA4722	-0.17943	0.746269
eraR	0.454853	0.381115		PA0186	-0.179273	0.351548
PA2937	0.454333	0.637174		PA4791	-0.179261	0.252862
PA1135	0.453946	2.40981		comL	-0.179068	1.12518
atuG	0.453819	0.762578		endA	-0.179031	0.419302
PA4936	0.453251	5.58219		fliC	-0.178979	0.651492
algI	0.453011	1.37126		tonB2	-0.178888	0.126024
ftsA	0.452284	6.70351		gyrA	-0.178461	0.937728
PA5084	0.452158	1.00082		rluD	-0.178406	0.83615
pslM	0.451795	0.97163		PA1666	-0.178381	0.160777
PA4353	0.451507	4.45209		dacC	-0.177765	1.02694
PA4739	0.449008	3.05056		motB	-0.177661	0.606387
PA2581	0.44846	5.51945		hisC2	-0.177631	1.08562
cupA3	0.448431	0.952891		PA5330	-0.177303	0.87835
PA0586	0.447895	3.40753		PA5222	-0.177162	0.312018
rpsE	0.447348	7.80325		PA1964	-0.177121	0.716184
PA5401	0.446736	0.939771		PA1510	-0.177115	0.35788
PA3575	0.446338	3.19295		PA0239	-0.176704	0.385413
PA0860	0.445208	2.88891		PA2775	-0.176667	0.54813
PA3688	0.44515	1.5476		PA3124	-0.17646	0.492361
PA1908	0.445044	0.430452		PA5183	-0.17631	0.0689359
PA0333	0.444123	2.32922		prpB	-0.176214	0.477133
oprE	0.443965	8.61523		pyrF	-0.176196	0.705331
PA0914	0.443608	2.19074		PA1627	-0.176164	0.289214
PA2955	0.443531	2.40587		nadD	-0.175848	0.658043
PA5120	0.44331	1.65885		PA4851	-0.175606	0.506424
PA4673	0.442904	5.50709		PA5362	-0.175463	0.60746
glk	0.441654	4.59968		PA4046	-0.17543	0.430313
pntAA	0.441597	3.16485		bfmS	-0.175258	0.238323
PA0234	0.441175	1.88782		PA4701	-0.17514	0.938
PA2148	0.440759	0.31517		PA5519	-0.174893	0.549873
PA5114	0.440395	6.9046		PA1299	-0.174772	0.507492
PA1106	0.44003	4.24157		PA0268	-0.174423	0.344017
PA3375	0.438648	0.670984		PA0910	-0.174288	0.308999
PA1657	0.438543	1.4785		PA3539	-0.174125	0.516612
PA4897	0.436355	1.808		murB	-0.17399	0.508691
PA0457.1	0.435287	1.71482		PA4580	-0.173317	0.474652
pvdP	0.434936	1.31536		alaS	-0.173289	0.985877
PA0729.1	0.434808	1.23036		thrH	-0.173202	0.824894
PA1784	0.434499	0.95238		PA3285	-0.172939	0.806468
PA2918	0.433923	1.41601		PA3756	-0.172268	0.820554
rpsK	0.433598	6.98274		purC	-0.172259	1.13375
icmF1	0.43286	4.43516		tktA	-0.172145	0.695599
PA4779	0.432518	2.66136		PA3093	-0.171795	0.575361
PA2583	0.431368	4.10297		gpsA	-0.17162	0.936322
PA0042	0.431077	3.54529		PA5101	-0.171436	0.167057
PA1961	0.430651	2.47131		PA2972	-0.171389	0.474708
PA1509	0.430449	3.43461		folP	-0.171247	0.446481
PA5441	0.42957	5.22815		PA1112.1	-0.171187	0.339659
PA1425	0.429196	2.86082		PA0436	-0.170765	0.68736
PA1890	0.428751	3.45036		gatB	-0.170669	0.777515
rocR	0.42847	2.04338		erdR	-0.170641	0.670687
PA1786	0.428055	1.33029		PA0801	-0.170515	0.075024
oprO	0.427856	1.20138		PA2792	-0.170512	0.435549
PA3723	0.427693	1.28536		PA3849	-0.170454	0.926257
PA1169	0.427627	1.51528		gloA1	-0.170159	0.950174
PA2503	0.427485	3.93166		waaF	-0.169969	0.81847
PA2936	0.427365	0.809626		PA2599	-0.169865	0.286922
rpsR	0.427211	6.73605		PA4928	-0.169805	0.783253
PA3679	0.426892	2.50768		xqhA	-0.169783	0.222006
dht	0.426813	0.995947		parR	-0.169678	0.572568
PA4351	0.426457	0.631789		PA4277.2	-0.169636	0.3883
PA5113	0.425136	3.10703		opdO	-0.169627	0.263365
PA5423	0.424987	3.78339		mreC	-0.169617	0.584891
PA0103	0.424606	3.22052		xcpP	-0.169368	0.579826
PA0169	0.424021	2.81011		PA3949	-0.169331	0.684189
PA2067	0.423647	0.359856		lpxC	-0.169285	1.04344
glgB	0.423588	0.678895		PA1012	-0.169235	0.677396
PA2448	0.423445	1.45664		minD	-0.169099	0.659519
PA4928	0.423091	5.69586		PA4421	-0.168887	0.528902
PA2168	0.423065	0.306574		pslE	-0.168861	0.718487
PA4726.1	0.42182	0.638473		PA4840	-0.168746	0.665166
PA0392	0.420843	3.14275		ubiA	-0.168726	0.63883
PA2780	0.420837	1.42465		mreB	-0.168677	0.558895
purE	0.420732	3.89666		PA5430	-0.168606	0.891624
PA5093	0.419351	2.10565		coaD	-0.16841	0.821257
groEL	0.418635	3.41906		argB	-0.167851	0.902913
phzM	0.418484	1.47879		pgk	-0.167644	0.626654
PA5156	0.41826	3.63318		nqrD	-0.167435	0.586942
PA4630	0.418228	2.75595		PA1372	-0.167419	0.672703
kdpA	0.417702	1.47611		pntB	-0.167368	0.499016
PA0984	0.417584	1.25943		PA4715	-0.167324	0.604766
PA3425	0.417224	0.707765		PA0394	-0.167194	0.764761
napB	0.416777	0.430001		sbcD	-0.167147	0.453447
PA2984	0.416718	1.13274		PA4639	-0.16689	0.835868
hcnC	0.416585	1.20734		PA4169	-0.166596	0.176464
topA	0.416111	6.05608		capB	-0.166532	0.565781
PA0823	0.41541	1.88237		PA1096	-0.166398	0.771052
PA5218	0.415389	2.24774		cyaB	-0.166213	0.629132
PA3209	0.414076	1.31696		PA0598	-0.165769	0.481463
PA3178	0.413912	2.22126		PA0148	-0.16548	0.642676
PA5252	0.412981	5.94076		PA4906	-0.165419	0.559997
pslN	0.412367	1.48656		PA0554	-0.165336	0.686509
PA1731	0.409707	1.01888		wspC	-0.165268	0.401221
PA1285	0.409284	1.51856		PA4987	-0.165003	0.58436
PA1648	0.40925	1.20416		PA3316	-0.164443	0.355476
PA1188	0.408957	2.11198		PA5133	-0.164205	0.637339
PA0884	0.408727	1.13438		PA2437	-0.163972	0.0929829
PA1361	0.408317	3.153		murA	-0.163824	0.910728
PA2268	0.408129	0.980623		PA0333	-0.163715	0.418485
PA3969a	0.408035	1.7046		PA0495	-0.163666	0.266999
PA0638	0.407644	1.5644		bcp	-0.163164	0.688885
PA4490	0.40753	3.40013		PA5525	-0.162804	0.497084
PA4737	0.406705	1.89593		PA1193	-0.162515	0.643055
PA0907	0.405324	1.18483		PA2114	-0.16243	0.292977
pcaT	0.404844	1.57301		folA	-0.162408	0.578855
mucC	0.404587	3.07254		ssrS	-0.162239	0.427367
PA0811	0.40342	1.40267		PA3957	-0.16199	0.225377
rpsF	0.403412	5.77217		PA4793	-0.161982	0.496073
folB	0.403279	2.64251		wrbA	-0.161914	0.614933
PA1894	0.402844	0.686222		PA4079	-0.161701	0.662443
PA2771	0.402498	3.91321		PA3224	-0.161543	0.528848
PA1133	0.402086	1.01885		PA3225	-0.161469	0.572983
hutC	0.401191	3.46166		dsbB	-0.161389	0.429726
PA4926	0.400309	1.94702		PA3854	-0.161241	0.427367
PA4899	0.399614	1.13514		PA5227	-0.161204	0.574937
azoR3	0.398837	1.37979		PA3019	-0.161125	0.713425
phzS	0.397817	1.98168		PA4478	-0.161072	0.382185
PA5151	0.397284	2.84938		glnK	-0.160628	0.95326
PA0935	0.396749	2.46721		purL	-0.160412	0.77648
PA0147	0.396045	2.14993		PA3988	-0.160302	0.776763
PA0840	0.395742	2.02795		PA0876	-0.160282	0.443986
PA3330	0.395461	0.522167		pcaH	-0.160257	0.310747
PA1441	0.395429	4.38186		PA4849	-0.160214	0.372963
rmf	0.394638	3.55517		PA1053	-0.160195	0.239768
PA0976.1	0.394469	3.44213		PA5078	-0.160118	0.696287
aroQ2	0.394255	1.29592		waaA	-0.160053	0.48632
arcC	0.394035	3.0819		PA1934	-0.160041	0.44025
PA2455	0.393972	2.06858		PA4627	-0.160022	0.610319
relA	0.393947	6.41539		PA4543	-0.160011	0.30796
PA2880	0.393799	0.818097		PA5160	-0.159842	0.318429
PA0847	0.393304	2.38759		atpI	-0.159659	0.34728
PA0534	0.393135	1.42717		PA2819.3	-0.159476	0.400446
PA2592	0.393026	3.40047		PA5225	-0.159401	0.488742
PA2764	0.392755	2.06642		PA4894	-0.159368	0.126197
PA0325	0.392739	1.17327		PA2895	-0.159339	0.159063
PA4828	0.392488	0.762568		PA4488	-0.159317	0.427807
PA1469	0.392252	1.58059		PA0759	-0.159109	0.576224
PA1360	0.391765	1.53082		PA4842	-0.159053	0.790058
PA1325	0.391502	1.15097		PA1592	-0.159013	0.399339
lig	0.391246	4.30492		PA0388	-0.158922	0.81149
PA0786	0.390719	0.55271		PA3941	-0.158906	0.282499
PA3734	0.390609	0.962342		fumC2	-0.158768	0.536097
PA4786	0.390043	1.15942		PA4586	-0.158411	0.228643
rplR	0.390004	7.344		PA2971	-0.158309	0.750386
PA1404	0.389381	0.708551		ffs	-0.158282	0.280342
nirQ	0.389194	1.62108		PA5294	-0.157959	0.309213
PA2940	0.388535	1.39492		PA0663	-0.157833	0.512686
PA2916	0.386602	0.305144		dxs	-0.15777	0.585676
PA2928	0.386535	1.62336		PA0097	-0.157202	0.285233
PA1889	0.386361	3.29712		PA1293	-0.157202	0.652579
PA0070	0.385631	4.2808		cupB1	-0.157122	0.214859
xylX	0.384929	0.402982		PA3778	-0.156766	0.415698
PA0839	0.38472	1.2518		purD	-0.15676	0.53309
PA4126	0.384585	0.770273		PA0735	-0.156747	0.35427
PA3368	0.384562	1.03675		sbcB	-0.156592	0.632454
PA2682	0.38405	1.6066		aruD	-0.156362	0.553335
PA1020	0.383875	0.939844		leuD	-0.156327	0.477133
PA1826	0.383838	1.89899		PA4466	-0.15625	0.504532
PA3009	0.383661	3.33023		PA0354	-0.156178	0.557596
PA3284	0.383592	1.23817		lpxK	-0.15615	0.400446
PA0859	0.38284	1.3583		PA0127	-0.156129	0.362549
PA2422	0.382739	0.771874		PA5217	-0.156057	0.0916084
PA2789	0.382581	1.75164		nadC	-0.155756	0.551259
PA3031	0.382367	3.06682		phoR	-0.155664	0.341679
PA4039	0.381773	1.48461		PA0065	-0.155512	0.532475
PA1486	0.381564	1.47384		PA5156	-0.155284	0.596266
PA4121	0.381247	0.614038		hemC	-0.154962	0.579422
rhlB	0.381144	1.92714		PA0774	-0.154869	0.59503
PA2716	0.379842	0.910027		PA0130	-0.154806	0.251512
PA1967	0.378742	2.94404		PA1069	-0.154709	0.75743
PA2027	0.378571	0.563179		PA0332	-0.154001	0.14329
PA4071	0.378441	0.321441		PA1840	-0.153846	0.604289
PA2207	0.378003	0.509502		PA4562	-0.153481	0.596634
PA2816	0.37725	1.54534		PA0156	-0.153374	0.479717
PA0113	0.377007	1.49908		rrmA	-0.152948	0.449954
PA2938	0.376992	1.05084		fruK	-0.152911	0.249635
cysE	0.376514	4.93092		PA0360	-0.152409	0.535382
ftsJ	0.376404	3.88152		PA0541	-0.152388	0.593304
PA2450	0.376274	2.94463		mfd	-0.151852	0.696113
PA5431	0.37613	1.22693		glmU	-0.151787	0.488289
PA2173	0.375831	0.278582		PA0340	-0.151781	0.467844
prpD	0.374825	2.57166		purA	-0.151183	0.833069
PA1116	0.374375	3.18812		PA1492	-0.151137	0.168922
PA4177	0.374246	0.734827		PA5369.5	-0.151112	0.113537
rplF	0.374239	5.61412		PA5229	-0.151087	0.508219
rpmD	0.373661	4.54469		ltaA	-0.151047	0.635401
PA2858	0.373601	4.09696		aruB	-0.151003	0.624361
PA1388	0.373138	0.902735		PA2597	-0.150934	0.243469
PA1355	0.371739	0.214057		PA0234	-0.150689	0.164726
argB	0.371114	4.07203		PA5333	-0.150656	0.612483
PA4476	0.37067	2.7025		PA0494	-0.150441	0.213306
purL	0.370623	6.2682		waaL	-0.150401	0.511148
PA1252	0.370522	0.81146		panB	-0.150226	0.556875
metZ	0.370245	4.53558		PA1615	-0.149995	0.341679
PA1667	0.369861	1.5215		PA4069	-0.149961	0.847713
PA2605	0.36978	2.90815		PA5348	-0.149913	0.328538
PA5293	0.369212	1.67957		hisG	-0.149684	0.579826
rimK	0.368374	2.53208		fdnG	-0.149639	0.359192
kdpF	0.367338	0.397581		PA2800	-0.149313	0.462265
PA1149	0.367064	0.713775		PA0545	-0.149285	0.332262
PA2036	0.366907	0.438521		lytB	-0.149283	0.586516
PA1730	0.36683	1.58559		PA4174	-0.149102	0.307483
algZ	0.366255	1.86709		PA4705	-0.149057	0.209402
PA1263	0.366207	2.30808		PA5004	-0.149022	0.534525
PA2631	0.365709	2.71809		PA0658	-0.148833	0.508511
PA4405	0.364486	2.23821		serC	-0.148814	0.604289
PA1540	0.364032	0.529832		proC	-0.148748	0.312213
PA4012	0.363698	2.99704		PA1489	-0.148748	0.310747
PA5542	0.361893	1.21653		PA2531	-0.148577	0.112924
pcoB	0.36174	1.41886		PA1271	-0.148438	0.527294
PA2958	0.360994	1.87778		PA3368.1	-0.148429	0.107529
arnA	0.360675	2.30808		PA4486	-0.148356	0.365142
PA3367	0.360568	1.01491		rluA	-0.148154	0.362581
PA0071	0.360133	3.68726		PA2819.1	-0.148071	0.294194
rpsN	0.359764	5.01121		PA5534	-0.147997	0.146076
PA1484	0.359641	1.29429		PA4992	-0.147859	0.576962
PA2708	0.359357	1.16102		PA2894	-0.147624	0.291092
PA1298	0.358812	0.769766		PA0739	-0.14758	0.214917
PA0315	0.358715	2.33558		PA4474	-0.14757	0.593011
PA0394	0.357923	4.41541		PA3313	-0.147407	0.459699
greB	0.356999	2.70915		PA2786	-0.147194	0.10277
PA3276	0.355893	2.66136		phr	-0.147003	0.597786
nalD	0.355863	2.94697		PA3021	-0.146884	0.506524
hfq	0.355604	3.07077		PA5121	-0.146768	0.551259
PA3427	0.355356	1.06354		PA1011	-0.146178	0.688968
PA2630	0.354915	2.77854		PA3494	-0.146077	0.289654
PA5390	0.354768	1.24005		pslF	-0.145685	0.327269
PA0310	0.354632	2.57668		PA4767	-0.145569	0.434698
PA0227	0.354377	0.931955		PA0547	-0.145453	0.698404
PA5181.1	0.352176	1.15498		PA3201	-0.145417	0.787775
cobA	0.351275	1.23568		pdxJ	-0.144163	0.564855
PA1672	0.35049	1.16782		cobP	-0.14411	0.180719
PA2179	0.349466	0.361936		moeB	-0.144007	0.497327
PA3716	0.349415	4.69605		PA5498	-0.143861	0.30796
katN	0.348624	0.474953		cmk	-0.14374	0.781172
PA3793	0.348437	0.825287		PA1504	-0.143537	0.602505
pykF	0.348255	0.892002		PA1866a	-0.143515	0.30108
PA3993	0.347646	1.82302		dnaB	-0.143363	0.479328
PA4653	0.347359	0.854303		vqsM	-0.143345	0.288927
PA5191	0.346163	2.05436		PA5076	-0.143264	0.434372
PA2680	0.345972	0.849517		PA5048	-0.142964	0.332892
PA0431	0.345459	2.23245		PA2665	-0.142954	0.464379
PA0874	0.345193	1.3347		selA	-0.142925	0.382582
PA4915	0.344311	2.03825		PA5279	-0.142905	0.677142
PA2363	0.344259	0.624257		betI	-0.142742	0.477369
PA1790	0.343648	2.77627		apt	-0.142696	0.378485
PA1042	0.342643	0.966295		PA3248	-0.142657	0.31174
PA1222	0.341732	3.75377		PA3808	-0.142379	0.527664
PA2953	0.341245	1.2494		aprA	-0.142001	0.272313
PA0217	0.34108	1.65785		PA3314	-0.141918	0.271363
aruH	0.339403	1.40183		gbt	-0.14185	0.504388
PA0821	0.33834	2.15947		PA0123	-0.141642	0.385043
waaF	0.338223	3.88469		pscO	-0.141385	0.166646
PA5136	0.338218	3.63272		oprC	-0.141244	0.0575748
PA0838	0.338152	3.64475		PA4949	-0.141138	0.165825
acoR	0.336729	1.60459		PA3463	-0.14088	0.225239
PA0749	0.335982	1.75994		PA3895	-0.140861	0.362921
PA3236	0.334984	0.689179		PA2954	-0.140825	0.349672
typA	0.334863	3.70337		PA3828	-0.14006	0.472967
PA2539	0.33475	1.44409		purM	-0.139964	0.492177
PA2482	0.334662	1.0824		spuI	-0.139614	0.54625
rpsH	0.334487	3.84373		PA0974	-0.139061	0.627915
PA4611	0.333711	1.41188		PA4852	-0.138943	0.431663
alr	0.333364	3.13406		PA4203	-0.138898	0.212975
PA4149	0.332556	0.707765		PA5533	-0.13886	0.3845
opdH	0.332299	0.599709		PA5022	-0.138551	0.50796
PA3177	0.33228	2.46812		liuE	-0.138461	0.290702
PA3434	0.332111	1.73118		PA5159	-0.138396	0.255229
katE	0.332031	0.729151		PA4278	-0.138395	0.361731
PA0061	0.331361	1.8347		PA2540	-0.138291	0.456582
proC	0.330515	2.09092		PA4724	-0.137883	0.528373
PA5007	0.330258	2.16385		PA3794	-0.137834	0.392384
PA3817	0.329795	2.69118		PA3693	-0.137368	0.222469
PA5046	0.328587	4.04161		PA4724.1	-0.137163	0.209402
PA1353	0.328538	0.443476		PA3826	-0.137059	0.46925
PA4104	0.328369	0.527392		PA4948	-0.137054	0.27227
PA0915	0.327626	1.82926		PA0569	-0.136749	0.227542
PA2917	0.327226	1.1874		PA3133.4	-0.136723	0.302094
pcaQ	0.326945	2.00742		PA0181	-0.136633	0.248144
PA2920	0.326796	1.61267		PA2031	-0.136419	0.131743
PA1132	0.32497	1.94787		PA2027	-0.136381	0.108884
rplS	0.324301	3.84043		nuoA	-0.136375	0.463058
bdlA	0.323747	1.85985		ppiC2	-0.136352	0.469518
rmlB	0.323649	4.40997		pgm	-0.136221	0.559966
PA1145	0.323637	1.08005		PA5335	-0.136073	0.406338
PA2754	0.32341	0.759749		PA4916	-0.135984	0.197653
PA1646	0.323031	1.0835		PA0848	-0.135205	0.355266
PA1896	0.32287	0.580033		PA5146	-0.134809	0.681065
PA3681	0.322819	1.35237		trpC	-0.134604	0.420608
PA1537	0.321542	0.893341		spuD	-0.134251	0.664284
PA1796.4	0.32135	1.09057		bolA	-0.134051	0.582901
PA2750a	0.321295	0.748808		ampD	-0.133787	0.271548
hutI	0.321202	1.39539		PA2980	-0.133689	0.413768
PA2777	0.320067	0.818437		eutB	-0.133665	0.184625
PA4635a	0.319619	0.590688		PA3848	-0.133664	0.483514
PA5254	0.319083	1.67785		PA0492	-0.133603	0.236466
ftsW	0.318687	3.19734		PA3835	-0.133493	0.171359
PA3595	0.318616	0.995491		gcvT1	-0.133445	0.604661
PA3682	0.318112	0.976449		PA5090	-0.133424	0.337422
PA1157	0.318007	2.42249		ubiE	-0.133085	0.457026
betC	0.31739	1.57413		pcm	-0.132956	0.586623
PA3130	0.3163	1.49429		PA0068	-0.132549	0.235353
PA1007	0.315643	2.94404		PA2116	-0.132493	0.239661
PA0466	0.315588	0.31427		PA5202	-0.132375	0.441897
PA5186	0.314729	1.40986		pntAB	-0.132215	0.20374
PA4033	0.314282	0.639216		PA2109	-0.132179	0.216466
PA3574a	0.31312	1.33206		mutL	-0.132072	0.658799
PA1052a	0.313083	2.01896		tpbB	-0.131975	0.367744
PA1225	0.312506	1.13453		bacA	-0.131447	0.355664
prc	0.312143	1.8514		PA0911	-0.131403	0.173411
cif	0.311905	0.751034		algB	-0.131192	0.431494
PA3470	0.311122	1.93304		algZ	-0.13114	0.376205
rimJ	0.310895	0.710114		ftsK	-0.131086	0.713836
PA3324	0.310591	1.00704		PA5428	-0.130589	0.342148
PA1378	0.310366	0.831888		narX	-0.13058	0.30416
betA	0.309736	3.40204		mltD	-0.130365	0.560898
pntAB	0.309476	0.691614		lnt	-0.130131	0.455717
PA3374	0.3094	0.964419		recG	-0.129694	0.656373
PA3040	0.309216	2.40901		pbpA	-0.129659	0.347081
PA3034	0.308289	1.6699		PA1403	-0.129567	0.203463
rmlD	0.308233	3.01374		cobV	-0.129476	0.20822
PA2299	0.308118	1.34388		PA0034	-0.129125	0.2076
PA0352	0.307976	2.82807		PA1639	-0.129078	0.322797
gltB	0.307585	3.05586		gcvH1	-0.129072	0.511173
PA4834	0.307357	0.713062		PA2455	-0.129021	0.251276
PA5265	0.307121	2.15665		PA2921	-0.128944	0.275383
PA4816	0.307076	1.34516		senC	-0.128836	0.495112
rplK	0.306848	3.88766		PA0665	-0.128762	0.29489
glpM	0.306147	1.42768		PA5309	-0.128586	0.353295
mexA	0.305438	2.78017		PA3129	-0.128421	0.500453
PA0435	0.305107	0.674435		nqrC	-0.128006	0.442957
PA4746	0.304763	1.85858		PA0380	-0.127794	0.37388
PA0618	0.304672	1.29509		PA5363	-0.127775	0.413768
PA2458	0.303823	1.33801		PA0553	-0.126791	0.451969
PA4852	0.303527	2.56312		PA5196	-0.126339	0.355066
PA1651	0.302677	2.08075		PA5545	-0.126332	0.276986
PA3426	0.301417	1.14003		ppk	-0.126273	0.495301
PA2914	0.301317	1.07755		PA1263	-0.126239	0.251276
PA2345	0.301171	1.32895		PA5177	-0.126122	0.224976
PA0550	0.301145	1.6538		ribD	-0.126078	0.160139
PA0810	0.300987	0.958341		PA1620	-0.125963	0.0796235
pauA	0.300958	1.11705		PA2820	-0.125928	0.361731
PA4532	0.30065	1.23109		PA0486	-0.12573	0.360805
ftsI	0.300583	3.38715		lppL	-0.125431	0.469892
PA1839	0.299821	1.5081		PA1766	-0.125257	0.612964
PA0269	0.299792	1.62435		PA1478	-0.125016	0.252479
dnaB	0.299762	2.61328		PA3969a	-0.125007	0.160928
PA1291	0.298948	1.17815		PA4978	-0.124971	0.204385
PA4629	0.298714	1.93147		trxA	-0.124768	0.418655
PA0318	0.298052	2.04194		PA2546	-0.124556	0.209921
PA5409	0.297697	1.31158		PA5182	-0.124499	0.0625499
PA0223	0.297014	1.19565		rep	-0.124412	0.401221
phoP	0.296613	1.61303		PA3055	-0.124333	0.262517
PA5095	0.295824	0.621116		phoP	-0.124313	0.385229
PA0791	0.295771	1.54714		PA4280.5	-0.124125	0.0800702
PA5481	0.295674	0.658407		PA0101	-0.124031	0.263365
PA4782	0.295176	1.3062		fliN	-0.124014	0.3883
cdhR	0.295157	1.09144		epd	-0.123982	0.422503
algG	0.295009	1.03427		secG	-0.123546	0.304447
PA4715	0.294426	3.4149		nfxB	-0.123541	0.415698
PA1021	0.29424	0.563455		PA2032	-0.123524	0.464589
prrF2	0.293749	0.501599		ntrB	-0.123467	0.283056
PA2559	0.293237	2.09129		PA0122	-0.122975	0.223213
PA1833a	0.293118	1.15857		PA1364	-0.122753	0.124521
PA5290	0.292911	1.78092		PA4642	-0.122171	0.368312
PA5544	0.292901	1.12848		PA5087	-0.122096	0.223213
PA3238	0.291984	2.50254		PA3294	-0.122004	0.286876
PA2919	0.290519	0.239571		aroE	-0.121948	0.239661
hcpB	0.290093	0.749919		PA2538	-0.121616	0.208197
PA1387	0.28994	1.14949		ftsZ	-0.121607	0.570811
PA0033	0.289906	0.637936		PA1239	-0.121345	0.106226
PA3502	0.289721	0.321936		PA5061	-0.121241	0.214859
PA5205	0.289294	1.43868		PA4593	-0.12092	0.180205
PA2933	0.288944	0.399536		PA0789	-0.120764	0.309137
PA2471	0.288904	0.46135		dctA	-0.120716	0.209921
arnC	0.28871	2.31316		algW	-0.120191	0.449782
PA2609	0.288566	2.14031		roxR	-0.119983	0.401221
[truncated: 3,661 more rows]

## Sheet: Figure 1D left panel
GO Sensitivity
	Replicate	Starting CFU	Ending CFU	% Survival
WT	1	29300000	13000000	44.3686
	2	32700000	5370000	16.422
	3	25000000	7100000	28.4
	4	27000000	18000000	66.6667
	5	33500000	26500000	79.1045
	Replicate	Starting CFU	Ending CFU	% Survival
arqI-gloA2	1	33000000	685000	2.07576
	2	14000000	573000	4.09286
	3	22300000	185000	0.829596
	4	19500000	985000	5.05128
	5	36000000	3700000	10.2778
	Replicate	Starting CFU	Ending CFU	% Survival
::FLAG-arqI	1	31000000	710000	2.29032
	2	18700000	740000	3.95722
	3	22700000	2300000	10.1322
	4	27500000	4360000	15.8545
	5	31000000	4100000	13.2258
	Replicate	Starting CFU	Ending CFU	% Survival
::gloA2-HA	1	24000000	25500000	106.25
	2	30300000	19000000	62.7063
	3	27700000	39500000	142.599
	4	29500000	30500000	103.39
	5	25000000	33000000	132
	Replicate	Starting CFU	Ending CFU	% Survival
::arqI-FLAG gloA2-HA	1	20700000	19000000	91.7874
	2	30000000	21300000	71
	3	30300000	26000000	85.8086
	4	23500000	14500000	61.7021
	5	28000000	19500000	69.6429
	Replicate	Starting CFU	Ending CFU	% Survival
::arqI no tag	1	24000000	850000	3.54167
	2	25300000	247000	0.976285
	3	28000000	2000000	7.14286
	4	24000000	1500000	6.25
	5	37500000	5400000	14.4
Ordinary one-way ANOVA						Multiple Comparisons
Table Analyzed	Percent Survival					Number of families	1
Data sets analyzed	A-F					Number of comparisons per family	15
						Alpha	0.05
ANOVA summary
F	30.52					Tukey's multiple comparisons test	Mean Diff.	95.00% CI of diff.	Below threshold?	Summary	Adjusted P Value
P value	<0.0001					WT vs. ΔarqI-gloA2	42.53	8.069 to 76.98	Yes	**	0.0096	A-B
P value summary	****					WT vs. ::FLAG-arqI	37.9	3.443 to 72.36	Yes	*	0.0252	A-C
Significant diff. among means (P < 0.05)?	Yes					WT vs. ::gloA2-HA	-62.4	-96.85 to -27.94	Yes	***	0.0001	A-D
R squared	0.8641					WT vs. ::arqI--FLAG gloA2-HA	-29	-63.45 to 5.462	No	ns	0.1354	A-E
						WT vs. ::arqI	40.53	6.073 to 74.99	Yes	*	0.0147	A-F
Brown-Forsythe test						ΔarqI-gloA2 vs. ::FLAG-arqI	-4.627	-39.08 to 29.83	No	ns	0.9982	B-C
F (DFn, DFd)	3.351 (5, 24)					ΔarqI-gloA2 vs. ::gloA2-HA	-104.9	-139.4 to -70.47	Yes	****	<0.0001	B-D
P value	0.0195					ΔarqI-gloA2 vs. ::arqI--FLAG gloA2-HA	-71.52	-106.0 to -37.07	Yes	****	<0.0001	B-E
P value summary	*					ΔarqI-gloA2 vs. ::arqI	-1.997	-36.45 to 32.46	No	ns	>0.9999	B-F
Are SDs significantly different (P < 0.05)?	Yes					::FLAG-arqI vs. ::gloA2-HA	-100.3	-134.8 to -65.84	Yes	****	<0.0001	C-D
						::FLAG-arqI vs. ::arqI--FLAG gloA2-HA	-66.9	-101.4 to -32.44	Yes	****	<0.0001	C-E
Bartlett's test						::FLAG-arqI vs. ::arqI	2.63	-31.83 to 37.09	No	ns	0.9999	C-F
Bartlett's statistic (corrected)	24.25					::gloA2-HA vs. ::arqI--FLAG gloA2-HA	33.4	-1.057 to 67.86	No	ns	0.0612	D-E
P value	0.0002					::gloA2-HA vs. ::arqI	102.9	68.47 to 137.4	Yes	****	<0.0001	D-F
P value summary	***					::arqI--FLAG gloA2-HA vs. ::arqI	69.53	35.07 to 104.0	Yes	****	<0.0001	E-F
Are SDs significantly different (P < 0.05)?	Yes
ANOVA table	SS	DF	MS	F (DFn, DFd)
Treatment (between columns)	47380	5	9476	F (5, 24) = 30.52
Residual (within columns)	7452	24	310.5
Total	54832	29
Data summary
Number of treatments (columns)	6
Number of values (total)	30

## Sheet: Figure 1D right panel
MGO Sensitivity
	Replicate	Starting CFU	Ending CFU	% Survival
WT	1	27000000	440000	1.62963
	2	27500000	2100000	7.63636
	3	17500000	3000000	17.1429
	4	25500000	11500000	45.098
	5	29500000	18500000	62.7119
	Replicate	Starting CFU	Ending CFU	% Survival
arqI-gloA2	1	12300000	530000	4.30894
	2	19500000	2300000	11.7949
	3	19000000	3900000	20.5263
	4	30000000	17500000	58.3333
	5	24000000	7500000	31.25
	Replicate	Starting CFU	Ending CFU	% Survival
::FLAG-arqI	1	15700000	563000	3.58599
	2	27500000	3700000	13.4545
	3	21000000	3000000	14.2857
	4	29000000	10000000	34.4828
	5	29000000	6000000	20.6897
	Replicate	Starting CFU	Ending CFU	% Survival
::gloA2-HA	1	27300000	450000	1.64835
	2	29500000	5400000	18.3051
	3	22000000	2900000	13.1818
	4	37500000	17500000	46.6667
	5	33500000	9500000	28.3582
	Replicate	Starting CFU	Ending CFU	% Survival
::arqI-FLAG gloA2-HA	1	29000000	435000	1.5
	2	23500000	5100000	21.7021
	3	15000000	2200000	14.6667
	4	20500000	3600000	17.561
	5	19500000	3500000	17.9487
	Replicate	Starting CFU	Ending CFU	% Survival
::arqI no tag	1	25300000	390000	1.5415
	2	24000000	5000000	20.8333
	3	26500000	3100000	11.6981
	4	26500000	13500000	50.9434
	5	24000000	10000000	41.6667
Ordinary one-way ANOVA						Multiple Comparisons
Table Analyzed	Percent Survival					Tukey's multiple comparisons test	Mean Diff.	95.00% CI of diff.	Below threshold?	Summary	Adjusted P Value
Data sets analyzed	A-F					WT vs. ΔarqI-gloA2	1.601	-34.32 to 37.53	No	ns	>0.9999
						WT vs. ::FLAG-arqI	9.544	-26.38 to 45.47	No	ns	0.9606
ANOVA summary						WT vs. ::gloA2-HA	5.212	-30.71 to 41.14	No	ns	0.9974
F	0.358					WT vs. ::arqI--FLAG gloA2-HA	12.17	-23.76 to 48.09	No	ns	0.8969
P value	0.872					WT vs. ::arqI	1.507	-34.42 to 37.43	No	ns	>0.9999
P value summary	ns					ΔarqI-gloA2 vs. ::FLAG-arqI	7.943	-27.98 to 43.87	No	ns	0.9821
Significant diff. among means (P < 0.05)?	No					ΔarqI-gloA2 vs. ::gloA2-HA	3.611	-32.31 to 39.54	No	ns	0.9996
R squared	0.06941					ΔarqI-gloA2 vs. ::arqI--FLAG gloA2-HA	10.57	-25.36 to 46.49	No	ns	0.9403
						ΔarqI-gloA2 vs. ::arqI	-0.09391	-36.02 to 35.83	No	ns	>0.9999
Brown-Forsythe test						::FLAG-arqI vs. ::gloA2-HA	-4.332	-40.26 to 31.59	No	ns	0.9989
F (DFn, DFd)	1.044 (5, 24)					::FLAG-arqI vs. ::arqI--FLAG gloA2-HA	2.624	-33.30 to 38.55	No	ns	>0.9999
P value	0.4152					::FLAG-arqI vs. ::arqI	-8.037	-43.96 to 27.89	No	ns	0.9812
P value summary	ns					::gloA2-HA vs. ::arqI--FLAG gloA2-HA	6.956	-28.97 to 42.88	No	ns	0.9901
Are SDs significantly different (P < 0.05)?	No					::gloA2-HA vs. ::arqI	-3.705	-39.63 to 32.22	No	ns	0.9995
						::arqI--FLAG gloA2-HA vs. ::arqI	-10.66	-46.59 to 25.26	No	ns	0.9381
Bartlett's test
Bartlett's statistic (corrected)	5.953
P value	0.3108
P value summary	ns
Are SDs significantly different (P < 0.05)?	No
ANOVA table	SS	DF	MS	F (DFn, DFd)	P value
Treatment (between columns)	604.1	5	120.8	F (5, 24) = 0.3580	P=0.8720
Residual (within columns)	8100	24	337.5
Total	8704	29
Data summary
Number of treatments (columns)	6
Number of values (total)	30

## Sheet: Figure 1E
Fold induction realtive to untreated	0 mM			0.25 mM			0.5 mM			1 mM			2 mM			4 mM
Glyoxal	1	1	1	1.20874	1.16417	1.13785	2.31007	1.95252	1.62642	3.18122	3.39361	4.32128	5.15191	5.72935	8.34461	7.60557	10.8616	12.3581
Methylglyoxal	1	1	1	0.844277	0.976119	1.03212	0.774973	0.861682	1.07734	0.765895	0.857723	1.21853	0.951949	1.09801	1.36936	2.75346	2.93029	2.89483

## Sheet: Figure 1F
Fold induction realtive to untreated	No Treatment	Glyoxal	Methylglyoxal	Glycolaldehyde	Glyoxylic Acid	Glycolic Acid	Ethylene Glycol	Formaldehyde	Acetaldehyde	Propionaldehyde	Glutaraldehyde	Cinnamaldehyde	Diacetyl	Benzaldehyde	Vanillin	Hydrogen Peroxide
	1	4.32128	1.21853	0.998811	0.920299	1.00102	1.0249	1.37544	0.814499	0.70653	1.28535	0.888357	1.03642	0.928655	0.913998	1.17966
	1	3.39361	0.857723	1.12322	0.734441	0.767645	0.94266	1.42704	0.76168	0.711318	1.63471	0.972487	0.973182	0.832638	1.00214	1.04678
	1	3.18122	0.765895	0.968252	0.721511	0.728632	0.775724	1.383	0.707523	0.694787	1.5546	0.769315	0.832191	0.708005	0.871039	0.84903

## Sheet: Figure 3A
	Percent max mAU
Elution volume (mL)	WT	R16A	P87G	R49Q
-0.000893	0.000307533	3.15529	0	-0.0010628
0.002435	0.045314	3.5626	11.5017	1.94846
0.005764	0.0444721	3.5598	11.5036	1.94871
0.009092	0.0440779	3.55827	11.5016	1.94891
0.012421	0.0435141	3.55577	11.5014	1.94919
0.01575	0.0432361	3.55373	11.5023	1.94881
0.019078	0.0429086	3.55141	11.504	1.94861
0.022407	0.0429784	3.54957	11.5047	1.94866
0.025735	0.042411	3.54798	11.5033	1.94949
0.029064	0.0418336	3.54596	11.503	1.9513
0.032392	0.0419765	3.5443	11.5034	1.95165
0.035721	0.0421783	3.54324	11.5043	1.95214
0.03905	0.042206	3.54185	11.504	1.95199
0.042378	0.0420318	3.5412	11.5036	1.95125
0.045707	0.0423929	3.54117	11.5048	1.95284
0.049035	0.0431789	3.5416	11.5073	1.95293
0.052364	0.0433159	3.54221	11.508	1.95154
0.055693	0.0429616	3.54185	11.507	1.94922
0.059021	0.0431649	3.54145	11.5079	1.94749
0.06235	0.0436348	3.54046	11.5072	1.94854
0.065678	0.0433576	3.53966	11.5065	1.94887
0.069007	0.0429848	3.53955	11.5055	1.94842
0.072335	0.0429784	3.53891	11.5069	1.94883
0.075664	0.0430791	3.53843	11.5076	1.95044
0.078993	0.0434152	3.53807	11.5079	1.9511
0.082321	0.0439287	3.53779	11.5082	1.95246
0.08565	0.0440321	3.5371	11.5103	1.95318
0.088978	0.0443637	3.5358	11.513	1.95387
0.092307	0.0447288	3.53485	11.5132	1.95499
0.095636	0.0444109	3.53549	11.5151	1.95574
0.098964	0.0441051	3.53595	11.5144	1.95672
0.102293	0.0440675	3.53648	11.5141	1.95568
0.105621	0.0434905	3.53618	11.5134	1.95521
0.10895	0.0437917	3.53586	11.5144	1.95567
0.112278	0.0445279	3.53622	11.5156	1.95516
0.115607	0.044722	3.53666	11.5156	1.95522
0.118936	0.044669	3.5364	11.5157	1.95613
0.122264	0.0443274	3.53596	11.518	1.95652
0.125593	0.0442077	3.53646	11.5204	1.95716
0.128921	0.0443043	3.5365	11.5199	1.95692
0.13225	0.0441723	3.53627	11.5188	1.95738
0.135579	0.0440185	3.53549	11.5172	1.95701
0.138907	0.0442235	3.53576	11.5184	1.95715
0.142236	0.0441913	3.53622	11.5186	1.95857
0.145564	0.0438947	3.53697	11.5178	1.95976
0.148893	0.0436112	3.53745	11.5184	1.95857
0.152221	0.0435976	3.53716	11.5185	1.95842
0.15555	0.0435468	3.53705	11.5178	1.95865
0.158879	0.0433263	3.53598	11.5166	1.95796
0.162207	0.0429961	3.53502	11.5155	1.95762
0.165536	0.0426514	3.53438	11.514	1.95736
0.168864	0.0425575	3.53413	11.5129	1.9564
0.172193	0.042343	3.53455	11.512	1.95566
0.175522	0.0419179	3.53564	11.5109	1.95503
0.17885	0.0423851	3.53529	11.5092	1.95539
0.182179	0.043041	3.53326	11.5089	1.9552
0.185507	0.0430696	3.53247	11.5065	1.95562
0.188836	0.0433118	3.53329	11.505	1.958
0.192164	0.0431295	3.53427	11.5067	1.96004
0.195493	0.0426627	3.53441	11.5062	1.96083
0.198822	0.042152	3.53375	11.5065	1.9606
0.20215	0.0416149	3.533	11.5059	1.96025
0.205479	0.0420794	3.53315	11.5033	1.95898
0.208807	0.0424659	3.53173	11.4997	1.95814
0.212136	0.0420799	3.53117	11.4995	1.95791
0.215465	0.0418962	3.53144	11.4992	1.95907
0.218793	0.0420649	3.53117	11.4992	1.95829
0.222122	0.0420527	3.53109	11.4988	1.95775
0.22545	0.0418404	3.53	11.4995	1.95781
0.228779	0.0417628	3.52961	11.5048	1.95619
0.232107	0.042294	3.5292	11.5151	1.95351
0.235436	0.0425598	3.52831	11.5342	1.95125
0.238765	0.042455	3.52846	11.5572	1.94963
0.242093	0.0429122	3.53003	11.5823	1.94884
0.245422	0.043256	3.53068	11.6096	1.9487
0.24875	0.0428011	3.53081	11.638	1.94892
0.252079	0.0425298	3.53092	11.6685	1.94946
0.255408	0.0424296	3.5307	11.6992	1.9496
0.258736	0.0426936	3.53047	11.7314	1.95057
0.262065	0.0426949	3.53086	11.7623	1.95073
0.265393	0.0421951	3.53239	11.7923	1.95274
0.268722	0.0421407	3.53304	11.8248	1.95413
0.27205	0.0421502	3.53272	11.8573	1.95462
0.275379	0.0425081	3.53238	11.8863	1.95641
0.278708	0.0427884	3.53224	11.9145	1.95826
0.282036	0.0427707	3.53226	11.9394	1.96027
0.285365	0.042807	3.53196	11.964	1.96118
0.288693	0.0422509	3.5309	11.9906	1.96132
0.292022	0.0416449	3.53055	12.0175	1.96144
0.295351	0.0415233	3.5301	12.0429	1.96043
0.298679	0.0411473	3.52942	12.0668	1.96162
0.302008	0.040608	3.52974	12.0912	1.96333
0.305336	0.0404007	3.53004	12.115	1.96316
0.308665	0.0403258	3.53004	12.1377	1.96301
0.311993	0.0405159	3.52962	12.1562	1.96401
0.315322	0.0402741	3.5308	12.1695	1.96465
0.318651	0.0399099	3.53279	12.1748	1.96474
0.321979	0.0401145	3.53346	12.1767	1.96398
0.325308	0.0397462	3.53301	12.1752	1.96396
0.328636	0.0393484	3.53284	12.172	1.96509
0.331965	0.040041	3.53295	12.1677	1.96587
0.335294	0.0406189	3.5325	12.1619	1.96677
0.338622	0.0409305	3.53222	12.1563	1.96461
0.341951	0.04139	3.53196	12.1511	1.96312
0.345279	0.0417433	3.53131	12.1465	1.96257
0.348608	0.0422114	3.53066	12.1414	1.96259
0.351937	0.0428356	3.53054	12.1359	1.96339
0.355265	0.0434533	3.53008	12.1317	1.96389
0.358594	0.0434225	3.52956	12.1281	1.96188
0.361922	0.0435477	3.52949	12.1252	1.9611
0.365251	0.0437037	3.52924	12.1252	1.96178
0.368579	0.0435463	3.52956	12.126	1.96279
0.371908	0.0437545	3.53101	12.1259	1.96286
0.375237	0.0441963	3.53229	12.1257	1.9632
0.378565	0.0442535	3.53283	12.125	1.96357
0.381894	0.0444599	3.53327	12.1253	1.96629
0.385222	0.0448123	3.5331	12.1254	1.96727
0.388551	0.0450622	3.53241	12.125	1.96642
0.391879	0.0454514	3.53309	12.1247	1.96495
0.395208	0.0454913	3.5338	12.1257	1.96503
0.398537	0.0453766	3.53296	12.125	1.96426
0.401865	0.0452246	3.53217	12.1253	1.96371
0.405194	0.0448127	3.53208	12.1243	1.96377
0.408522	0.0443079	3.532	12.1241	1.96273
0.411851	0.0439541	3.5322	12.1232	1.96193
0.41518	0.0433835	3.53258	12.1214	1.95981
0.418508	0.0423924	3.53311	12.1189	1.95917
0.421837	0.0413106	3.53338	12.115	1.95929
0.425165	0.0399916	3.53323	12.1085	1.95909
0.428494	0.0388812	3.53326	12.1021	1.95922
0.431823	0.0378189	3.53365	12.095	1.96047
0.435151	0.036224	3.53388	12.0847	1.96148
0.43848	0.0344351	3.53442	12.0718	1.96139
0.441808	0.0331342	3.5343	12.0572	1.96147
0.445137	0.0316682	3.5336	12.0405	1.9603
0.448465	0.03019	3.53397	12.0222	1.96011
0.451794	0.029178	3.53462	12.0012	1.96042
0.455123	0.0279148	3.53455	11.9772	1.96126
0.458451	0.0266551	3.53433	11.95	1.96202
0.46178	0.0259035	3.53482	11.9218	1.96193
0.465108	0.0248911	3.53506	11.8926	1.96095
0.468437	0.0234664	3.53506	11.8605	1.96042
0.471766	0.0224404	3.5357	11.8257	1.96136
0.475094	0.0213518	3.53531	11.7898	1.9599
0.478423	0.0201398	3.53458	11.7513	1.95989
0.481751	0.0193451	3.53452	11.7118	1.9595
0.48508	0.019029	3.53419	11.6708	1.96008
0.488408	0.0188139	3.53381	11.6282	1.96002
0.491737	0.0183295	3.53355	11.5852	1.96054
0.495066	0.0179	3.53342	11.54	1.96115
0.498394	0.0177417	3.53325	11.4938	1.96191
0.501723	0.0176119	3.5332	11.4464	1.96206
0.505051	0.017587	3.53309	11.3991	1.96244
0.50838	0.0179276	3.53313	11.3531	1.96406
0.511709	0.0183858	3.53371	11.3059	1.96442
0.515037	0.0191324	3.53377	11.258	1.96305
0.518366	0.0200296	3.53366	11.2113	1.96274
0.521694	0.0204655	3.53278	11.1645	1.96147
0.525023	0.020602	3.53212	11.1182	1.96316
0.528351	0.0210778	3.53251	11.0752	1.96399
0.53168	0.0219269	3.53224	11.0334	1.96397
0.535009	0.0226445	3.53178	10.9906	1.96266
0.538337	0.0231004	3.53111	10.9488	1.96286
0.541666	0.0235453	3.53069	10.9092	1.9624
0.544994	0.0239713	3.53033	10.8704	1.96351
0.548323	0.0242593	3.52999	10.8319	1.96216
0.551652	0.024731	3.52989	10.7956	1.96091
0.55498	0.0249782	3.52973	10.7616	1.96071
0.558309	0.0251823	3.53042	10.7274	1.96194
0.561637	0.0259875	3.53114	10.6939	1.96189
0.564966	0.0264828	3.53165	10.6606	1.96054
0.568294	0.0261653	3.53166	10.6258	1.95985
0.571623	0.0255983	3.53018	10.5916	1.95972
0.574952	0.0255502	3.52823	10.5574	1.95954
0.57828	0.0257616	3.52578	10.5249	1.95948
0.581609	0.0253406	3.5224	10.493	1.9595
0.584937	0.0250213	3.51816	10.4607	1.95996
0.588266	0.0249428	3.51386	10.4283	1.95884
0.591595	0.0245237	3.50943	10.3956	1.95874
0.594923	0.0238542	3.50458	10.364	1.95868
0.598252	0.0225819	3.50001	10.3325	1.9596
0.60158	0.0217038	3.49486	10.3005	1.95959
0.604909	0.0216176	3.48984	10.2693	1.96111
0.608238	0.0215323	3.48475	10.2391	1.96135
0.611566	0.0211803	3.47822	10.2078	1.96206
0.614895	0.0206396	3.4715	10.1755	1.96271
0.618223	0.0200931	3.46468	10.1468	1.96359
0.621552	0.0199602	3.45787	10.1189	1.96418
0.62488	0.0198209	3.45126	10.0894	1.96446
0.628209	0.0191138	3.44405	10.0602	1.963
0.631538	0.0188602	3.43607	10.0322	1.9628
0.634866	0.0190739	3.42827	10.0039	1.96262
0.638195	0.0191392	3.42077	9.9753	1.96169
0.641523	0.0188257	3.41283	9.94794	1.96125
0.644852	0.0182465	3.40484	9.92129	1.96162
0.64818	0.0179639	3.39591	9.89485	1.96204
0.651509	0.0186643	3.38745	9.87026	1.96217
0.654838	0.0196926	3.38072	9.84599	1.96252
0.658166	0.0208773	3.37415	9.82194	1.96241
0.661495	0.0223492	3.36822	9.79846	1.96196
0.664823	0.0241364	3.36303	9.77538	1.96141
0.668152	0.0263608	3.35882	9.75281	1.96132
0.671481	0.0287562	3.35497	9.73032	1.96191
0.674809	0.0318909	3.35173	9.70978	1.96297
0.678138	0.0349495	3.34862	9.68947	1.9639
0.681466	0.0383373	3.34496	9.66952	1.96393
0.684795	0.0415365	3.3421	9.65112	1.96455
0.688124	0.0440507	3.33985	9.63156	1.96363
0.691452	0.0474436	3.33748	9.61225	1.96266
0.694781	0.0507765	3.33577	9.59332	1.96186
0.698109	0.0544139	3.33395	9.57441	1.96163
0.701438	0.0581451	3.33242	9.55544	1.96046
0.704766	0.0614563	3.33121	9.53751	1.95902
0.708095	0.0645965	3.32894	9.52157	1.96008
0.711424	0.0682438	3.32702	9.50478	1.9607
0.714752	0.0722254	3.32587	9.48668	1.95948
0.718081	0.0758641	3.32453	9.46943	1.96024
0.721409	0.0790564	3.32214	9.45319	1.96041
0.724738	0.081988	3.31995	9.43705	1.96043
0.728067	0.0853382	3.31879	9.42131	1.96006
0.731395	0.0888245	3.31781	9.40736	1.9603
0.734724	0.0912466	3.31594	9.39308	1.96075
0.738052	0.0932451	3.31333	9.37868	1.96222
0.741381	0.0954278	3.31097	9.36544	1.96151
0.744709	0.0970857	3.30822	9.35193	1.96284
0.748038	0.0987639	3.306	9.33756	1.96413
0.751367	0.100181	3.30377	9.32385	1.96648
0.754695	0.101137	3.30146	9.31131	1.97912
0.758024	0.101193	3.29831	9.29741	2.00834
0.761352	0.101633	3.29433	9.28329	2.0385
0.764681	0.10191	3.2911	9.26934	2.06148
0.76801	0.101934	3.28805	9.25534	2.07563
0.771338	0.102477	3.28441	9.24292	2.08263
0.774667	0.102377	3.2798	9.23078	2.08674
0.777995	0.102082	3.27529	9.21876	2.08702
0.781324	0.101161	3.27144	9.20824	2.08497
0.784652	0.100339	3.26654	9.19797	2.07894
0.787981	0.10003	3.26132	9.18701	2.07005
0.79131	0.0992166	3.25694	9.17606	2.0582
0.794638	0.0987013	3.25196	9.16686	2.0417
0.797967	0.098079	3.24673	9.15771	2.00893
0.801295	0.0972308	3.24203	9.14764	1.96289
0.804624	0.0964085	3.23693	9.13796	1.9197
0.807953	0.0961209	3.23115	9.12857	1.88675
0.811281	0.0957013	3.22452	9.11936	1.8607
0.81461	0.0942281	3.21819	9.10901	1.83987
0.817938	0.093471	3.2129	9.09853	1.82124
0.821267	0.0927439	3.20675	9.0902	1.80532
0.824595	0.0916975	3.20044	9.08142	1.79284
0.827924	0.0912262	3.195	9.07185	1.78239
0.831253	0.0903735	3.18948	9.06285	1.77498
0.834581	0.0891819	3.18353	9.05308	1.76856
0.83791	0.0882166	3.17793	9.04474	1.76086
0.841238	0.0871425	3.17243	9.03662	1.75425
0.844567	0.0856888	3.16775	9.0285	1.74929
0.847896	0.0845571	3.1631	9.02221	1.74649
0.851224	0.0838182	3.15809	9.01489	1.74383
0.854553	0.0833451	3.15346	9.00865	1.74218
0.857881	0.0827541	3.15017	9.00366	1.7426
0.86121	0.0819762	3.14678	8.99827	1.74504
0.864538	0.0812999	3.14307	8.99233	1.74874
0.867867	0.0808345	3.13939	8.9854	1.75332
0.871196	0.080375	3.1359	8.97823	1.75922
0.874524	0.0805623	3.13263	8.97102	1.76605
0.877853	0.0800176	3.12928	8.96416	1.77422
0.881181	0.0794647	3.12604	8.95848	1.78333
0.88451	0.0784881	3.12236	8.95493	1.7939
0.887839	0.0777338	3.11955	8.9513	1.8044
0.891167	0.0773137	3.11689	8.94744	1.81504
0.894496	0.0764787	3.11401	8.9436	1.8253
0.897824	0.0762442	3.11171	8.93957	1.83544
0.901153	0.0756713	3.10911	8.93554	1.84387
0.904481	0.0753887	3.1077	8.92942	1.85218
0.90781	0.0748494	3.10617	8.92289	1.85966
0.911139	0.0740343	3.10309	8.9182	1.86743
0.914467	0.0736696	3.10055	8.9148	1.87467
0.917796	0.0735716	3.09853	8.9128	1.8821
0.921124	0.0728581	3.09522	8.90825	1.88862
0.924453	0.0725583	3.09196	8.90357	1.8941
0.927782	0.0722422	3.08836	8.89981	1.89999
0.93111	0.0718793	3.08404	8.89459	1.90429
0.934439	0.0716003	3.07968	8.89159	1.90986
0.937767	0.0708451	3.07544	8.88861	1.91366
0.941096	0.0700799	3.07122	8.8851	1.91719
0.944424	0.0696272	3.06693	8.88213	1.91958
0.947753	0.0694394	3.06205	8.87798	1.92027
0.951082	0.0691537	3.05747	8.87452	1.92223
0.95441	0.0684107	3.05349	8.87219	1.92233
0.957739	0.0676269	3.04943	8.87071	1.91974
0.961067	0.0668331	3.04516	8.8684	1.91676
0.964396	0.0655408	3.04127	8.86451	1.91246
0.967725	0.0650664	3.03711	8.86022	1.90803
0.971053	0.0643275	3.03259	8.85493	1.90229
0.974382	0.0636689	3.02862	8.85062	1.89568
0.97771	0.0635686	3.02541	8.84698	1.88804
0.981039	0.0638127	3.02158	8.84319	1.88115
0.984367	0.063873	3.01695	8.83971	1.87206
0.987696	0.0631087	3.01219	8.83821	1.86593
0.991025	0.0630892	3.00785	8.837	1.85908
0.994353	0.0625208	3.00469	8.83535	1.84978
0.997682	0.0626719	3.00037	8.83192	1.84165
1.00101	0.0624492	2.9957	8.82721	1.83486
1.00434	0.0624501	2.99177	8.82493	1.82817
1.00767	0.0624655	2.98712	8.82228	1.82138
1.011	0.0628211	2.98285	8.81904	1.81394
1.01432	0.0624428	2.97885	8.81674	1.80701
1.01765	0.0619634	2.9755	8.81358	1.80047
1.02098	0.062021	2.9711	8.81018	1.79473
1.02431	0.0619829	2.96695	8.80569	1.78858
1.02764	0.0618092	2.96292	8.79977	1.78129
1.03097	0.0619031	2.959	8.79677	1.77401
1.0343	0.0611215	2.95529	8.79478	1.76683
1.03763	0.060457	2.95189	8.79194	1.75989
1.04095	0.060711	2.94866	8.7889	1.75342
1.04428	0.0610952	2.94575	8.7846	1.74534
1.04761	0.0611274	2.94209	8.78153	1.73776
1.05094	0.0606589	2.93834	8.7787	1.72902
1.05427	0.0609755	2.93444	8.77655	1.7216
1.0576	0.0608485	2.93018	8.77352	1.71387
1.06092	0.0605636	2.92581	8.77058	1.70563
1.06425	0.0601395	2.92082	8.7678	1.69745
1.06758	0.0598152	2.9165	8.76525	1.68942
1.07091	0.0606153	2.91234	8.76228	1.68111
1.07424	0.0604756	2.90895	8.75966	1.67304
1.07757	0.0601835	2.90594	8.7565	1.66476
1.0809	0.0593199	2.90238	8.75419	1.65563
1.08422	0.0591044	2.89895	8.7522	1.64793
1.08755	0.0588536	2.89587	8.74905	1.64023
1.09088	0.0586168	2.8929	8.74669	1.63208
1.09421	0.0580843	2.8905	8.74461	1.62376
1.09754	0.0578725	2.8878	8.74249	1.61534
1.10087	0.0574733	2.88351	8.74056	1.60641
1.1042	0.0574357	2.88021	8.73709	1.59863
1.10753	0.0573595	2.87689	8.73438	1.59126
1.11085	0.0570592	2.8739	8.73376	1.58448
1.11418	0.0567988	2.87138	8.73166	1.57815
1.11751	0.0569648	2.86868	8.72831	1.57247
1.12084	0.0572592	2.86438	8.72512	1.56609
1.12417	0.0563434	2.85944	8.72181	1.5594
1.1275	0.0559298	2.8554	8.72091	1.55347
1.13082	0.0555401	2.85201	8.72067	1.54721
1.13415	0.0554966	2.84901	8.71864	1.54258
1.13748	0.0554367	2.84688	8.71595	1.53803
1.14081	0.0552153	2.84447	8.71407	1.53318
1.14414	0.0546964	2.84165	8.7108	1.53019
1.14747	0.0543817	2.83919	8.70776	1.52518
1.1508	0.0535738	2.83717	8.70528	1.52024
1.15413	0.0530295	2.83525	8.70429	1.51466
1.15745	0.0526757	2.83214	8.7027	1.50946
1.16078	0.0530077	2.82914	8.70054	1.50449
1.16411	0.0532109	2.82579	8.69884	1.4992
1.16744	0.0530867	2.8213	8.69769	1.4924
1.17077	0.0531964	2.81742	8.69631	1.48661
1.1741	0.0530826	2.81527	8.69457	1.48225
1.17742	0.0528957	2.81192	8.69171	1.47561
1.18075	0.0525587	2.8089	8.68836	1.46994
1.18408	0.0527483	2.80688	8.6857	1.46527
1.18741	0.0522022	2.80489	8.68359	1.45975
1.19074	0.0520561	2.80194	8.68145	1.45409
1.19407	0.0521668	2.79864	8.67866	1.45065
1.1974	0.0522743	2.79575	8.67504	1.44684
1.20073	0.0521863	2.79246	8.67244	1.4426
1.20405	0.0518402	2.79092	8.66989	1.43866
1.20738	0.0514501	2.78936	8.66738	1.43445
1.21071	0.0510119	2.78736	8.66325	1.43147
1.21404	0.050772	2.78433	8.65903	1.42961
1.21737	0.0505919	2.78111	8.65533	1.42622
1.2207	0.0497836	2.77829	8.65396	1.42377
1.22403	0.049804	2.77591	8.65216	1.41907
1.22735	0.0496816	2.77363	8.6507	1.41547
1.23068	0.0495337	2.77164	8.64886	1.41351
1.23401	0.0498449	2.76907	8.64637	1.41078
1.23734	0.0494666	2.76638	8.64205	1.40622
1.24067	0.0495559	2.76378	8.63742	1.40243
1.244	0.049477	2.7613	8.63492	1.40048
1.24733	0.0493641	2.75891	8.63229	1.39749
1.25065	0.0487835	2.75847	8.62921	1.39486
1.25398	0.0486515	2.7569	8.62644	1.39312
1.25731	0.0487318	2.75402	8.62412	1.38926
1.26064	0.0487372	2.75212	8.62131	1.38718
1.26397	0.0491227	2.74947	8.61965	1.38739
1.2673	0.0492901	2.74691	8.6153	1.38567
1.27063	0.0492361	2.74331	8.61186	1.38336
1.27395	0.0488393	2.74151	8.60976	1.38062
1.27728	0.049208	2.74	8.60742	1.37918
1.28061	0.0486483	2.73854	8.60688	1.37834
1.28394	0.048563	2.73668	8.60424	1.37642
1.28727	0.048754	2.73353	8.60207	1.37585
1.2906	0.0487943	2.73157	8.5988	1.37341
1.29393	0.0488814	2.72828	8.59806	1.37243
1.29725	0.0493133	2.72609	8.59646	1.37077
1.30058	0.0502653	2.72488	8.59472	1.36927
1.30391	0.0503415	2.72244	8.59197	1.36775
1.30724	0.0504118	2.71968	8.58927	1.36672
1.31057	0.0506341	2.71789	8.58587	1.36618
1.3139	0.0506627	2.71605	8.58326	1.36575
1.31723	0.0509235	2.71456	8.58133	1.3648
1.32055	0.0506173	2.71226	8.57935	1.36508
1.32388	0.0502581	2.71056	8.57945	1.36285
1.32721	0.0497818	2.70782	8.57825	1.36221
1.33054	0.0497319	2.70548	8.5751	1.36062
1.33387	0.0499818	2.70232	8.57457	1.35999
1.3372	0.0498567	2.69973	8.57329	1.35925
1.34053	0.0498358	2.69761	8.57079	1.35879
1.34386	0.0497764	2.69422	8.56927	1.35761
1.34718	0.0493246	2.69141	8.56716	1.35599
1.35051	0.0490883	2.68893	8.567	1.35371
1.35384	0.0491899	2.68797	8.56664	1.35195
1.35717	0.0492987	2.6853	8.56529	1.35024
1.3605	0.048568	2.68345	8.56298	1.34786
1.36383	0.048568	2.68097	8.55959	1.3471
1.36715	0.0487544	2.67859	8.55807	1.34573
1.37048	0.0489336	2.677	8.55691	1.34582
1.37381	0.0497954	2.67449	8.55601	1.34756
1.37714	0.0497156	2.67345	8.55421	1.34782
1.38047	0.0496766	2.67216	8.55202	1.34783
1.3838	0.0487671	2.66871	8.54913	1.34699
1.38713	0.0488987	2.66588	8.5465	1.34811
1.39045	0.0484551	2.66413	8.54445	1.34774
1.39378	0.0481398	2.6612	8.54367	1.34815
1.39711	0.0480691	2.65765	8.54232	1.34909
1.40044	0.0472948	2.65342	8.54094	1.34999
1.40377	0.0474182	2.65073	8.53924	1.35002
1.4071	0.0467854	2.64818	8.53545	1.35106
1.41043	0.0469786	2.64552	8.53108	1.35106
1.41376	0.0467369	2.64333	8.52907	1.35009
1.41708	0.0462302	2.64147	8.52465	1.34901
1.42041	0.046403	2.63922	8.52103	1.34838
1.42374	0.0464765	2.63706	8.51854	1.34822
1.42707	0.0461903	2.63623	8.51645	1.34677
1.4304	0.0462928	2.63509	8.51297	1.34708
1.43373	0.0466303	2.63326	8.50947	1.34606
1.43705	0.0465636	2.6304	8.50669	1.34608
1.44038	0.0461395	2.62852	8.50445	1.34563
1.44371	0.0460352	2.62472	8.50093	1.34663
1.44704	0.0455444	2.62101	8.49917	1.34571
1.45037	0.0448477	2.61778	8.49749	1.34671
1.4537	0.0448821	2.6152	8.49454	1.34532
1.45703	0.043843	2.61194	8.49146	1.34525
1.46036	0.0438784	2.60877	8.48887	1.34582
1.46368	0.0434896	2.60651	8.48646	1.34619
1.46701	0.0430578	2.60594	8.4849	1.3468
1.47034	0.0428541	2.60443	8.48258	1.34656
1.47367	0.0431408	2.60228	8.47958	1.34747
1.477	0.0430329	2.59952	8.4761	1.34778
1.48033	0.0423634	2.59678	8.47329	1.34807
1.48365	0.0426845	2.59625	8.46964	1.34847
1.48698	0.0433032	2.5939	8.46603	1.34785
1.49031	0.0438003	2.59054	8.46336	1.34844
1.49364	0.0438203	2.58781	8.46184	1.34826
1.49697	0.0437196	2.58531	8.45918	1.34795
1.5003	0.0440797	2.5833	8.45671	1.34635
1.50363	0.0435377	2.58212	8.45575	1.34562
1.50696	0.0432796	2.57937	8.45362	1.34574
1.51028	0.0429589	2.57529	8.45062	1.34649
1.51361	0.0428256	2.57188	8.44916	1.34757
1.51694	0.0418073	2.56895	8.44711	1.34605
1.52027	0.0418508	2.56647	8.44321	1.34701
1.5236	0.0424427	2.56402	8.4405	1.34619
1.52693	0.0422931	2.56281	8.43947	1.34615
1.53025	0.0426183	2.56094	8.43693	1.34536
1.53358	0.0430705	2.56088	8.43318	1.34528
1.53691	0.0426428	2.55815	8.43003	1.34537
1.54024	0.0428501	2.55575	8.42851	1.3471
1.54357	0.0425729	2.55423	8.42473	1.34802
1.5469	0.0426772	2.55194	8.42206	1.34755
1.55023	0.042787	2.54827	8.42036	1.34614
1.55356	0.043124	2.5456	8.42028	1.34644
1.55688	0.0427199	2.54315	8.41894	1.34563
1.56021	0.0430034	2.54031	8.41775	1.3452
1.56354	0.0437595	2.53952	8.41494	1.3448
1.56687	0.0441677	2.53679	8.41256	1.34496
1.5702	0.0435132	2.53578	8.40719	1.34567
1.57353	0.0438457	2.53422	8.40496	1.34603
1.57686	0.0441999	2.5325	8.4024	1.34532
1.58018	0.0442535	2.53051	8.40004	1.34425
1.58351	0.0439196	2.52806	8.39893	1.34311
1.58684	0.0442086	2.52515	8.39514	1.34229
1.59017	0.043857	2.52204	8.39159	1.34359
1.5935	0.0440775	2.5207	8.38856	1.34215
1.59683	0.0441364	2.51911	8.3844	1.34065
1.60016	0.0446313	2.51745	8.38105	1.34243
1.60348	0.0439709	2.51596	8.38151	1.34319
1.60681	0.0435976	2.51425	8.37874	1.34243
1.61014	0.0441872	2.51178	8.37639	1.34168
1.61347	0.0441287	2.50944	8.37453	1.34131
1.6168	0.044483	2.50641	8.37144	1.34117
1.62013	0.044801	2.50451	8.36945	1.34265
1.62346	0.0446458	2.5018	8.36608	1.34279
1.62678	0.0449307	2.49861	8.36332	1.34179
1.63011	0.0453616	2.4962	8.35966	1.34187
1.63344	0.0458152	2.49416	8.35784	1.34169
1.63677	0.0457372	2.49047	8.35315	1.34286
1.6401	0.0459948	2.48867	8.34878	1.34391
1.64343	0.0456836	2.48679	8.3447	1.34346
1.64676	0.0451307	2.48364	8.34021	1.34337
1.65008	0.04461	2.48019	8.3367	1.34334
1.65341	0.0450141	2.4773	8.33806	1.34411
1.65674	0.0448508	2.47502	8.33548	1.3448
1.66007	0.0442122	2.47342	8.33221	1.34604
1.6634	0.043755	2.47073	8.33036	1.3464
1.66673	0.0437817	2.46864	8.32702	1.34738
1.67006	0.0435581	2.46617	8.32493	1.34794
1.67338	0.0438543	2.46463	8.32364	1.34895
1.67671	0.0439015	2.46251	8.32267	1.35047
1.68004	0.04395	2.46047	8.3224	1.35031
1.68337	0.0438035	2.45831	8.32269	1.34979
1.6867	0.044204	2.45592	8.31821	1.34764
1.69003	0.0441305	2.45314	8.31307	1.3471
1.69336	0.0441015	2.4514	8.30961	1.34767
1.69668	0.0439686	2.44881	8.3072	1.34696
1.70001	0.0430424	2.4471	8.30608	1.34611
1.70334	0.0423448	2.44477	8.30347	1.34463
1.70667	0.0423883	2.44249	8.30166	1.34366
1.71	0.0427557	2.44033	8.29977	1.34338
1.71333	0.042689	2.43747	8.298	1.34351
1.71666	0.0421171	2.43551	8.29307	1.34176
1.71999	0.0419973	2.4342	8.29015	1.3408
1.72331	0.0418885	2.43148	8.2872	1.34265
1.72664	0.0420549	2.42933	8.28523	1.34409
1.72997	0.0420418	2.42733	8.2846	1.34345
1.7333	0.042044	2.42602	8.28397	1.34274
1.73663	0.041795	2.42418	8.28177	1.34301
1.73996	0.0418563	2.42196	8.27948	1.34143
1.74328	0.0419492	2.41902	8.27736	1.34184
1.74661	0.042377	2.41705	8.27413	1.34218
1.74994	0.0423348	2.41456	8.27132	1.34271
1.75327	0.0421892	2.41192	8.26858	1.34429
1.7566	0.0420676	2.4097	8.26471	1.34612
1.75993	0.0421094	2.40723	8.26164	1.34619
1.76326	0.0424405	2.40429	8.25769	1.34592
1.76659	0.043066	2.40211	8.25479	1.34479
1.76991	0.0428891	2.3997	8.25198	1.34383
1.77324	0.0426056	2.39848	8.25181	1.34418
1.77657	0.042216	2.39591	8.25037	1.34457
1.7799	0.0415546	2.39473	8.24529	1.34463
1.78323	0.0415905	2.39308	8.23991	1.34521
1.78656	0.0415002	2.38982	8.23748	1.34465
1.78988	0.0415124	2.3885	8.23502	1.34514
1.79321	0.0410167	2.38718	8.23342	1.34292
1.79654	0.0405077	2.38543	8.22974	1.34248
1.79987	0.0407722	2.38251	8.22788	1.34059
1.8032	0.0408221	2.38092	8.22634	1.34035
1.80653	0.040427	2.37843	8.2253	1.33949
1.80986	0.0401471	2.37625	8.22208	1.33908
1.81319	0.0401235	2.37476	8.2195	1.34024
1.81651	0.0399598	2.37299	8.21571	1.33931
1.81984	0.0395806	2.37195	8.21094	1.33906
1.82317	0.0391978	2.36995	8.20889	1.33843
1.8265	0.0394441	2.36762	8.20672	1.3371
1.82983	0.0389964	2.36549	8.2044	1.33719
1.83316	0.0385886	2.36182	8.20121	1.33727
1.83648	0.0382584	2.36011	8.19681	1.33759
1.83981	0.0379781	2.35881	8.19385	1.33752
1.84314	0.0376991	2.35689	8.19062	1.33677
1.84647	0.0369049	2.35455	8.19034	1.33593
1.8498	0.0358616	2.35231	8.18444	1.33496
1.85313	0.0356938	2.34921	8.18232	1.33516
1.85646	0.0359796	2.34644	8.17842	1.33574
1.85979	0.0360757	2.34272	8.17518	1.33442
1.86311	0.0371253	2.34008	8.17393	1.33338
1.86644	0.03726	2.336	8.17269	1.33315
1.86977	0.0374211	2.3348	8.16897	1.33175
1.8731	0.0373975	2.33276	8.16587	1.33223
1.87643	0.0373004	2.33044	8.16168	1.33389
1.87976	0.037119	2.32851	8.15934	1.33255
1.88308	0.0369307	2.32733	8.15784	1.33225
1.88641	0.0365284	2.32526	8.15361	1.33337
1.88974	0.0366459	2.32314	8.15146	1.33515
1.89307	0.0370396	2.32217	8.14981	1.33736
1.8964	0.0372328	2.31895	8.14645	1.33769
1.89973	0.0376356	2.31721	8.14487	1.33843
1.90306	0.0379309	2.31387	8.1454	1.33866
1.90638	0.0377944	2.31274	8.14083	1.34123
1.90971	0.0373499	2.3102	8.1379	1.34147
1.91304	0.0375544	2.30827	8.13725	1.34096
1.91637	0.0377204	2.30853	8.13495	1.34008
1.9197	0.0380602	2.30585	8.13374	1.34097
1.92303	0.0379327	2.30409	8.13169	1.34163
1.92636	0.0375508	2.30129	8.12997	1.34354
1.92969	0.037436	2.30049	8.12594	1.34299
1.93301	0.0374106	2.2983	8.12636	1.34118
1.93634	0.0375866	2.29732	8.12318	1.34152
1.93967	0.0373403	2.29544	8.12026	1.34059
1.943	0.0372945	2.29425	8.11622	1.34099
1.94633	0.0364019	2.29146	8.11356	1.33989
1.94966	0.0361075	2.29004	8.11207	1.34076
1.95299	0.0359015	2.28867	8.10956	1.34194
1.95631	0.0360154	2.28676	8.10791	1.34317
1.95964	0.0367166	2.284	8.1065	1.34191
1.96297	0.0372433	2.28151	8.10477	1.34206
1.9663	0.0369276	2.27838	8.1004	1.34191
1.96963	0.0368296	2.27662	8.09844	1.34188
1.97296	0.0369974	2.27439	8.09502	1.34157
1.97629	0.0368241	2.27092	8.09154	1.34178
1.97961	0.0367965	2.26855	8.08812	1.34348
1.98294	0.0365524	2.26624	8.08433	1.34299
1.98627	0.0362481	2.26532	8.07835	1.34477
1.9896	0.0362245	2.26261	8.07633	1.3443
1.99293	0.0369525	2.26186	8.07483	1.34539
1.99626	0.0371757	2.26074	8.06996	1.34261
1.99959	0.0373499	2.25823	8.06645	1.34364
2.00291	0.0374124	2.25714	8.06271	1.34335
2.00624	0.0378842	2.25484	8.05917	1.34478
2.00957	0.038008	2.2533	8.05504	1.34517
2.0129	0.0383242	2.251	8.05106	1.3438
2.01623	0.0389079	2.25014	8.04575	1.34316
2.01956	0.0390544	2.24753	8.04137	1.34187
2.02289	0.0389066	2.24619	8.03963	1.34165
2.02621	0.0386308	2.24494	8.03627	1.34041
2.02954	0.0387437	2.24394	8.03142	1.34004
2.03287	0.0388979	2.2413	8.02668	1.33776
2.0362	0.0391184	2.23843	8.02522	1.33656
2.03953	0.0390123	2.23704	8.02244	1.33719
2.04286	0.0385977	2.23503	8.01801	1.33639
2.04619	0.038453	2.23332	8.0134	1.33693
2.04951	0.0387959	2.2321	8.01033	1.33627
2.05284	0.0390953	2.22954	8.00758	1.3354
2.05617	0.0387279	2.22802	8.00378	1.33545
2.0595	0.0386027	2.22683	7.99933	1.33626
2.06283	0.0382997	2.22592	7.99825	1.33745
2.06616	0.0386371	2.22396	7.99597	1.33825
2.06949	0.0388553	2.22089	7.99512	1.33775
2.07281	0.0391565	2.21915	7.9923	1.33826
2.07614	0.0388544	2.21683	7.98757	1.33777
2.07947	0.0382144	2.21437	7.98295	1.33804
2.0828	0.0379454	2.21214	7.97975	1.33889
2.08613	0.0376923	2.2096	7.97597	1.33687
2.08946	0.0373258	2.20736	7.97202	1.33571
2.09279	0.0375707	2.20612	7.97028	1.33535
2.09612	0.0378443	2.20463	7.9688	1.3349
2.09944	0.037881	2.20173	7.96572	1.33535
2.10277	0.0377803	2.20026	7.963	1.33429
2.1061	0.037803	2.19816	7.95931	1.33285
2.10943	0.0380996	2.19504	7.95637	1.33199
2.11276	0.0384952	2.19356	7.95391	1.33366
2.11609	0.0386893	2.1923	7.94971	1.33356
2.11942	0.0389224	2.19065	7.94583	1.3343
2.12274	0.0390227	2.18837	7.94194	1.33382
2.12607	0.0390871	2.18723	7.93897	1.33421
2.1294	0.0388249	2.18566	7.9366	1.33531
2.13273	0.0386988	2.18299	7.93326	1.33667
2.13606	0.0383872	2.18176	7.92915	1.33581
2.13939	0.0383337	2.17983	7.92711	1.3364
2.14271	0.0384825	2.17788	7.92579	1.33673
2.14604	0.0386185	2.17627	7.92164	1.33709
2.14937	0.0380584	2.17418	7.9181	1.3374
2.1527	0.0373263	2.17263	7.91367	1.33916
2.15603	0.0366872	2.17039	7.91079	1.34048
2.15936	0.036259	2.16813	7.90937	1.34085
2.16269	0.0364046	2.16706	7.90745	1.34239
2.16601	0.0363651	2.16526	7.9052	1.34303
2.16934	0.0362513	2.16305	7.90572	1.34362
2.17267	0.0363483	2.16117	7.90531	1.3435
2.176	0.0362263	2.1583	7.90176	1.34589
2.17933	0.0359977	2.15574	7.89847	1.34608
2.18266	0.0355877	2.15421	7.89792	1.34627
2.18599	0.0350824	2.15266	7.89641	1.34681
2.18932	0.0352738	2.15068	7.89408	1.34707
2.19264	0.0353944	2.15045	7.8913	1.34586
2.19597	0.0354466	2.14805	7.88877	1.3455
2.1993	0.0352965	2.14684	7.88734	1.34447
2.20263	0.0353114	2.1458	7.88572	1.34418
2.20596	0.0355804	2.1435	7.88166	1.34505
2.20929	0.0357732	2.14117	7.87823	1.34277
2.21261	0.0360036	2.14023	7.87529	1.34252
2.21594	0.0358122	2.13971	7.87359	1.34122
2.21927	0.0357256	2.13725	7.8718	1.34174
2.2226	0.0357954	2.13587	7.8686	1.3419
2.22593	0.0353513	2.13482	7.86384	1.34279
2.22926	0.0348397	2.13309	7.85988	1.34144
2.23259	0.0348855	2.13253	7.85566	1.34227
2.23591	0.0355477	2.1306	7.85444	1.34376
2.23924	0.0360376	2.12938	7.85161	1.34286
2.24257	0.0361342	2.1287	7.84805	1.34319
2.2459	0.0359533	2.12626	7.84447	1.34207
2.24923	0.035882	2.12461	7.84222	1.34281
2.25256	0.036234	2.12351	7.83618	1.34451
2.25589	0.0363125	2.12218	7.83054	1.34446
2.25922	0.0360871	2.12181	7.82626	1.34533
2.26254	0.0353019	2.11995	7.82512	1.34434
2.26587	0.0350202	2.11798	7.81924	1.34371
2.2692	0.0353518	2.1168	7.81722	1.34174
2.27253	0.0348869	2.11459	7.81263	1.34188
2.27586	0.0341924	2.11194	7.81052	1.34105
2.27919	0.0335143	2.11001	7.80693	1.34046
2.28252	0.0334163	2.10782	7.80431	1.33932
2.28584	0.0331991	2.1059	7.79903	1.33917
2.28917	0.0325944	2.10517	7.79716	1.34063
2.2925	0.0317172	2.10388	7.7945	1.33898
2.29583	0.0309905	2.10078	7.793	1.33691
2.29916	0.0311234	2.09803	7.78945	1.33562
2.30249	0.0314768	2.09686	7.78499	1.33656
2.30581	0.0319218	2.09369	7.78131	1.33596
2.30914	0.0325926	2.091	7.77986	1.33646
2.31247	0.0331619	2.08768	7.77791	1.33849
2.3158	0.0332122	2.0844	7.77606	1.33841
2.31913	0.0328094	2.08161	7.77222	1.33775
2.32246	0.0328725	2.07864	7.76922	1.33798
2.32579	0.0331043	2.0766	7.76533	1.3389
2.32912	0.033293	2.07396	7.76253	1.33766
2.33244	0.0338123	2.07236	7.75836	1.33713
2.33577	0.0337765	2.07041	7.75567	1.3368
2.3391	0.033322	2.06881	7.75411	1.33715
2.34243	0.0333519	2.0656	7.75099	1.3379
2.34576	0.0341171	2.06387	7.7444	1.33802
2.34909	0.0346251	2.06278	7.74116	1.33852
2.35242	0.034504	2.06059	7.73672	1.33842
2.35574	0.0346778	2.0583	7.73543	1.33901
2.35907	0.0351096	2.05668	7.73231	1.33945
2.3624	0.0355505	2.05527	7.72986	1.33865
2.36573	0.0354924	2.05329	7.72684	1.33672
2.36906	0.0351495	2.05069	7.72491	1.33747
2.37239	0.0349898	2.04774	7.72187	1.33702
2.37572	0.0351118	2.04435	7.71904	1.33768
2.37904	0.0354393	2.04159	7.71573	1.33621
2.38237	0.0354797	2.03927	7.71385	1.33716
2.3857	0.0352125	2.03651	7.71239	1.33625
2.38903	0.0349681	2.03585	7.70982	1.33647
2.39236	0.0347317	2.03427	7.70689	1.33686
2.39569	0.0343825	2.03336	7.7045	1.33445
2.39902	0.0342586	2.03173	7.70156	1.33356
2.40234	0.0344564	2.03024	7.69858	1.33443
2.40567	0.0345748	2.0296	7.69473	1.33546
2.409	0.0345875	2.02688	7.69262	1.33576
2.41233	0.0345907	2.0258	7.69109	1.33617
2.41566	0.0344414	2.0241	7.6885	1.33668
2.41899	0.0347599	2.02229	7.68741	1.33805
2.42232	0.0352189	2.01929	7.68504	1.33854
2.42564	0.0352724	2.01774	7.68308	1.33798
2.42897	0.0350189	2.01594	7.68321	1.33868
2.4323	0.0348424	2.01368	7.68136	1.33769
2.43563	0.034949	2.01178	7.67945	1.33744
2.43896	0.0350424	2.01005	7.67602	1.33718
2.44229	0.0349635	2.00833	7.67375	1.3383
2.44562	0.0348161	2.00656	7.66986	1.33821
2.44895	0.0347136	2.00426	7.66742	1.33796
2.45227	0.0350347	2.00268	7.66599	1.33917
2.4556	0.0352729	2.00097	7.66229	1.33737
2.45893	0.0356085	1.9999	7.65957	1.33763
2.46226	0.0358303	2.00006	7.65478	1.33811
2.46559	0.0357228	1.99972	7.65046	1.33648
2.46892	0.0359256	1.99836	7.64839	1.3372
2.47225	0.0357627	1.99666	7.64563	1.33631
2.47557	0.0354856	1.99487	7.64133	1.33722
2.4789	0.0358312	1.99283	7.63747	1.33778
2.48223	0.035619	1.9907	7.63399	1.33934
2.48556	0.0353359	1.98952	7.63042	1.3395
2.48889	0.0354407	1.98717	7.62831	1.3379
2.49222	0.035403	1.98537	7.62508	1.33699
2.49554	0.0354661	1.98288	7.62273	1.33705
2.49887	0.0354684	1.98097	7.61973	1.33753
2.5022	0.0350275	1.97937	7.61551	1.33693
2.50553	0.0355858	1.97249	7.60101	1.33729
2.50886	0.0367361	1.97104	7.59853	1.337
2.51219	0.0371022	1.97201	7.59959	1.33695
2.51552	0.0376587	1.97047	7.60067	1.33597
2.51884	0.0376801	1.97093	7.59977	1.33651
2.52217	0.0382353	1.9715	7.60068	1.33771
2.5255	0.0390535	1.97202	7.60292	1.33811
2.52883	0.0391438	1.97283	7.60397	1.33744
2.53216	0.0398587	1.97379	7.60548	1.33765
2.53549	0.0407685	1.97365	7.60621	1.33919
2.53882	0.0408638	1.97347	7.60563	1.33949
2.54215	0.0407717	1.97369	7.60523	1.34201
2.54547	0.0412221	1.97433	7.60437	1.34097
2.5488	0.041067	1.97433	7.60515	1.34217
2.55213	0.0410421	1.97357	7.60503	1.34155
2.55546	0.0410221	1.97198	7.60284	1.34354
2.55879	0.0409541	1.97081	7.60074	1.34277
2.56212	0.0416136	1.96994	7.59994	1.34191
2.56544	0.0418662	1.96824	7.59896	1.34011
2.56877	0.0420146	1.96641	7.59617	1.34211
2.5721	0.0415006	1.9645	7.59228	1.34218
2.57543	0.0415392	1.96298	7.58819	1.34271
2.57876	0.0416331	1.96145	7.58384	1.34292
2.58209	0.0414471	1.96041	7.5799	1.3411
2.58542	0.0407032	1.9586	7.57557	1.342
2.58874	0.0404651	1.95548	7.572	1.34242
2.59207	0.039762	1.95248	7.56855	1.34386
2.5954	0.0385886	1.9495	7.56423	1.34337
2.59873	0.0385419	1.94609	7.55955	1.34347
2.60206	0.038472	1.94232	7.55388	1.34448
2.60539	0.0380298	1.93897	7.54875	1.3462
2.60872	0.037407	1.93603	7.54346	1.34628
2.61205	0.0367983	1.93319	7.53785	1.3467
2.61537	0.0360394	1.92969	7.5319	1.34597
2.6187	0.0354053	1.92776	7.52697	1.34355
2.62203	0.0349436	1.92624	7.52309	1.34204
2.62536	0.034602	1.92379	7.51889	1.33982
2.62869	0.0341085	1.92083	7.51382	1.33802
2.63202	0.0337393	1.91828	7.50966	1.3375
2.63535	0.0330058	1.91627	7.50744	1.33618
2.63867	0.0325255	1.91504	7.5051	1.33463
2.642	0.0321127	1.914	7.50277	1.33271
2.64533	0.0313312	1.91191	7.49945	1.33199
2.64866	0.0307424	1.91015	7.49758	1.33124
2.65199	0.030145	1.90857	7.49607	1.33111
2.65532	0.02973	1.9071	7.49373	1.33061
2.65864	0.0296783	1.90595	7.4916	1.33169
2.66197	0.02974	1.90557	7.4897	1.33362
2.6653	0.0297563	1.90397	7.48808	1.33513
2.66863	0.0298743	1.90184	7.4864	1.33585
2.67196	0.0296928	1.90096	7.48279	1.33513
2.67529	0.0297981	1.90057	7.47867	1.33361
2.67862	0.0300312	1.90035	7.47598	1.33586
2.68195	0.029891	1.90049	7.47469	1.33843
2.68527	0.0297835	1.90117	7.4732	1.33939
2.6886	0.0295663	1.90053	7.47024	1.34129
2.69193	0.0296379	1.89892	7.4675	1.34067
2.69526	0.0299323	1.89802	7.46562	1.33839
2.69859	0.0300752	1.89884	7.46347	1.33829
2.70192	0.0300961	1.89823	7.46017	1.3372
2.70525	0.0304916	1.89635	7.45714	1.33588
2.70857	0.0304467	1.89536	7.45442	1.33726
2.7119	0.0302807	1.89454	7.45209	1.33896
2.71523	0.0301138	1.89393	7.44842	1.34092
2.71856	0.0310885	1.89359	7.44363	1.34033
2.72189	0.0312042	1.89256	7.44053	1.33845
2.72522	0.0314704	1.89136	7.43781	1.33515
2.72855	0.031607	1.89109	7.43388	1.33654
2.73187	0.0312092	1.89034	7.42971	1.33546
2.7352	0.0312532	1.88958	7.42729	1.3347
2.73853	0.0314092	1.88904	7.42524	1.33579
2.74186	0.0312405	1.88783	7.42354	1.33685
2.74519	0.0308046	1.88677	7.42096	1.33907
2.74852	0.0305442	1.88666	7.41713	1.33908
2.75185	0.0307261	1.88627	7.4139	1.33838
2.75517	0.0313815	1.88477	7.41137	1.33695
2.7585	0.0317081	1.88305	7.40843	1.33821
2.76183	0.0314287	1.88187	7.40507	1.33973
2.76516	0.0316972	1.88018	7.4022	1.34071
2.76849	0.0316052	1.87789	7.4002	1.34249
2.77182	0.0312559	1.87659	7.39821	1.34149
2.77515	0.0311683	1.87593	7.3957	1.34225
2.77847	0.0302476	1.87471	7.39296	1.34213
2.7818	0.030145	1.87227	7.39142	1.34267
2.78513	0.0299627	1.87064	7.39203	1.34162
2.78846	0.0293885	1.86966	7.39108	1.34081
2.79179	0.0295431	1.86785	7.38873	1.34261
2.79512	0.0295105	1.86632	7.38681	1.34279
2.79845	0.030224	1.865	7.38553	1.34367
2.80178	0.0302671	1.86374	7.38374	1.3459
2.8051	0.0299432	1.86312	7.38119	1.34568
2.80843	0.0297636	1.86192	7.37894	1.34513
2.81176	0.0304353	1.86015	7.37717	1.34649
2.81509	0.0312028	1.85906	7.37496	1.34597
2.81842	0.0315167	1.85842	7.37087	1.34746
2.82175	0.0316732	1.85716	7.36657	1.34654
2.82508	0.031846	1.85473	7.36242	1.34874
2.8284	0.0323345	1.85224	7.35894	1.34853
2.83173	0.0322828	1.84996	7.35691	1.35014
2.83506	0.0317421	1.84861	7.35529	1.34995
2.83839	0.0311992	1.84795	7.35371	1.34765
2.84172	0.0312777	1.84638	7.35242	1.34644
2.84505	0.0312949	1.84456	7.35007	1.34478
2.84837	0.0312455	1.84342	7.34733	1.34232
2.8517	0.0315058	1.84272	7.34547	1.34272
2.85503	0.0320274	1.84139	7.34334	1.34467
2.85836	0.0324679	1.83957	7.34174	1.344
2.86169	0.033468	1.83842	7.34024	1.34492
2.86502	0.0336145	1.83763	7.33717	1.34508
2.86835	0.0340804	1.83621	7.333	1.34335
2.87168	0.0345725	1.8348	7.32967	1.34151
2.875	0.0342287	1.83405	7.32758	1.33986
2.87833	0.0343729	1.83353	7.32496	1.33958
2.88166	0.034363	1.83322	7.32167	1.34026
2.88499	0.0341561	1.83221	7.31843	1.34077
2.88832	0.0347903	1.83003	7.31539	1.3431
2.89165	0.0349036	1.82793	7.31287	1.34426
2.89498	0.0346564	1.8264	7.30992	1.34334
2.8983	0.0345476	1.82488	7.30567	1.34324
2.90163	0.034426	1.82346	7.30186	1.34371
2.90496	0.0343684	1.82213	7.29914	1.34195
2.90829	0.0342509	1.82138	7.29703	1.34204
2.91162	0.0336413	1.82084	7.29506	1.34357
2.91495	0.0337701	1.82052	7.29165	1.34596
2.91827	0.0342768	1.81945	7.28781	1.34765
2.9216	0.0339869	1.81831	7.2846	1.34754
2.92493	0.0338159	1.81807	7.28048	1.34721
2.92826	0.0342065	1.81752	7.27785	1.34777
2.93159	0.0341902	1.81602	7.27572	1.34686
2.93492	0.0341734	1.81382	7.2707	1.34722
2.93825	0.0341484	1.81273	7.26642	1.34915
2.94157	0.0335724	1.81172	7.26291	1.34713
2.9449	0.0336041	1.80949	7.25983	1.34751
2.94823	0.033972	1.80737	7.25707	1.34801
2.95156	0.0341312	1.80658	7.25379	1.34884
2.95489	0.0339189	1.80651	7.25096	1.34743
2.95822	0.0342473	1.80645	7.24715	1.3475
2.96155	0.0345149	1.80623	7.24271	1.34662
2.96488	0.0345303	1.80502	7.23912	1.34551
2.9682	0.0346383	1.80363	7.23663	1.34652
2.97153	0.0342219	1.80237	7.2347	1.34648
2.97486	0.0347027	1.80138	7.23202	1.34678
2.97819	0.0343621	1.80073	7.22969	1.34764
2.98152	0.0342859	1.80013	7.22739	1.34562
2.98485	0.0343671	1.79862	7.22453	1.34754
2.98818	0.0348293	1.79731	7.2217	1.34724
2.9915	0.0345603	1.79668	7.21814	1.34606
2.99483	0.0345099	1.79549	7.21409	1.34513
2.99816	0.0345616	1.7938	7.2121	1.347
3.00149	0.0347376	1.79271	7.20989	1.3472
3.00482	0.0353314	1.79174	7.20621	1.34839
3.00815	0.0353241	1.79118	7.20315	1.34908
3.01147	0.0351654	1.79087	7.19937	1.34861
3.0148	0.0355146	1.79056	7.19588	1.34905
3.01813	0.0354969	1.78993	7.19386	1.34767
3.02146	0.0360227	1.78875	7.19002	1.34721
3.02479	0.036439	1.78812	7.18492	1.3466
3.02812	0.0361569	1.78806	7.18062	1.34562
3.03145	0.035467	1.78778	7.1772	1.34746
3.03477	0.0353677	1.78702	7.17361	1.3472
3.0381	0.0347526	1.78573	7.17008	1.34798
3.04143	0.0353409	1.78443	7.16718	1.34794
3.04476	0.0352293	1.783	7.16546	1.34805
3.04809	0.0349331	1.78209	7.16269	1.34645
3.05142	0.0347168	1.78072	7.15885	1.34746
3.05475	0.0351554	1.7804	7.15582	1.34696
3.05808	0.0350062	1.78	7.15306	1.34584
3.0614	0.0352856	1.77874	7.15081	1.34518
3.06473	0.0350198	1.77743	7.14871	1.34481
3.06806	0.0349921	1.77609	7.14638	1.34595
3.07139	0.0348456	1.77447	7.14427	1.34559
3.07472	0.03469	1.7725	7.14196	1.34552
3.07805	0.0351862	1.77142	7.13815	1.34743
3.08138	0.0348565	1.7703	7.13376	1.34575
3.0847	0.0351595	1.76936	7.13038	1.34635
3.08803	0.0344841	1.76795	7.12822	1.34595
3.09136	0.0345907	1.76595	7.12722	1.34481
3.09469	0.0348483	1.76422	7.12472	1.34452
3.09802	0.0348125	1.76329	7.1222	1.34388
3.10135	0.0344169	1.76293	7.11918	1.34463
3.10468	0.0339003	1.76212	7.11728	1.34658
3.108	0.0337964	1.76148	7.11552	1.34613
3.11133	0.033752	1.76057	7.11244	1.3471
3.11466	0.0337856	1.75955	7.1096	1.34662
3.11799	0.0334417	1.7581	7.1081	1.34583
3.12132	0.0336908	1.75629	7.10523	1.34594
3.12465	0.0330117	1.754	7.10322	1.34623
3.12798	0.0326157	1.75222	7.10199	1.34587
3.1313	0.0323685	1.75053	7.10004	1.34589
3.13463	0.032027	1.74981	7.09758	1.34698
3.13796	0.0318406	1.7483	7.09383	1.34737
3.14129	0.0318329	1.74647	7.09041	1.3461
3.14462	0.0321227	1.74499	7.08633	1.34442
3.14795	0.0320261	1.74365	7.08141	1.34539
3.15128	0.0321758	1.74265	7.07844	1.34559
3.1546	0.03233	1.74189	7.07576	1.34534
3.15793	0.0329301	1.74168	7.07229	1.34458
3.16126	0.033078	1.74084	7.07037	1.34251
3.16459	0.0332812	1.74015	7.06904	1.34272
3.16792	0.032647	1.73961	7.06683	1.34314
3.17125	0.0330448	1.73959	7.06483	1.34332
3.17458	0.0327151	1.73898	7.06145	1.34372
3.1779	0.0321114	1.7376	7.05987	1.34313
3.18123	0.031524	1.73622	7.05756	1.34255
3.18456	0.0317439	1.73501	7.05442	1.34354
3.18789	0.0318728	1.73407	7.05175	1.34301
3.19122	0.0320846	1.73266	7.04882	1.3407
3.19455	0.0315249	1.73074	7.04647	1.34234
3.19788	0.031475	1.72892	7.04406	1.34167
3.2012	0.0315321	1.72763	7.04113	1.34369
3.20453	0.0318886	1.72648	7.03709	1.34462
3.20786	0.0327804	1.72595	7.03294	1.34394
3.21119	0.0329927	1.72534	7.02731	1.3434
3.21452	0.0334875	1.72435	7.02269	1.34323
3.21785	0.0332471	1.72359	7.01984	1.34235
3.22118	0.033014	1.72382	7.01628	1.34343
3.22451	0.0329532	1.7239	7.01237	1.34404
3.22783	0.0321885	1.72307	7.01071	1.3433
3.23116	0.032833	1.72151	7.01148	1.34301
3.23449	0.0327142	1.72097	7.0104	1.34165
3.23782	0.0320814	1.72018	7.00594	1.34016
3.24115	0.031895	1.71877	7.00206	1.339
3.24448	0.0316092	1.71763	7.00062	1.33763
3.24781	0.031577	1.71639	6.99845	1.33842
3.25113	0.0317775	1.7146	6.99556	1.3377
3.25446	0.0314505	1.71237	6.99124	1.33876
3.25779	0.0317217	1.71163	6.98709	1.3367
3.26112	0.0324896	1.71098	6.98274	1.33759
3.26445	0.033122	1.7095	6.97926	1.33699
3.26778	0.0329859	1.70813	6.97639	1.33751
3.2711	0.0328017	1.70618	6.97415	1.33786
3.27443	0.0326216	1.7046	6.97202	1.33948
3.27776	0.0328684	1.70434	6.96903	1.33984
3.28109	0.0328126	1.70424	6.96501	1.3405
3.28442	0.0335869	1.70311	6.96084	1.34217
3.28775	0.0334104	1.70203	6.95841	1.34262
3.29108	0.0326121	1.7009	6.95603	1.34178
3.2944	0.0329432	1.69956	6.95467	1.34158
3.29773	0.0325051	1.69876	6.95375	1.34213
3.30106	0.0334136	1.69756	6.95138	1.34348
3.30439	0.033786	1.69559	6.94994	1.34475
3.30772	0.0337647	1.69424	6.9483	1.3463
3.31105	0.0338459	1.69384	6.9451	1.3452
3.31438	0.0337239	1.69376	6.93978	1.34517
3.31771	0.0339742	1.69297	6.93532	1.34618
3.32103	0.0341484	1.6926	6.93434	1.3474
3.32436	0.033253	1.69195	6.93344	1.34789
3.32769	0.0331297	1.69088	6.93052	1.34707
3.33102	0.0327763	1.69026	6.92653	1.349
3.33435	0.0324506	1.68884	6.92242	1.35018
3.33768	0.0327632	1.68802	6.92045	1.34864
3.34101	0.0328317	1.68666	6.91941	1.34775
3.34433	0.0326371	1.68535	6.91761	1.34621
3.34766	0.0322633	1.68387	6.91492	1.34476
3.35099	0.032364	1.68288	6.91218	1.34239
3.35432	0.0326248	1.68301	6.90862	1.34223
3.35765	0.0322143	1.68264	6.90589	1.34139
3.36098	0.03209	1.68203	6.90389	1.34075
3.3643	0.0323808	1.68002	6.90175	1.34076
3.36763	0.0320211	1.67876	6.89905	1.33947
3.37096	0.0317562	1.67749	6.89695	1.34052
3.37429	0.0319032	1.67695	6.89408	1.34109
3.37762	0.0319095	1.67672	6.89224	1.34022
3.38095	0.0320977	1.67522	6.88827	1.33997
3.38428	0.0315512	1.6743	6.88498	1.3406
3.38761	0.0313366	1.67286	6.88164	1.34048
3.39093	0.0312382	1.6711	6.87705	1.34174
3.39426	0.0311325	1.66955	6.87385	1.3447
3.39759	0.0308971	1.66817	6.87283	1.34471
3.40092	0.030468	1.66622	6.87055	1.34463
3.40425	0.0303904	1.66436	6.86716	1.34356
3.40758	0.031372	1.66368	6.86391	1.34314
3.41091	0.0316804	1.66292	6.86032	1.34248
3.41423	0.0322134	1.66143	6.85834	1.34152
3.41756	0.0324157	1.66008	6.85628	1.34193
3.42089	0.0325296	1.65965	6.85353	1.34291
3.42422	0.0326357	1.65929	6.85011	1.34256
3.42755	0.0323595	1.65834	6.84923	1.34337
3.43088	0.0321794	1.65815	6.84769	1.34375
3.43421	0.0323481	1.65759	6.84606	1.34224
3.43753	0.0324443	1.65583	6.84463	1.34178
3.44086	0.0324688	1.65485	6.84333	1.34202
3.44419	0.0328103	1.65339	6.84069	1.34302
3.44752	0.0334485	1.65348	6.83826	1.34398
3.45085	0.0332671	1.65368	6.8374	1.34401
3.45418	0.0331746	1.65335	6.83435	1.34323
3.4575	0.033034	1.65308	6.83193	1.34411
3.46083	0.0324484	1.65229	6.82789	1.34413
3.46416	0.0325155	1.65214	6.82579	1.34497
3.46749	0.0325736	1.65064	6.82477	1.34614
3.47082	0.0323876	1.65055	6.82361	1.34523
3.47415	0.0320256	1.65081	6.82306	1.34359
3.47748	0.0320465	1.65041	6.82091	1.34372
3.48081	0.0319585	1.64975	6.81752	1.3442
3.48413	0.031934	1.65001	6.81362	1.34343
3.48746	0.0320429	1.65053	6.80865	1.34279
3.49079	0.031641	1.6495	6.80481	1.34194
3.49412	0.031411	1.64867	6.8021	1.34306
3.49745	0.0310128	1.64805	6.7988	1.34213
3.50078	0.0307279	1.64843	6.79546	1.34131
3.50411	0.0304245	1.64784	6.79214	1.34016
3.50743	0.0301519	1.64587	6.78892	1.33958
3.51076	0.0305215	1.64491	6.78384	1.34009
3.51409	0.0308023	1.64398	6.77909	1.34154
3.51742	0.0302571	1.64348	6.77446	1.3419
3.52075	0.0297518	1.64318	6.77097	1.34201
3.52408	0.0297745	1.64265	6.7673	1.34201
3.52741	0.0294656	1.64172	6.76405	1.34392
3.53073	0.0286346	1.64068	6.76238	1.34367
3.53406	0.0284269	1.63887	6.75842	1.3438
3.53739	0.0287707	1.63835	6.75476	1.34313
3.54072	0.0289471	1.63632	6.75121	1.34249
3.54405	0.0294973	1.63453	6.74809	1.34303
3.54738	0.0298271	1.6333	6.74574	1.3433
3.55071	0.030292	1.63229	6.74148	1.34213
3.55403	0.0307869	1.63065	6.73721	1.34241
3.55736	0.0312237	1.62922	6.73323	1.34205
3.56069	0.0314908	1.62835	6.72946	1.34155
3.56402	0.0317036	1.62822	6.72735	1.34187
3.56735	0.0316614	1.62697	6.72706	1.34041
3.57068	0.0316691	1.62407	6.72721	1.33798
3.57401	0.0316306	1.62345	6.72598	1.33812
3.57734	0.0313171	1.62295	6.72375	1.33968
3.58066	0.030918	1.62206	6.72143	1.339
3.58399	0.0310554	1.6225	6.71966	1.34096
3.58732	0.0310391	1.62201	6.71806	1.34164
3.59065	0.0312291	1.6222	6.71605	1.34219
3.59398	0.0313307	1.62213	6.71459	1.34101
3.59731	0.0313956	1.62144	6.7129	1.34035
3.60064	0.0318537	1.62028	6.71281	1.34076
3.60396	0.0323313	1.6187	6.71003	1.34207
3.60729	0.0322565	1.61826	6.70648	1.34265
3.61062	0.032017	1.61783	6.70373	1.3417
3.61395	0.0320048	1.61678	6.69967	1.34241
3.61728	0.0318487	1.61581	6.69654	1.34209
3.62061	0.0313684	1.61453	6.69526	1.34346
3.62393	0.0306086	1.61402	6.69432	1.34303
3.62726	0.0298543	1.61388	6.69322	1.34243
3.63059	0.0293191	1.61279	6.68981	1.34163
3.63392	0.0289762	1.6123	6.68704	1.34196
3.63725	0.0289249	1.61164	6.68714	1.34316
3.64058	0.0289721	1.61115	6.686	1.34197
3.64391	0.0288618	1.61065	6.68374	1.3435
3.64723	0.02888	1.6087	6.68084	1.34146
3.65056	0.029183	1.60793	6.6786	1.34042
3.65389	0.0291503	1.60848	6.67464	1.34235
3.65722	0.0294978	1.60873	6.67117	1.34222
3.66055	0.0299636	1.60828	6.66826	1.34294
3.66388	0.030747	1.60851	6.66438	1.34142
3.66721	0.0311407	1.60665	6.66207	1.34245
3.67054	0.0312718	1.60546	6.65891	1.34263
3.67386	0.0310985	1.6042	6.65595	1.34506
3.67719	0.0304979	1.60279	6.65435	1.34594
3.68052	0.0302748	1.60233	6.6518	1.34618
3.68385	0.0298638	1.60194	6.64809	1.34715
3.68718	0.0296788	1.601	6.64408	1.34748
3.69051	0.0295091	1.59916	6.64173	1.34937
3.69383	0.0294266	1.59837	6.63976	1.34893
3.69716	0.0291943	1.59898	6.63939	1.34868
3.70049	0.0290551	1.59914	6.6374	1.34909
3.70382	0.0290206	1.59851	6.63556	1.34907
3.70715	0.0292293	1.59786	6.63307	1.34959
3.71048	0.0297268	1.5968	6.62846	1.34843
3.71381	0.0294642	1.59681	6.62514	1.34622
3.71713	0.0286214	1.59653	6.6225	1.34452
3.72046	0.0282177	1.59709	6.61723	1.34511
3.72379	0.0281098	1.59679	6.61477	1.34583
3.72712	0.0279823	1.59528	6.61249	1.34625
3.73045	0.0274916	1.59502	6.60977	1.34504
3.73378	0.0269377	1.59358	6.6044	1.34432
3.73711	0.0267422	1.59224	6.60361	1.34511
3.74044	0.026197	1.59001	6.60303	1.34383
3.74376	0.0259562	1.58783	6.60191	1.3432
3.74709	0.0259997	1.58659	6.60137	1.34344
3.75042	0.0255293	1.58617	6.59769	1.34417
3.75375	0.0252848	1.58586	6.59544	1.34554
3.75708	0.0248807	1.58478	6.59285	1.34424
3.76041	0.0245677	1.58374	6.58799	1.34393
3.76374	0.0244761	1.58262	6.5847	1.34259
3.76706	0.0248163	1.58056	6.58179	1.34092
3.77039	0.0249578	1.58022	6.58116	1.3394
3.77372	0.0255801	1.58014	6.58013	1.33993
3.77705	0.0264882	1.57951	6.57896	1.34184
3.78038	0.026901	1.57772	6.57513	1.34319
3.78371	0.0269595	1.57635	6.57278	1.34367
3.78703	0.0268597	1.57593	6.56955	1.34381
3.79036	0.0270416	1.57653	6.56642	1.34384
3.79369	0.0272425	1.57699	6.5651	1.34368
3.79702	0.0273881	1.57601	6.56334	1.34416
3.80035	0.0277782	1.57452	6.56124	1.34715
3.80368	0.0280572	1.57272	6.55985	1.34847
3.80701	0.0280975	1.57093	6.55769	1.35049
3.81033	0.0279397	1.5705	6.55525	1.35148
3.81366	0.0280853	1.56981	6.55331	1.35175
3.81699	0.0283602	1.56982	6.55254	1.3509
3.82032	0.0285448	1.5696	6.54852	1.35034
3.82365	0.0288623	1.5691	6.54554	1.3486
3.82698	0.0291313	1.56955	6.54097	1.34829
3.83031	0.0289857	1.5689	6.53824	1.34797
3.83364	0.0286986	1.56725	6.53577	1.34904
3.83696	0.0285203	1.56562	6.53352	1.34733
3.84029	0.0288541	1.56482	6.53102	1.34615
3.84362	0.0296738	1.56417	6.52997	1.34447
3.84695	0.0300371	1.56323	6.52818	1.34346
3.85028	0.0301333	1.56395	6.5243	1.34241
3.85361	0.0300802	1.56409	6.52062	1.34013
3.85694	0.0295527	1.56328	6.5168	1.34028
3.86026	0.0287444	1.56229	6.51213	1.33918
3.86359	0.0285684	1.56152	6.50909	1.33805
3.86692	0.0289195	1.56169	6.50533	1.33819
3.87025	0.0291943	1.56062	6.50277	1.33845
3.87358	0.0292782	1.55872	6.49943	1.33783
3.87691	0.0291912	1.55759	6.49661	1.33857
3.88024	0.0292692	1.55773	6.49538	1.33987
3.88356	0.0293454	1.55725	6.49304	1.33958
3.88689	0.0291	1.55682	6.48967	1.33957
3.89022	0.0290991	1.55624	6.4869	1.33844
3.89355	0.029349	1.55481	6.4843	1.33742
3.89688	0.0292996	1.55392	6.48144	1.33717
3.90021	0.0293032	1.55386	6.47832	1.33849
3.90354	0.0291499	1.55328	6.47673	1.33955
3.90686	0.0288315	1.5524	6.473	1.34001
3.91019	0.0285253	1.5509	6.4728	1.33764
3.91352	0.0285012	1.54974	6.46993	1.33594
3.91685	0.029241	1.54954	6.46873	1.33617
3.92018	0.0298003	1.54996	6.46559	1.33567
3.92351	0.0296221	1.55072	6.46188	1.33487
3.92684	0.029325	1.54978	6.46009	1.33397
3.93017	0.0291893	1.54998	6.45866	1.33424
3.93349	0.0290233	1.54922	6.4568	1.33587
3.93682	0.0290546	1.5488	6.45499	1.33607
3.94015	0.0296012	1.5483	6.45306	1.33603
3.94348	0.0305247	1.54801	6.45192	1.33533
3.94681	0.0310214	1.54766	6.44748	1.33636
3.95014	0.0308989	1.54663	6.44469	1.33608
3.95347	0.0309134	1.54516	6.44228	1.33707
3.95679	0.0309656	1.54471	6.44172	1.33587
3.96012	0.0306803	1.5439	6.43935	1.33583
3.96345	0.0309039	1.54156	6.43654	1.33522
3.96678	0.0316505	1.54119	6.43279	1.33504
3.97011	0.0319667	1.54031	6.42983	1.33588
3.97344	0.0318097	1.53977	6.42643	1.33575
3.97676	0.0316287	1.54034	6.42333	1.33536
3.98009	0.0316895	1.53953	6.42039	1.33604
3.98342	0.0315716	1.53872	6.4181	1.33652
3.98675	0.0315489	1.53883	6.41737	1.33635
3.99008	0.0316333	1.53813	6.41704	1.33698
3.99341	0.0315294	1.53715	6.4152	1.33721
3.99674	0.0313012	1.5362	6.41122	1.33838
4.00006	0.0308567	1.53528	6.40772	1.33952
4.00339	0.0303728	1.5341	6.4058	1.34105
4.00672	0.0300063	1.53239	6.40568	1.34114
4.01005	0.0295499	1.53302	6.40177	1.34145
4.01338	0.0291993	1.53163	6.39768	1.34299
4.01671	0.0293903	1.53061	6.39653	1.34477
4.02004	0.0297323	1.52984	6.39383	1.34505
4.02337	0.0297541	1.52884	6.3918	1.34516
4.02669	0.029305	1.52796	6.38793	1.34533
4.03002	0.0289607	1.52716	6.38822	1.34626
4.03335	0.0286074	1.52662	6.38726	1.3464
4.03668	0.0286419	1.52684	6.38628	1.34723
4.04001	0.0283634	1.52653	6.3817	1.34635
4.04334	0.0283692	1.52555	6.37996	1.34611
4.04666	0.028206	1.52577	6.37648	1.34664
4.04999	0.0276154	1.52568	6.37615	1.3466
4.05332	0.0272639	1.52538	6.37388	1.34584
4.05665	0.0270425	1.52602	6.37221	1.34401
4.05998	0.0270679	1.52544	6.36984	1.34517
4.06331	0.027292	1.52487	6.36741	1.34636
4.06664	0.0274185	1.52314	6.36486	1.34767
4.06996	0.0269736	1.52221	6.35978	1.34775
4.07329	0.0266547	1.52249	6.35505	1.3477
4.07662	0.026759	1.52299	6.35193	1.34732
4.07995	0.0268792	1.52287	6.35201	1.34705
4.08328	0.0271505	1.5219	6.35121	1.34854
4.08661	0.0274521	1.5201	6.34866	1.34873
4.08994	0.0278581	1.5195	6.34387	1.3487
4.09326	0.0284709	1.5173	6.34093	1.34971
4.09659	0.0285924	1.51782	6.33749	1.35001
4.09992	0.0286827	1.51658	6.33762	1.34881
4.10325	0.0283915	1.51622	6.33492	1.34761
4.10658	0.0279633	1.51683	6.33229	1.3458
4.10991	0.0278485	1.5153	6.3314	1.34523
4.11324	0.0279388	1.51469	6.32802	1.34597
4.11656	0.0285003	1.51357	6.32388	1.34657
4.11989	0.0283275	1.51307	6.32105	1.34609
4.12322	0.0280907	1.51232	6.321	1.34414
4.12655	0.0278789	1.51184	6.31686	1.34207
4.12988	0.027688	1.51151	6.31351	1.34164
4.13321	0.0276925	1.51054	6.31009	1.34029
4.13654	0.0279243	1.51059	6.30708	1.34107
4.13987	0.0277782	1.51082	6.30486	1.34253
4.14319	0.0272013	1.5104	6.30183	1.34104
4.14652	0.0266674	1.50987	6.29955	1.3417
4.14985	0.0265449	1.51012	6.29671	1.34125
4.15318	0.0267899	1.50919	6.2945	1.3403
4.15651	0.0273695	1.50731	6.29267	1.34094
4.15984	0.0273786	1.50672	6.28953	1.34006
4.16317	0.0272961	1.5063	6.2873	1.33924
4.16649	0.0269046	1.5058	6.28326	1.33873
4.16982	0.0267676	1.50626	6.28136	1.33948
4.17315	0.0270312	1.50615	6.28286	1.33983
4.17648	0.0270566	1.50623	6.28106	1.33842
4.17981	0.0270575	1.50271	6.28065	1.33684
4.18314	0.0266179	1.5019	6.27545	1.33707
4.18647	0.0260432	1.49976	6.27334	1.33704
4.18979	0.0256173	1.4977	6.27139	1.33811
4.19312	0.0258609	1.49869	6.26856	1.33744
4.19645	0.0256255	1.49809	6.26735	1.33755
4.19978	0.0252907	1.49807	6.26729	1.3376
4.20311	0.0252195	1.49694	6.26511	1.33894
4.20644	0.0260224	1.49653	6.26208	1.33988
4.20976	0.0264224	1.49674	6.26135	1.34136
4.21309	0.0262115	1.49531	6.26178	1.33916
4.21642	0.0263013	1.49497	6.2606	1.33892
4.21975	0.0259017	1.49385	6.2582	1.33979
4.22308	0.026241	1.49083	6.25524	1.34157
4.22641	0.0266583	1.48922	6.25381	1.34399
4.22974	0.0270715	1.48817	6.25114	1.34478
4.23307	0.0272248	1.48775	6.25076	1.34427
4.23639	0.0276059	1.48752	6.24933	1.34487
4.23972	0.0278626	1.48669	6.2474	1.34305
4.24305	0.0281406	1.48583	6.24452	1.3418
4.24638	0.0283021	1.48544	6.24073	1.34276
4.24971	0.028455	1.48515	6.23877	1.34271
4.25304	0.0284359	1.48525	6.23605	1.34439
4.25636	0.0283606	1.48417	6.22991	1.34586
4.25969	0.0282654	1.48384	6.22708	1.34575
4.26302	0.0283321	1.48583	6.22404	1.34362
4.26635	0.0279696	1.48648	6.22129	1.34155
4.26968	0.0278422	1.48746	6.21985	1.33968
4.27301	0.0283969	1.48769	6.21626	1.33964
4.27634	0.0279583	1.48609	6.21462	1.34013
4.27966	0.0278794	1.48516	6.21134	1.34045
4.28299	0.0277946	1.48446	6.20894	1.3418
4.28632	0.0279383	1.48304	6.2045	1.34367
4.28965	0.0274076	1.48212	6.2016	1.34191
4.29298	0.0272167	1.48145	6.20022	1.34147
4.29631	0.0273305	1.48158	6.19618	1.3401
4.29964	0.0273274	1.48069	6.19539	1.33899
4.30297	0.027614	1.47925	6.19598	1.33952
4.30629	0.0277814	1.47967	6.195	1.34146
4.30962	0.027917	1.47966	6.19265	1.34247
4.31295	0.0281865	1.47978	6.19095	1.34306
4.31628	0.0276993	1.47834	6.18816	1.34323
4.31961	0.0271908	1.47726	6.18622	1.34317
4.32294	0.0267413	1.47732	6.18538	1.34127
4.32627	0.0265866	1.47677	6.1834	1.33968
4.32959	0.0265426	1.47595	6.18226	1.33957
4.33292	0.0264569	1.47482	6.18005	1.34109
4.33625	0.0263621	1.47261	6.17781	1.34197
4.33958	0.0262474	1.47148	6.17572	1.34141
4.34291	0.0255779	1.4715	6.17392	1.34107
4.34624	0.0256278	1.47106	6.17283	1.34094
4.34957	0.0262542	1.47008	6.17149	1.34071
4.35289	0.0262546	1.46932	6.16849	1.33924
4.35622	0.0256087	1.46905	6.16645	1.33816
4.35955	0.0259961	1.46873	6.16504	1.33758
4.36288	0.0262161	1.46874	6.16363	1.33848
4.36621	0.026192	1.4689	6.16109	1.33915
4.36954	0.0263481	1.46925	6.1607	1.33638
4.37287	0.0264678	1.47012	6.15764	1.336
4.37619	0.0264887	1.46892	6.15327	1.3351
4.37952	0.0262074	1.46713	6.15193	1.33464
4.38285	0.0257747	1.46544	6.1478	1.33589
4.38618	0.0252631	1.46511	6.14298	1.33627
4.38951	0.0247936	1.4644	6.13899	1.33603
4.39284	0.0247777	1.46373	6.13612	1.33773
4.39617	0.0247464	1.46327	6.13263	1.33733
4.39949	0.0255688	1.46368	6.12846	1.33769
4.40282	0.0263258	1.46334	6.12694	1.33858
4.40615	0.0263952	1.46321	6.12409	1.33918
4.40948	0.0262138	1.46287	6.12035	1.34073
4.41281	0.0257765	1.46159	6.11731	1.34354
4.41614	0.0255157	1.4624	6.11435	1.34436
4.41947	0.0258654	1.46246	6.1121	1.34506
4.42279	0.02588	1.46245	6.10965	1.34625
4.42612	0.0262832	1.46137	6.10763	1.34488
4.42945	0.0262025	1.45984	6.10433	1.34373
4.43278	0.026217	1.45886	6.10142	1.34398
4.43611	0.0262301	1.45707	6.10031	1.34489
4.43944	0.0267032	1.45582	6.09864	1.3449
4.44277	0.0264501	1.45574	6.09405	1.34469
4.44609	0.0261476	1.4549	6.0907	1.34511
4.44942	0.0259593	1.45328	6.08821	1.34463
4.45275	0.0261743	1.452	6.08576	1.34426
4.45608	0.0267508	1.4501	6.08499	1.34397
4.45941	0.0265014	1.44945	6.08389	1.34409
4.46274	0.0268824	1.45024	6.07996	1.34389
4.46607	0.0273972	1.45101	6.07712	1.34326
4.46939	0.0279066	1.45116	6.07524	1.34344
4.47272	0.0284654	1.45087	6.07374	1.34499
4.47605	0.0285511	1.45023	6.07285	1.34496
4.47938	0.028352	1.44878	6.07358	1.34408
4.48271	0.0275791	1.44817	6.07284	1.34383
4.48604	0.0273342	1.44767	6.06978	1.34196
4.48937	0.0269373	1.44683	6.06732	1.34177
4.4927	0.0268443	1.44702	6.06642	1.34302
4.49602	0.0270003	1.44689	6.06487	1.34323
4.49935	0.0266828	1.44598	6.06282	1.34244
4.50268	0.0266379	1.44574	6.0606	1.34191
4.50601	0.0268016	1.44474	6.05989	1.34241
4.50934	0.0271414	1.44344	6.05719	1.34264
4.51267	0.0272865	1.44312	6.05526	1.34256
4.516	0.026969	1.4428	6.05285	1.34114
4.51932	0.0275401	1.44427	6.05016	1.34034
4.52265	0.0279696	1.44474	6.04592	1.34134
4.52598	0.0281411	1.44473	6.04446	1.34332
4.52931	0.0288188	1.44483	6.04219	1.34434
4.53264	0.0290496	1.44469	6.03922	1.34424
4.53597	0.0287067	1.44518	6.03711	1.34348
4.5393	0.0284278	1.44476	6.03631	1.34326
4.54262	0.0283602	1.44451	6.03353	1.34277
4.54595	0.0280744	1.44293	6.03247	1.34441
4.54928	0.0282776	1.44249	6.03058	1.34631
4.55261	0.0277025	1.44132	6.02848	1.34607
4.55594	0.0274548	1.44052	6.02628	1.3459
4.55927	0.027722	1.44085	6.023	1.34559
4.56259	0.0279143	1.44157	6.0182	1.3451
4.56592	0.0284382	1.44019	6.01512	1.34493
4.56925	0.0280749	1.43849	6.01116	1.34559
4.57258	0.0282853	1.43824	6.00791	1.34473
4.57591	0.0285298	1.43728	6.00549	1.34385
4.57924	0.0288523	1.43714	6.00154	1.34535
4.58257	0.0294923	1.43695	5.9992	1.34593
4.5859	0.0292796	1.43646	5.9977	1.34591
4.58922	0.0283983	1.43612	5.99516	1.34436
4.59255	0.027766	1.43657	5.99421	1.34257
4.59588	0.027771	1.43682	5.99157	1.34157
4.59921	0.0279737	1.43659	5.99079	1.34293
4.60254	0.0275102	1.43512	5.99037	1.34396
4.60587	0.0269482	1.43433	5.98988	1.34509
4.60919	0.0264338	1.43351	5.98742	1.346
4.61252	0.02544	1.43345	5.98588	1.3454
4.61585	0.0258709	1.43302	5.98469	1.34483
4.61918	0.0262991	1.43214	5.98268	1.34563
4.62251	0.0262818	1.43173	5.97857	1.34607
4.62584	0.0267223	1.431	5.97617	1.34682
4.62917	0.0270402	1.43183	5.97301	1.34738
4.63249	0.026617	1.43178	5.97019	1.34909
4.63582	0.0269491	1.43189	5.96885	1.35015
4.63915	0.0275052	1.43141	5.96628	1.35055
4.64248	0.0272489	1.43078	5.96614	1.35106
4.64581	0.0267758	1.4311	5.96515	1.34983
4.64914	0.0265145	1.43149	5.96268	1.34883
4.65247	0.0271799	1.43119	5.96187	1.34724
4.6558	0.0270402	1.42974	5.9604	1.34907
4.65912	0.0267068	1.42876	5.95913	1.34736
4.66245	0.0266905	1.42733	5.95906	1.34689
4.66578	0.0261884	1.42618	5.95939	1.34601
4.66911	0.0258713	1.42588	5.95753	1.34533
4.67244	0.026138	1.42651	5.95616	1.34615
4.67577	0.0264977	1.42646	5.95391	1.34666
4.6791	0.0262855	1.42597	5.95266	1.34654
4.68242	0.0263254	1.42565	5.95007	1.34523
4.68575	0.0264306	1.4254	5.94509	1.34728
4.68908	0.026339	1.42401	5.94254	1.34844
4.69241	0.0267005	1.42315	5.94057	1.3489
4.69574	0.0271813	1.42221	5.93875	1.34872
4.69907	0.0267177	1.42174	5.9375	1.34925
4.7024	0.0266003	1.42114	5.93551	1.34967
4.70572	0.0268452	1.42043	5.9338	1.35033
4.70905	0.0267858	1.41984	5.93214	1.35187
4.71238	0.0268665	1.41867	5.93105	1.35156
4.71571	0.0260618	1.41751	5.93006	1.35169
4.71904	0.0258908	1.4166	5.92919	1.35112
4.72237	0.0252549	1.41673	5.92797	1.3506
4.7257	0.024746	1.41575	5.92428	1.34954
4.72902	0.0251021	1.41481	5.92162	1.34896
4.73235	0.0249428	1.41461	5.92034	1.34864
4.73568	0.0245877	1.41503	5.91917	1.3487
4.73901	0.0248231	1.41525	5.91797	1.34894
4.74234	0.0245518	1.41483	5.91486	1.34987
4.74567	0.0237794	1.41501	5.91096	1.34948
4.749	0.0244707	1.4146	5.9065	1.3489
4.75232	0.024453	1.41364	5.90179	1.34849
4.75565	0.0253511	1.4126	5.89807	1.3489
4.75898	0.0254844	1.41183	5.89487	1.34918
4.76231	0.0249896	1.41154	5.89213	1.35066
4.76564	0.025586	1.41178	5.88989	1.35105
4.76897	0.0255901	1.41115	5.88925	1.35086
4.7723	0.0256967	1.41199	5.88697	1.35235
4.77562	0.0259779	1.4112	5.88437	1.35269
4.77895	0.025924	1.41021	5.88123	1.35243
4.78228	0.0257974	1.41017	5.87815	1.35192
4.78561	0.0251724	1.41022	5.8755	1.35102
4.78894	0.0245981	1.4099	5.8735	1.35148
4.79227	0.0244094	1.40995	5.87249	1.35276
4.7956	0.024287	1.40996	5.87099	1.35085
4.79892	0.0244126	1.41002	5.87011	1.35032
4.80225	0.0243613	1.41075	5.86726	1.34943
4.80558	0.0246557	1.41029	5.86495	1.34746
4.80891	0.0256745	1.41001	5.86482	1.34725
4.81224	0.0258809	1.40877	5.86372	1.34644
4.81557	0.0259317	1.40706	5.86131	1.34616
4.8189	0.0252631	1.40604	5.85856	1.3459
4.82223	0.0253928	1.40603	5.8557	1.34689
4.82555	0.0255266	1.40586	5.85401	1.34642
4.82888	0.0257148	1.40558	5.85333	1.34658
4.83221	0.025557	1.40567	5.85259	1.34596
4.83554	0.0261825	1.40652	5.85341	1.34619
4.83887	0.0254223	1.40579	5.85433	1.34756
4.8422	0.0254404	1.40524	5.85389	1.34707
4.84553	0.0263662	1.40545	5.85302	1.34673
4.84885	0.0255438	1.40465	5.85227	1.34838
4.85218	0.0249097	1.40513	5.85042	1.34715
4.85551	0.0255071	1.40324	5.84895	1.34789
4.85884	0.0256913	1.40245	5.84784	1.34903
4.86217	0.0253307	1.40273	5.8479	1.34902
4.8655	0.0253062	1.40189	5.84665	1.34975
4.86883	0.0253815	1.4019	5.84437	1.35079
4.87215	0.0255652	1.40137	5.84127	1.35094
4.87548	0.0259031	1.4008	5.83819	1.35022
4.87881	0.0255307	1.40041	5.83585	1.35051
4.88214	0.0253738	1.40017	5.83269	1.35054
4.88547	0.0256781	1.39934	5.82932	1.35042
4.8888	0.025049	1.39901	5.82677	1.35115
4.89213	0.0248807	1.39878	5.82365	1.35163
4.89545	0.0250281	1.39912	5.82167	1.35254
4.89878	0.0250798	1.39957	5.81939	1.35243
4.90211	0.0256386	1.39891	5.81628	1.3518
4.90544	0.0258328	1.3988	5.81331	1.35139
4.90877	0.0264333	1.39936	5.81073	1.34986
4.9121	0.0268919	1.39852	5.80789	1.34898
4.91542	0.0269672	1.39798	5.80554	1.34874
4.91875	0.0264701	1.39664	5.80246	1.34822
4.92208	0.0266266	1.39609	5.7989	1.34776
4.92541	0.0267155	1.39566	5.79663	1.3486
4.92874	0.0263907	1.39424	5.79375	1.34907
4.93207	0.0266134	1.39367	5.78964	1.34786
4.9354	0.0276145	1.39221	5.7863	1.34749
4.93872	0.0271759	1.39254	5.78546	1.34663
4.94205	0.0274444	1.39288	5.78477	1.34699
4.94538	0.0273414	1.39251	5.78216	1.34784
4.94871	0.027565	1.3915	5.77867	1.34857
4.95204	0.0272561	1.39075	5.77556	1.3492
4.95537	0.0271006	1.39172	5.77399	1.35061
4.9587	0.0269377	1.39131	5.77229	1.3516
4.96202	0.0274993	1.39061	5.76993	1.3513
4.96535	0.0281905	1.38887	5.76893	1.35195
4.96868	0.0286028	1.38771	5.76837	1.351
4.97201	0.0290201	1.3871	5.76471	1.35089
4.97534	0.0287031	1.38614	5.76087	1.35139
4.97867	0.0288596	1.3848	5.7575	1.35155
4.982	0.029227	1.38434	5.75556	1.35108
4.98532	0.0296706	1.3852	5.75467	1.3502
4.98865	0.028983	1.38451	5.75241	1.34743
4.99198	0.0290782	1.38291	5.74927	1.3473
4.99531	0.0286691	1.38327	5.74727	1.34889
4.99864	0.0282087	1.38312	5.74583	1.34876
5.00197	0.0283697	1.3828	5.74443	1.34947
5.0053	0.0281298	1.3821	5.74299	1.35045
5.00863	0.0280767	1.38163	5.74096	1.35109
5.01195	0.027854	1.38102	5.74067	1.3514
5.01528	0.0281914	1.38029	5.74012	1.3516
5.01861	0.0278848	1.37979	5.73927	1.35355
5.02194	0.0274022	1.37952	5.7369	1.35487
5.02527	0.0264338	1.37936	5.73398	1.35412
5.0286	0.0268955	1.37877	5.73222	1.35533
5.03193	0.0270362	1.37906	5.73237	1.35592
5.03525	0.0275991	1.37912	5.73145	1.35684
5.03858	0.027453	1.37775	5.72881	1.35582
5.04191	0.0277873	1.37752	5.72631	1.3558
5.04524	0.0281257	1.37839	5.72456	1.35617
5.04857	0.027947	1.37962	5.72088	1.35614
5.0519	0.0276975	1.37994	5.71701	1.3563
5.05523	0.0272552	1.37964	5.71657	1.35633
5.05855	0.0266964	1.37964	5.71596	1.35572
5.06188	0.0265218	1.37983	5.71446	1.35545
5.06521	0.0262823	1.38009	5.71278	1.35547
5.06854	0.0257493	1.37957	5.7101	1.35535
5.07187	0.0260841	1.37884	5.70944	1.35519
5.0752	0.0263685	1.37846	5.71047	1.35457
5.07853	0.0265572	1.37799	5.70982	1.35405
5.08185	0.02694	1.37792	5.70749	1.35377
5.08518	0.0275002	1.37761	5.70426	1.35326
5.08851	0.027487	1.37719	5.70111	1.35294
5.09184	0.0272162	1.37672	5.69872	1.35339
5.09517	0.0273754	1.37619	5.69542	1.35336
5.0985	0.026779	1.37505	5.69274	1.35157
5.10183	0.0261929	1.37418	5.69104	1.35134
5.10515	0.0261625	1.37262	5.68812	1.35205
5.10848	0.0263068	1.37141	5.68558	1.35167
5.11181	0.0264338	1.37087	5.68356	1.34988
5.11514	0.0262342	1.3701	5.68104	1.34869
5.11847	0.0259131	1.36908	5.67961	1.34909
5.1218	0.0259738	1.36894	5.678	1.34848
5.12513	0.0254096	1.36874	5.67596	1.34938
5.12845	0.024756	1.36708	5.67337	1.35019
5.13178	0.0245219	1.36626	5.67162	1.34951
5.13511	0.0245174	1.36615	5.67049	1.3487
5.13844	0.0249016	1.36511	5.66941	1.34881
5.14177	0.0254849	1.36437	5.66863	1.35046
5.1451	0.0249424	1.36325	5.6671	1.34934
5.14843	0.0247832	1.36213	5.66566	1.34878
5.15175	0.0246766	1.36151	5.66496	1.35018
5.15508	0.0247401	1.36126	5.66315	1.35105
5.15841	0.024096	1.36119	5.66031	1.35138
5.16174	0.0240792	1.36051	5.65759	1.35161
5.16507	0.0238257	1.36015	5.65492	1.35135
5.1684	0.0234932	1.35978	5.65263	1.35065
5.17173	0.0240393	1.35967	5.65039	1.35129
5.17506	0.0238111	1.35969	5.64865	1.35243
5.17838	0.0239576	1.3597	5.64747	1.35397
5.18171	0.0241404	1.35977	5.64491	1.35472
5.18504	0.0238293	1.35975	5.64123	1.35379
5.18837	0.0241042	1.36036	5.63963	1.35326
5.1917	0.0241191	1.36118	5.63884	1.3534
5.19503	0.0237853	1.36076	5.63735	1.3544
5.19836	0.0242244	1.36044	5.63488	1.35584
5.20168	0.0244675	1.36006	5.63195	1.35661
5.20501	0.024677	1.35887	5.63022	1.35742
5.20834	0.0248707	1.35773	5.62834	1.35807
5.21167	0.0251433	1.35758	5.62598	1.35818
5.215	0.0249651	1.3571	5.62375	1.35914
5.21833	0.0249977	1.35529	5.62127	1.35814
5.22166	0.0248118	1.35425	5.61817	1.356
5.22498	0.024672	1.35369	5.61519	1.35529
5.22831	0.0245401	1.35372	5.61243	1.3549
5.23164	0.0247823	1.35287	5.60934	1.35446
5.23497	0.0248571	1.35188	5.60538	1.35197
5.2383	0.0243423	1.35188	5.60216	1.34999
5.24163	0.0242552	1.35142	5.59929	1.34867
5.24496	0.0239449	1.35041	5.59605	1.34753
5.24828	0.0239286	1.34885	5.59371	1.34604
5.25161	0.0240148	1.34838	5.59109	1.34559
5.25494	0.0236442	1.34863	5.58871	1.34503
5.25827	0.0239268	1.3476	5.58557	1.34433
5.2616	0.0238243	1.3464	5.58145	1.34463
5.26493	0.0238778	1.34587	5.57923	1.34465
5.26825	0.0241804	1.34505	5.5779	1.345
5.27158	0.0238202	1.34382	5.57473	1.34651
5.27491	0.0239454	1.34202	5.57082	1.34802
5.27824	0.0240107	1.34115	5.56747	1.34777
5.28157	0.0238774	1.34047	5.56504	1.34893
5.2849	0.0241259	1.33963	5.56354	1.34747
5.28823	0.0243514	1.33899	5.56195	1.34839
5.29155	0.0244257	1.33864	5.5606	1.34884
5.29488	0.0241404	1.33743	5.55956	1.34914
5.29821	0.024497	1.33599	5.55828	1.34986
5.30154	0.02458	1.33572	5.55759	1.34971
5.30487	0.0244117	1.33543	5.55679	1.3508
5.3082	0.024282	1.33531	5.55546	1.35094
5.31153	0.0244389	1.33549	5.55513	1.35049
5.31485	0.0240642	1.33571	5.55429	1.35062
5.31818	0.0242139	1.33521	5.55315	1.35068
5.32151	0.0242248	1.33361	5.55175	1.3511
5.32484	0.0240166	1.33198	5.55001	1.35281
5.32817	0.0244199	1.33146	5.54888	1.35288
5.3315	0.0247083	1.3321	5.54719	1.35248
5.33483	0.0243935	1.33196	5.54623	1.35171
5.33816	0.0240706	1.33114	5.54564	1.35154
5.34148	0.0235834	1.33116	5.54444	1.35056
5.34481	0.0232147	1.33147	5.54342	1.3493
5.34814	0.0231026	1.33193	5.54187	1.34792
5.35147	0.0233712	1.33208	5.53999	1.34914
5.3548	0.0238075	1.33147	5.53876	1.34826
5.35813	0.0237726	1.33091	5.53761	1.34668
5.36146	0.0236129	1.33067	5.53556	1.34685
5.36478	0.0235286	1.33021	5.53366	1.3449
5.36811	0.0236546	1.32959	5.532	1.34414
5.37144	0.0232482	1.3291	5.52944	1.34335
5.37477	0.0231906	1.32871	5.52636	1.34309
5.3781	0.0235304	1.32961	5.52429	1.34158
5.38143	0.0239268	1.33058	5.52321	1.34111
5.38476	0.0237821	1.33128	5.52181	1.33997
5.38808	0.0236442	1.33146	5.52	1.34031
5.39141	0.0235426	1.33079	5.51766	1.34052
5.39474	0.0239341	1.32998	5.51484	1.34077
5.39807	0.0243169	1.32923	5.51315	1.34109
5.4014	0.0245033	1.32882	5.51166	1.3421
5.40473	0.0251034	1.32868	5.5087	1.34304
5.40806	0.0254708	1.32895	5.50617	1.34391
5.41138	0.0256922	1.32932	5.50449	1.3447
5.41471	0.0256223	1.32867	5.5028	1.34458
5.41804	0.0255869	1.3276	5.50009	1.34563
5.42137	0.0260505	1.32683	5.4968	1.34582
5.4247	0.0270289	1.3265	5.4943	1.34568
5.42803	0.0274725	1.32614	5.49257	1.3493
5.43135	0.0273582	1.32546	5.49154	1.34857
5.43468	0.0274008	1.32598	5.49077	1.34917
5.43801	0.0275841	1.32738	5.48968	1.34987
5.44134	0.0273795	1.32882	5.48816	1.34948
5.44467	0.0274117	1.32929	5.48644	1.34864
5.448	0.0273128	1.3293	5.48443	1.34852
5.45133	0.0268901	1.32952	5.48273	1.34868
5.45466	0.027043	1.32999	5.48169	1.34942
5.45798	0.0268674	1.33028	5.48019	1.35012
5.46131	0.0268493	1.329	5.47829	1.35052
5.46464	0.0267608	1.32702	5.47528	1.35023
5.46797	0.0270566	1.32549	5.47176	1.34798
5.4713	0.0276943	1.3258	5.46933	1.34751
5.47463	0.0279651	1.32605	5.46767	1.34728
5.47796	0.0279959	1.32548	5.46591	1.34659
5.48128	0.0278658	1.32564	5.46296	1.34512
5.48461	0.027492	1.32607	5.46053	1.34566
5.48794	0.0271863	1.32626	5.46065	1.34687
5.49127	0.0266905	1.32618	5.46023	1.3465
5.4946	0.0262487	1.32575	5.45851	1.34503
5.49793	0.0263304	1.3249	5.45723	1.34418
5.50126	0.0266012	1.32432	5.4572	1.34589
5.50458	0.0266447	1.32464	5.45664	1.34675
5.50791	0.0260628	1.32465	5.45605	1.3463
5.51124	0.0256899	1.32362	5.45426	1.3466
5.51457	0.0254713	1.32245	5.45269	1.34608
5.5179	0.025479	1.32126	5.45207	1.34697
5.52123	0.0254817	1.32035	5.45105	1.34956
5.52456	0.0256309	1.31895	5.45003	1.35064
5.52788	0.0255792	1.31799	5.44958	1.34864
5.53121	0.0257457	1.31727	5.44874	1.3478
5.53454	0.0258505	1.31665	5.44703	1.34888
5.53787	0.0259639	1.31649	5.44465	1.34756
5.5412	0.0262419	1.31601	5.44274	1.34627
5.54453	0.0262641	1.31597	5.44051	1.34449
5.54786	0.026163	1.31675	5.43845	1.34373
5.55119	0.0260968	1.31656	5.43578	1.3445
5.55451	0.0257602	1.31475	5.43314	1.34511
5.55784	0.0256504	1.31342	5.43158	1.34509
5.56117	0.0253692	1.31214	5.42957	1.34471
5.5645	0.0254631	1.31087	5.42806	1.34475
5.56783	0.0258101	1.31039	5.42666	1.3455
5.57116	0.0257525	1.31013	5.4243	1.34707
5.57449	0.0262778	1.30902	5.42182	1.34821
5.57781	0.0266501	1.30791	5.42043	1.34917
5.58114	0.0268193	1.30731	5.41782	1.34996
5.58447	0.0269581	1.30704	5.41511	1.35085
5.5878	0.0269668	1.30611	5.41293	1.3514
5.59113	0.0274117	1.30481	5.40955	1.3515
5.59446	0.0276671	1.30482	5.40692	1.35202
5.59779	0.0279066	1.30511	5.40392	1.35236
5.60111	0.0281193	1.30461	5.39904	1.35067
5.60444	0.0283579	1.30391	5.39608	1.35072
5.60777	0.0288782	1.30413	5.39354	1.3501
5.6111	0.0293114	1.30484	5.38952	1.35051
5.61443	0.0292288	1.30524	5.38621	1.35013
5.61776	0.0290215	1.3051	5.38377	1.34884
5.62108	0.0287548	1.30457	5.38215	1.34856
5.62441	0.0284904	1.30431	5.38055	1.34891
5.62774	0.0281905	1.30378	5.37886	1.34951
5.63107	0.0281978	1.30257	5.37769	1.34912
5.6344	0.028279	1.30235	5.37793	1.34844
5.63773	0.0284391	1.3034	5.37773	1.34997
5.64106	0.028337	1.30401	5.37597	1.35121
5.64438	0.0281334	1.30429	5.37512	1.35258
5.64771	0.0279197	1.30465	5.37379	1.35413
5.65104	0.027956	1.30419	5.37211	1.35507
5.65437	0.0282459	1.30299	5.37076	1.35646
5.6577	0.0282862	1.30317	5.36928	1.3568
5.66103	0.0282985	1.30384	5.36753	1.35742
5.66436	0.0279633	1.30453	5.36752	1.35825
5.66768	0.027604	1.30422	5.36759	1.35965
5.67101	0.0276793	1.30389	5.36684	1.36044
5.67434	0.0274389	1.30433	5.36508	1.36084
5.67767	0.0273859	1.30388	5.36394	1.36003
5.681	0.027776	1.30341	5.3625	1.35871
5.68433	0.0277469	1.30337	5.36151	1.35832
5.68766	0.0272602	1.30273	5.35953	1.35821
5.69099	0.0266279	1.30178	5.35791	1.35625
5.69431	0.0263149	1.30026	5.3577	1.35478
5.69764	0.0262637	1.299	5.35754	1.35324
5.70097	0.0263617	1.29898	5.35684	1.3533
5.7043	0.0263848	1.299	5.35641	1.35278
5.70763	0.0264769	1.29859	5.35741	1.35201
5.71096	0.026657	1.29811	5.35674	1.35081
5.71429	0.026397	1.29788	5.35315	1.35002
5.71761	0.0261421	1.29794	5.35065	1.35098
5.72094	0.0261063	1.29757	5.34851	1.35001
5.72427	0.0259743	1.29748	5.34679	1.35098
5.7276	0.02586	1.29693	5.34441	1.34993
5.73093	0.0259639	1.29554	5.3418	1.34973
5.73426	0.025674	1.29465	5.34021	1.34948
5.73759	0.0251329	1.29471	5.3375	1.34985
5.74091	0.0249605	1.29362	5.33463	1.34977
5.74424	0.0247052	1.29198	5.33268	1.34967
5.74757	0.0244897	1.29018	5.32982	1.35227
5.7509	0.0249601	1.28948	5.32588	1.35266
5.75423	0.0253588	1.28926	5.32371	1.35322
5.75756	0.0254685	1.2883	5.32324	1.35213
5.76089	0.0255062	1.28789	5.3227	1.35208
5.76421	0.0253071	1.28836	5.32183	1.35054
5.76754	0.0252486	1.28844	5.32031	1.35007
5.77087	0.0252295	1.28803	5.31912	1.34987
5.7742	0.0252096	1.28715	5.31732	1.34913
5.77753	0.0254214	1.28669	5.31511	1.34846
5.78086	0.0257244	1.28627	5.31205	1.34933
5.78418	0.0256332	1.28507	5.31063	1.34843
5.78751	0.0253669	1.28414	5.30901	1.34713
5.79084	0.0249392	1.28358	5.30492	1.3451
5.79417	0.0244366	1.28353	5.30201	1.34559
5.7975	0.0244797	1.28396	5.30174	1.34414
5.80083	0.0244316	1.28354	5.30068	1.34342
5.80416	0.0240388	1.28293	5.29983	1.34344
5.80749	0.0240488	1.28233	5.29759	1.34351
5.81081	0.024365	1.28244	5.2952	1.34478
5.81414	0.024311	1.28311	5.29357	1.34606
5.81747	0.0241182	1.28338	5.29246	1.34724
5.8208	0.0244902	1.28334	5.29051	1.34817
5.82413	0.0247954	1.28422	5.28821	1.34981
5.82746	0.0248027	1.28576	5.28559	1.35023
5.83079	0.0251764	1.28639	5.28326	1.35023
5.83411	0.0248866	1.28657	5.2815	1.3501
5.83744	0.024438	1.28586	5.27818	1.34898
5.84077	0.0243831	1.28609	5.27429	1.35065
5.8441	0.0238193	1.28616	5.27138	1.35103
5.84743	0.0235027	1.28442	5.26859	1.35033
5.85076	0.0234664	1.28302	5.26839	1.3492
5.85409	0.0235086	1.28282	5.26639	1.34887
5.85741	0.0236215	1.28396	5.26476	1.34969
5.86074	0.023593	1.28436	5.26313	1.34952
5.86407	0.0234011	1.28467	5.26273	1.34954
5.8674	0.0235104	1.28494	5.2591	1.35009
5.87073	0.0236179	1.28514	5.25497	1.35036
5.87406	0.0236769	1.28421	5.25324	1.34926
5.87739	0.0241114	1.28347	5.25205	1.34935
5.88071	0.0243836	1.28233	5.24954	1.34904
5.88404	0.0248943	1.28141	5.24641	1.34897
5.88737	0.0256396	1.28081	5.24347	1.35009
5.8907	0.0258822	1.27973	5.24091	1.35157
5.89403	0.0257847	1.27987	5.2387	1.35163
5.89736	0.0255398	1.27972	5.2379	1.35218
5.90069	0.0254831	1.2794	5.23692	1.35112
5.90402	0.0251324	1.27945	5.23654	1.34958
5.90734	0.024624	1.27938	5.23776	1.34905
5.91067	0.0245319	1.27846	5.2366	1.34911
5.914	0.0242801	1.27739	5.23472	1.34959
5.91733	0.0242593	1.27732	5.2334	1.3512
5.92066	0.0239354	1.27806	5.23325	1.35267
5.92399	0.0240393	1.27738	5.2337	1.35347
5.92732	0.0250408	1.27727	5.23211	1.35178
5.93064	0.0253293	1.27768	5.23045	1.35048
5.93397	0.0253978	1.27802	5.22868	1.34907
5.9373	0.0255665	1.27826	5.22787	1.34897
5.94063	0.0257829	1.27698	5.22707	1.34821
5.94396	0.0257099	1.27614	5.22473	1.34901
5.94729	0.0253756	1.2755	5.22271	1.35181
5.95061	0.0249206	1.27551	5.22232	1.35121
5.95394	0.0247188	1.27571	5.22218	1.35205
5.95727	0.0249487	1.27596	5.2213	1.35101
5.9606	0.0249143	1.27537	5.21911	1.35084
5.96393	0.0247437	1.27533	5.21814	1.3503
5.96726	0.0244316	1.27588	5.21817	1.35164
5.97059	0.024081	1.27584	5.21618	1.35367
5.97391	0.0241835	1.27534	5.21506	1.3555
5.97724	0.0240121	1.27449	5.2135	1.35573
5.98057	0.0242811	1.27405	5.21131	1.35511
5.9839	0.0247569	1.27433	5.20942	1.3549
5.98723	0.0250186	1.27411	5.20787	1.35345
5.99056	0.0251193	1.27436	5.20494	1.35296
5.99389	0.0251783	1.27478	5.2041	1.35163
5.99721	0.0253747	1.27499	5.20211	1.35089
6.00054	0.0255443	1.27437	5.19941	1.34962
6.00387	0.0257625	1.27329	5.1968	1.34969
6.0072	0.0254014	1.27287	5.19511	1.34854
6.01053	0.0247043	1.27238	5.19325	1.34751
6.01386	0.0246144	1.27235	5.19149	1.34679
6.01719	0.0243083	1.27233	5.18812	1.34727
6.02051	0.0242194	1.27242	5.1863	1.34709
6.02384	0.0241658	1.27319	5.18213	1.34852
6.02717	0.0242575	1.27283	5.18046	1.34841
6.0305	0.0249174	1.27213	5.17866	1.34783
6.03383	0.0257203	1.27186	5.17518	1.34866
6.03716	0.0261485	1.27093	5.17281	1.34946
6.04049	0.0261353	1.27065	5.17152	1.34938
6.04382	0.0257371	1.27074	5.16994	1.35081
6.04714	0.0257434	1.27066	5.16909	1.3493
6.05047	0.0253942	1.27017	5.16687	1.35031
6.0538	0.0252776	1.26965	5.16682	1.35111
6.05713	0.0253157	1.27016	5.16603	1.35035
6.06046	0.0257652	1.27035	5.16609	1.35103
6.06379	0.025738	1.27024	5.16474	1.35099
6.06712	0.0255411	1.26924	5.16257	1.35091
6.07044	0.0256541	1.26852	5.16092	1.35128
6.07377	0.0257203	1.26712	5.1595	1.35213
6.0771	0.0255085	1.26567	5.15712	1.35172
6.08043	0.0250721	1.26481	5.15627	1.35101
6.08376	0.0245346	1.26403	5.15548	1.35134
6.08709	0.0249047	1.26356	5.15451	1.35101
6.09042	0.0252608	1.26314	5.15088	1.35139
6.09374	0.0256799	1.26215	5.14964	1.35135
6.09707	0.0258831	1.26126	5.14852	1.35112
6.1004	0.0264338	1.26047	5.14654	1.35171
6.10373	0.0266633	1.25996	5.14551	1.35132
6.10706	0.0264079	1.25919	5.14508	1.35035
6.11039	0.0258536	1.25767	5.14394	1.34902
6.11372	0.024985	1.25689	5.1416	1.34792
6.11704	0.0239799	1.25683	5.14138	1.34724
6.12037	0.0238833	1.25606	5.14011	1.34816
6.1237	0.0238188	1.25525	5.13801	1.34877
6.12703	0.0240239	1.25419	5.13714	1.35003
6.13036	0.0237535	1.25363	5.13534	1.35072
6.13369	0.0236932	1.25306	5.13331	1.35203
6.13701	0.0236383	1.2522	5.12981	1.35243
6.14034	0.023529	1.25165	5.12708	1.35204
6.14367	0.0232922	1.25122	5.12346	1.35079
6.147	0.0232473	1.2513	5.12226	1.35055
6.15033	0.0230028	1.25126	5.11832	1.3502
6.15366	0.0226531	1.25085	5.11556	1.35254
6.15699	0.0227316	1.25116	5.11304	1.35351
6.16032	0.0232305	1.25106	5.1112	1.35614
6.16364	0.023338	1.25193	5.11097	1.35702
6.16697	0.0237476	1.25309	5.11055	1.35731
6.1703	0.0231888	1.25363	5.10894	1.356
6.17363	0.0227661	1.25329	5.1083	1.35512
6.17696	0.0224263	1.25354	5.10622	1.3549
6.18029	0.0220616	1.25414	5.10536	1.35565
6.18362	0.0214316	1.25359	5.10409	1.35632
6.18694	0.0213237	1.2517	5.10241	1.35818
6.19027	0.0214838	1.25088	5.09981	1.3578
6.1936	0.0219147	1.25158	5.09857	1.35859
6.19693	0.0224685	1.25176	5.09873	1.35857
6.20026	0.0231562	1.25076	5.09656	1.35731
6.20359	0.023368	1.25086	5.09496	1.35536
6.20692	0.0236742	1.24985	5.09157	1.35434
6.21024	0.0242234	1.24912	5.09029	1.35387
6.21357	0.0245623	1.24839	5.08871	1.35343
6.2169	0.0251007	1.2475	5.0888	1.3516
6.22023	0.0253316	1.24738	5.08836	1.35151
6.22356	0.0250667	1.24666	5.08693	1.35008
6.22689	0.0249229	1.24606	5.08567	1.35058
6.23022	0.0251329	1.24477	5.08529	1.35063
6.23354	0.0254586	1.24488	5.0863	1.34988
6.23687	0.0258854	1.24512	5.08461	1.34799
6.2402	0.0259689	1.24432	5.08427	1.34852
6.24353	0.0252232	1.24347	5.08221	1.34923
6.24686	0.0251352	1.24207	5.07983	1.34845
6.25019	0.0247519	1.24106	5.07801	1.34771
6.25352	0.0246525	1.24025	5.07651	1.34807
6.25685	0.0247056	1.24044	5.07459	1.35078
6.26017	0.0244031	1.24031	5.07277	1.35098
6.2635	0.0243323	1.23937	5.07113	1.35255
6.26683	0.0239595	1.23976	5.06854	1.3518
6.27016	0.0233798	1.24026	5.06616	1.35079
6.27349	0.0231276	1.24048	5.06438	1.35008
6.27682	0.022737	1.23995	5.06233	1.3506
6.28015	0.0222222	1.24015	5.05902	1.35012
6.28347	0.0220176	1.24032	5.05768	1.34919
6.2868	0.0220068	1.23989	5.05562	1.34834
6.29013	0.0216584	1.24043	5.05634	1.34855
6.29346	0.0210728	1.24096	5.05411	1.34879
6.29679	0.0207059	1.24048	5.05158	1.34807
6.30012	0.020231	1.24033	5.0477	1.3477
6.30344	0.0200958	1.24077	5.04635	1.34667
6.30677	0.0201951	1.24153	5.04539	1.34537
6.3101	0.0207031	1.24129	5.04444	1.34537
6.31343	0.0203058	1.24183	5.04176	1.34541
6.31676	0.0203825	1.24088	5.03964	1.3455
6.32009	0.0200799	1.24053	5.03805	1.3466
6.32342	0.0198427	1.24017	5.03432	1.34657
6.32674	0.0203716	1.24151	5.03247	1.34768
6.33007	0.0200917	1.24259	5.02818	1.34818
6.3334	0.0205099	1.24267	5.02516	1.34772
6.33673	0.0208828	1.24241	5.0235	1.34833
6.34006	0.0211663	1.24224	5.02306	1.34967
6.34339	0.0218258	1.24162	5.02272	1.34886
6.34672	0.0218258	1.24163	5.01985	1.35045
6.35004	0.0225547	1.24097	5.01899	1.35124
6.35337	0.0230069	1.24136	5.01572	1.35112
6.3567	0.0229357	1.24178	5.01507	1.3511
6.36003	0.0227021	1.24201	5.01328	1.3508
6.36336	0.0230523	1.24187	5.01262	1.35091
6.36669	0.0230908	1.24222	5.01036	1.34978
6.37002	0.0226994	1.24284	5.00873	1.35012
6.37334	0.0230668	1.24272	5.00516	1.35238
6.37667	0.0233507	1.24275	5.00355	1.35398
6.38	0.0235299	1.24334	5.00258	1.35358
6.38333	0.0234918	1.24312	4.99984	1.35368
6.38666	0.0236488	1.2416	4.99749	1.35205
6.38999	0.023421	1.24049	4.99424	1.3507
6.39332	0.0232156	1.2405	4.99242	1.34998
6.39665	0.0234419	1.23816	4.98902	1.35056
6.39997	0.0233131	1.23677	4.98622	1.35091
6.4033	0.0230958	1.23599	4.98385	1.35067
6.40663	0.023045	1.23477	4.98312	1.35152
6.40996	0.0229747	1.23338	4.98121	1.35018
6.41329	0.023754	1.23264	4.98208	1.34847
6.41662	0.0238805	1.23224	4.98105	1.34856
6.41995	0.0235168	1.23252	4.98028	1.34809
6.42327	0.0231512	1.23158	4.97832	1.34752
6.4266	0.0230804	1.23178	4.97483	1.34762
6.42993	0.0235481	1.2313	4.97109	1.34832
6.43326	0.0234142	1.23129	4.96957	1.34935
6.43659	0.023006	1.23025	4.96813	1.34967
6.43992	0.0231734	1.22898	4.96481	1.34888
6.44325	0.0231439	1.22783	4.96255	1.34869
6.44657	0.0224971	1.22645	4.96145	1.34943
6.4499	0.0220394	1.22508	4.96058	1.34885
6.45323	0.0223011	1.22467	4.96143	1.34964
6.45656	0.0219387	1.22456	4.95978	1.34797
6.45989	0.0218956	1.22437	4.95838	1.34536
6.46322	0.0214947	1.22364	4.9565	1.34536
6.46655	0.0215477	1.22398	4.95433	1.34511
6.46987	0.0212602	1.22486	4.95277	1.34348
6.4732	0.0213178	1.22523	4.95333	1.34379
6.47653	0.0212071	1.22474	4.95211	1.34225
6.47986	0.0211105	1.2254	4.95274	1.34204
6.48319	0.0206424	1.22655	4.95191	1.34215
6.48652	0.0201044	1.22692	4.95059	1.34242
6.48984	0.0201239	1.2278	4.94989	1.34202
6.49317	0.0199874	1.22834	4.95026	1.34259
6.4965	0.0193469	1.22812	4.94857	1.34291
6.49983	0.0191587	1.22631	4.94818	1.3433
6.50316	0.0190553	1.22607	4.94427	1.34368
6.50649	0.0194363	1.22672	4.94259	1.34483
6.50982	0.0191777	1.22575	4.94313	1.34642
6.51314	0.0184815	1.22502	4.94343	1.34623
6.51647	0.0184325	1.22556	4.94261	1.34611
6.5198	0.018681	1.22558	4.94229	1.34885
6.52313	0.0184697	1.22488	4.94195	1.3498
6.52646	0.0188244	1.22531	4.94068	1.34842
6.52979	0.0194903	1.22586	4.93749	1.3491
6.53312	0.0197261	1.22616	4.93645	1.35031
6.53645	0.0194916	1.22402	4.93198	1.34897
6.53977	0.0191773	1.22371	4.93086	1.34986
6.5431	0.0190317	1.22401	4.92924	1.35016
6.54643	0.0190997	1.22298	4.92875	1.34901
6.54976	0.0194036	1.22317	4.92882	1.34843
6.55309	0.0193487	1.22329	4.92729	1.35048
6.55642	0.0188983	1.2225	4.924	1.35198
6.55975	0.0189246	1.22239	4.92085	1.35128
6.56307	0.0192313	1.22182	4.91807	1.35108
6.5664	0.0196213	1.22083	4.91624	1.35159
6.56973	0.0202623	1.21978	4.91504	1.3532
6.57306	0.0204505	1.21953	4.91335	1.35359
6.57639	0.0204646	1.2186	4.91126	1.35335
6.57972	0.0209041	1.21823	4.91103	1.35267
6.58305	0.0205929	1.21989	4.90953	1.35269
6.58637	0.0209553	1.21818	4.90795	1.35431
6.5897	0.0205734	1.2175	4.9074	1.35366
6.59303	0.0201983	1.21812	4.90563	1.3523
6.59636	0.0206269	1.21825	4.90566	1.35018
6.59969	0.0205875	1.21768	4.9046	1.35096
6.60302	0.0203457	1.21745	4.90307	1.35105
6.60635	0.0197021	1.21648	4.90152	1.35053
6.60967	0.0196472	1.21636	4.90079	1.34949
6.613	0.0193546	1.21667	4.89973	1.3476
6.61633	0.018774	1.21714	4.8972	1.3478
6.61966	0.0190235	1.21744	4.89711	1.34788
6.62299	0.0191814	1.21641	4.89606	1.34803
6.62632	0.0195687	1.21502	4.89564	1.34757
6.62965	0.0197012	1.216	4.89249	1.3474
6.63298	0.0195724	1.21518	4.89152	1.34699
6.6363	0.0195147	1.21477	4.8908	1.3473
6.63963	0.02045	1.21368	4.89078	1.34575
6.64296	0.0206927	1.21311	4.89139	1.34565
6.64629	0.0206301	1.21266	4.88974	1.34555
[truncated: 35,013 more rows]

## Sheet: Figure 3C
	Percent of population with at least one foci
Time (hours)	WT ArqI				R16A ArqI				R49Q ArqI				PA3390				P87G ArqI
2	0	0.840336	0	0	0	0	0	0	0	0	0	0.480769	0	0	0	0	0	0	0
4	0.52356	2.08333	1.16279	0	0.429185	0	0.934579	0	0	0	0.374532	0	0	0	0	0	6.98	1.49	4.92
6	64.4068	48.8095	41.2429	64.8649	10.5932	3.3419	10	17.1429	22.3485	20.5202	30.7116	13.6364	0	0	0	0	15.63	29.58	27.27
8	67.6768	65.1741	53.8462	53.5714	9.06149	5.22648	17.9825	20.5128	55.7214	35.6164	36.0406	31.1927	0.422833	0.3125	3.48259	1.06383	24.24	34.15	33.33

## Sheet: Figure 3E
FRAP diffusion coefficient data						FRAP mobile fraction data
	WT	P87G	R16A	R49Q			WT	P87G	R16A	R49Q
	2.7239	1.3801	4.1858	3.5174			0.75597	1.0437	0.72077	0.87846
	1.9287	3.7415	1.5188	2.1671			1.0341	0.85272	1.021	0.90102
	2.0526	1.5344	8.6503	0.3419			0.90749	1.0683	0.58843	0.81991
	1.6909	3.897	2.1683	0.48897			0.99486	0.89989	0.68243	0.5342
	1.8033	4.5854	0.48313	5.1582			0.9267	1.0003	0.72944	0.82761
	1.8795	3.0414	2.9051	7.2719			1.2082	1.0669	1.1064	0.89875
	3.2461	2.674	3.1208	1.7388			0.4212	0.73278	0.90393	0.74479
	1.9439	2.2386	0.7355	1.2831			0.90685	0.89153	1.2094	0.91385
	1.45	1.3936	4.6286	2.3878			0.8935	0.93161	0.67428	1.4149
	0.78919	2.1914	1.9961	1.8537			0.90229	0.72746	0.99214	1.0719
	1.4389	1.8123	8.6723	2.1513			1.0058	0.7545	0.85583	1.1972
	0.95374	3.3578	1.4224	1.905			0.86329	0.86715	1.0264	0.75374
	1.2305	2.0569	2.2956	2.4609			1.0913	0.9518	0.86364	0.89908
	1.5199	3.1251	2.2621	3.5965			1.0176	0.90487	0.79839	0.91646
	1.1417	6.0426	3.1121	3.8573			0.87002	1.2307	0.84406	0.94298
	1.0644	4.7745	2.848	1.3858			1.1348	0.96349	0.99597	0.93695
	2.0031	2.1579	3.8267	2.917			0.74687	0.78584	0.898	0.96356
	0.70527	1.1567	2.5644	1.9728			1.0024	0.91035	1.0842	0.7203
	1.2165	2.2858	5.1287	2.4609			0.84725	0.71989	0.79966	1.1523
	2.5435	1.557	4.6598	3.822			0.85219	0.67524	0.82492	0.74537
	0.18421	1.9089	3.9661	3.7954			4.1024	0.99773	0.97624	0.88458
	1.1408	0.9717	2.4007	2.019			0.92544	0.84866	0.77705	0.74396
	2.1658	3.6666	5.1278	1.0101			0.8092	0.95984	0.988	1.0348
	1.4222	1.2521	3.567	2.0427			0.93939	1.0402	1.0017	1.0286
		2.4004	5.7204	1.3329				0.88613	0.69128	0.94093
		1.3184	3.1875	1.0523				0.91479	0.82734	1.2508
		1.0762	2.8973	0.97657				0.85535	0.98584	0.76626
		1.4801	2.1039	1.0613				0.80597	1.0356	0.86528
		0.12364	6.6196	2.5927				1.4526	0.7578	0.6647
		2.0795	0.25928	1.685				0.83272	2.1756	1.024
		0.55721	1.813	1.2288				1.1122	0.80581	0.96059
		0.93662	1.5465	1.7023				0.86171	1.0199	0.92947
		1.4195	1.5892	0.23094				1.3472	0.65459	1.9265
		4.3284	2.6179	2.6009				1.0981	0.71329	0.88079
		2.5829	0.39015					0.89433	0.86083
		2.8801	1.353					0.94993	0.78494
		2.0464	1.034					1.3441	1.0937
		1.4456	2.1635					1.0417	0.79862
		0.29157	3.5216					1.0549	0.82679
		2.597	0.50913					1.026	1.1136
		3.1975	1.3776					0.86077	1.1916
		0.93884						1.2208
		1.9939						0.76538
numCells	24	43	41	34		numCells	24	43	41	34
mean	1.59327	2.24412	2.94999	2.23733		mean	1.0483	0.95698	0.919498	0.945135
std	0.687191	1.2674	1.99387	1.42557		std	0.668185	0.173708	0.253571	0.244032
SEM	0.140272	0.193277	0.31139	0.244484		SEM	0.136393	0.02649	0.039601	0.041851

## Sheet: Figure 4B
	Abs405/OD600
% L-arabinose addition	Empty Vector			FLAG-ArqI
0%	0.167368	0.139722	0.162941	0.124306	0.145686	0.184667
0.2%	0.22043	0.164086	0.208556	0.059247	0.065294	0.090571

## Sheet: Figure 4C
	Abs520/OD600
% L-arabinose addition	Empty Vector				FLAG-ArqI
0%	0.036354	0.021842	0.029722	0.032941	0.024368	0.014375	0.029118	0.023778
0.2%	0.05358	0.034086	0.031398	0.051	0.000855	0.000538	0.000588	0.004667

[truncated: 21 more sheets: Figure 4D, Figure 4F, Figure 4H (NTD), Figure 4H (FL), Figure 4I, Figure 4J, Figure 5, Suppl. Figure 1A, Suppl. Figure 3B, Suppl. Figure 5E, Suppl. Figure 5G, Suppl. Figure 6D, Suppl. Figure 6E, Suppl. Figure 7B, Suppl. Figure 7C, Suppl. Figure 7D, Suppl. Figure 7E, Suppl. Figure 7F, Suppl. Figure 7G, Suppl. Figure 7H …]
